# Supplementary material for: Inflammatory bone marrow signaling in pediatric acute myeloid leukemia distinguishes patients with poor outcomes
Source: Nat Commun. 2022 Nov 23;13:7186. doi: 10.1038/s41467-022-34965-4 (PMC9684530; doi:10.1038/s41467-022-34965-4)
Supplement: Supplementary file 5 — Supplementary Data 1 [file 41467_2022_34965_MOESM5_ESM.csv]

Genes differentially expressed between high-IL6/R pAML samples and NBM
Shown are DESeq2 Wald Test results. 'pvalue' indicates the nominal p-value of the test, and 'padj' is the FDR-adjusted p-value.
A positive log2FoldChange indicates higher expression in high-IL6/R pAML samples.
	baseMean	log2FoldChange	lfcSE	stat	pvalue	padj
RP11-497G19.1	1713.873605	7.647177293	0.37498434	20.39332438	1.92E-92	5.62E-88
SLC10A2	12.24332589	23.35335413	1.171861178	19.92843057	2.31E-88	3.38E-84
SKIDA1	2392.887144	7.053833381	0.368996837	19.11624346	1.85E-81	1.81E-77
APOC2	670.1867517	7.3865473	0.388273207	19.0240974	1.08E-80	7.90E-77
APOC4	674.621269	7.251131736	0.383154733	18.92481319	7.12E-80	4.18E-76
PRAME	964.7114246	8.90829272	0.474709911	18.76576097	1.44E-78	7.04E-75
STAR	908.9829441	4.255762749	0.241836746	17.5976679	2.57E-69	1.08E-65
HOXA6	2597.052644	6.465107431	0.37991526	17.01723545	6.12E-65	2.24E-61
TGM5	319.5243539	6.126839264	0.376177935	16.28707771	1.22E-59	3.97E-56
AGFG2	580.0959966	-2.007762506	0.12375793	-16.22330384	3.45E-59	1.01E-55
RP11-497G19.2	195.2772847	6.678035678	0.41198635	16.20936151	4.33E-59	1.06E-55
NEURL2	138.0435956	1.826115566	0.112643369	16.21147853	4.18E-59	1.06E-55
DUSP10	8977.08444	2.292172605	0.14269172	16.06380954	4.58E-58	1.03E-54
C10orf114	640.8582731	5.954520603	0.374412723	15.90362784	5.98E-57	1.25E-53
CLEC11A	16183.29169	3.793329271	0.239297762	15.85192123	1.36E-56	2.67E-53
SDC1	157.2879985	-3.721108296	0.235091828	-15.82831838	1.98E-56	3.64E-53
IGLV2-8	192.2210698	-4.039550072	0.257443112	-15.69103965	1.74E-55	3.01E-52
PHLDA3	251.5706325	3.6310462	0.232723897	15.60237795	7.01E-55	1.14E-51
PLA2G12A	729.0297913	-1.698225811	0.10901278	-15.5782268	1.02E-54	1.58E-51
IGKJ5	19974.92961	-3.448335291	0.221909128	-15.53940263	1.88E-54	2.75E-51
ZNF208	38.85760935	-3.771081905	0.243211728	-15.50534561	3.19E-54	4.46E-51
IGKC	19425.27214	-3.498162765	0.227688673	-15.36379792	2.86E-53	3.82E-50
HOXA3	2060.379157	5.227053627	0.340997205	15.32872866	4.92E-53	6.27E-50
RP11-578F21.5	991.8791175	4.869721237	0.317986696	15.31422948	6.14E-53	7.51E-50
WT1	488.1206552	6.393598607	0.418086206	15.2925366	8.57E-53	1.01E-49
WT1-AS	289.2125645	7.184755267	0.473085599	15.18700905	4.31E-52	4.86E-49
IGKJ1	299.5595138	-3.247397856	0.21426643	-15.15588727	6.93E-52	7.52E-49
MIR650	39.88060431	-4.25117965	0.281273665	-15.1140337	1.31E-51	1.37E-48
RP1-170O19.20	1283.693208	5.063057033	0.335170806	15.10590104	1.48E-51	1.50E-48
C6orf48	5594.180432	1.346195605	0.089180587	15.09516421	1.74E-51	1.70E-48
PPP1R27	1347.256218	5.243520446	0.348435301	15.04876353	3.52E-51	3.33E-48
IGKV1-5	570.0562381	-3.541379867	0.236429482	-14.97858827	1.01E-50	9.29E-48
RNF220	11088.91411	1.883090754	0.126362709	14.90226639	3.19E-50	2.83E-47
IGKV3-11	419.6498196	-3.44099194	0.231135293	-14.88734971	3.98E-50	3.44E-47
NUGGC	58.0468843	-2.646323693	0.178227298	-14.84802678	7.16E-50	6.00E-47
HOXA9	5041.92257	4.832390901	0.325917686	14.82702877	9.80E-50	7.98E-47
HERC2P10	708.400675	2.682355031	0.181024319	14.8176502	1.13E-49	8.93E-47
IGHA1	12377.56741	-3.838830778	0.259819041	-14.77501712	2.12E-49	1.64E-46
RP11-578F21.12	1869.626734	5.889659855	0.398759824	14.76994296	2.29E-49	1.72E-46
LCNL1	27.03391243	-3.920023101	0.265810207	-14.74745138	3.20E-49	2.34E-46
MYBL1	456.4422606	-2.63758128	0.178918608	-14.74179414	3.47E-49	2.49E-46
FAM83A	337.9069599	6.040525249	0.411551544	14.67744522	8.99E-49	6.28E-46
LILRA4	218.4887611	-3.871529045	0.263832009	-14.6742204	9.43E-49	6.43E-46
TTLL6	62.71719723	6.313441421	0.43135869	14.63617535	1.65E-48	1.10E-45
CKM	107.1750315	3.363267058	0.230330117	14.60194223	2.73E-48	1.78E-45
PIWIL4	5992.603243	2.475073786	0.169703968	14.58465477	3.52E-48	2.24E-45
CAMK2A	242.9538181	6.909433178	0.474096371	14.57390016	4.12E-48	2.57E-45
HOXA-AS3	133.9493005	5.699430373	0.392547118	14.51909878	9.17E-48	5.60E-45
IGLV1-51	234.8845639	-3.03048654	0.209936004	-14.43528736	3.10E-47	1.86E-44
RP11-578F21.10	315.9365406	8.101073823	0.562906216	14.39151602	5.85E-47	3.43E-44
RP11-114H24.1	355.9989299	7.146011434	0.496691481	14.38722366	6.22E-47	3.58E-44
NPM2	87.35339972	3.452187142	0.240867229	14.33232391	1.37E-46	7.75E-44
SLC45A3	1733.50854	2.996218212	0.209286457	14.31635019	1.73E-46	9.57E-44
RP6-109B7.2	102.836554	6.783117999	0.474237425	14.3032111	2.09E-46	1.13E-43
IGKV1-8	56.01545344	-3.629553239	0.254369096	-14.26884517	3.42E-46	1.82E-43
CSPG4	1805.038261	5.723772566	0.401196243	14.26676513	3.53E-46	1.85E-43
D86998.1	55.87274914	-3.8818685	0.272221858	-14.25994419	3.89E-46	2.00E-43
KIF26B	2581.810346	4.538339147	0.318726961	14.23895592	5.25E-46	2.66E-43
PTPN7	8982.898049	1.053774816	0.074016166	14.23708996	5.39E-46	2.68E-43
RP11-96B2.1	4.393844945	-4.098486798	0.288168235	-14.22254883	6.64E-46	3.25E-43
FUT4	16096.98735	2.244608097	0.157872042	14.21789491	7.10E-46	3.41E-43
RP11-1134I14.2	101.0200804	9.860514255	0.694396575	14.20011937	9.15E-46	4.33E-43
IGHV3-23	791.9257072	-3.28555527	0.23182629	-14.17248783	1.36E-45	6.31E-43
C15orf61	416.8006539	1.195710015	0.084855585	14.09111752	4.31E-45	1.97E-42
MAPKAPK5-AS1	862.6062756	1.053158046	0.074750283	14.08901755	4.44E-45	2.00E-42
TMEM11	1289.209385	0.937571657	0.066583355	14.08117165	4.96E-45	2.20E-42
CCL23	365.6054001	4.92369702	0.350644815	14.04183608	8.64E-45	3.78E-42
IGLV2-11	207.5053374	-3.610791939	0.257465372	-14.02437894	1.11E-44	4.77E-42
CCNA1	1536.59295	4.70373152	0.335665899	14.01313488	1.30E-44	5.51E-42
TBX1	106.6306551	3.786630644	0.27029645	14.00917637	1.37E-44	5.74E-42
IGHV3-62	3.864064616	-3.958927285	0.282801399	-13.99896641	1.58E-44	6.53E-42
HOXA11	500.4193677	7.888203985	0.566922145	13.91408688	5.20E-44	2.12E-41
IGKV4-1	427.1240552	-3.282414726	0.236168849	-13.89859305	6.46E-44	2.60E-41
CAMKV	80.38700041	4.946430513	0.356286603	13.88329078	8.00E-44	3.17E-41
IGKV1-6	70.72248824	-3.774290236	0.272256073	-13.86301578	1.06E-43	4.15E-41
GNAO1	39.11075612	-3.158542354	0.228214744	-13.84022037	1.46E-43	5.62E-41
IGLC1	2359.172198	-3.478601698	0.25202113	-13.80281761	2.45E-43	9.34E-41
WDR11-AS1	15.8227855	-4.626692835	0.335525012	-13.78941261	2.95E-43	1.11E-40
IGHJ4	313.4288117	-3.392671573	0.246203367	-13.77995604	3.36E-43	1.25E-40
MIR26B	5.718441951	-2.786580127	0.202542963	-13.75797056	4.56E-43	1.67E-40
HOXA4	678.1123351	4.509036096	0.327809003	13.75507095	4.75E-43	1.72E-40
IGLV1-47	102.1991343	-3.393449328	0.246753981	-13.75235898	4.93E-43	1.76E-40
CD160	81.86706967	-3.264386553	0.237658474	-13.73562026	6.21E-43	2.20E-40
IGLV3-9	36.37199236	-3.324817148	0.242150658	-13.73036595	6.68E-43	2.33E-40
RP11-26F2.1	700.2168328	9.517445227	0.693961362	13.71466158	8.30E-43	2.86E-40
IGHV2-5	199.6100216	-3.361353111	0.245722149	-13.67948771	1.35E-42	4.59E-40
IGLL5	2509.795711	-3.419595048	0.250603146	-13.64545936	2.15E-42	7.24E-40
IGLC3	815.1706729	-3.411493499	0.250469153	-13.62041375	3.03E-42	1.01E-39
IGKV1-9	128.2532232	-3.589457984	0.26438552	-13.57660579	5.51E-42	1.82E-39
CDKN2A	499.971383	3.123044933	0.231085318	13.51468349	1.28E-41	4.17E-39
RP11-1000B6.4	471.349385	2.996116937	0.221709578	13.51370095	1.30E-41	4.18E-39
C21orf7	594.19477	-2.774717905	0.205455013	-13.50523338	1.46E-41	4.64E-39
HOXA-AS4	205.0681932	4.183226809	0.310710482	13.46342351	2.57E-41	8.10E-39
MPHOSPH6	424.8589669	-1.368228149	0.101706839	-13.4526661	2.97E-41	9.27E-39
RNF113A	724.2244804	0.873563813	0.064940832	13.45168803	3.01E-41	9.29E-39
IGHV4-59	219.6437181	-3.286041818	0.244448485	-13.44267615	3.40E-41	1.04E-38
CHRNB1	492.0506356	1.578478747	0.117625226	13.41955969	4.64E-41	1.40E-38
PAN3-AS1	457.039384	1.773070262	0.132236492	13.40832807	5.40E-41	1.62E-38
BAK1	2004.061019	1.111005396	0.082928265	13.39718614	6.28E-41	1.86E-38
RFX8	1212.682144	3.442163688	0.257191307	13.3836704	7.53E-41	2.21E-38
RP13-395E19.1	81.11254487	2.889900047	0.216264701	13.3627912	9.98E-41	2.90E-38
IGKV3-20	443.4844496	-3.090174771	0.231483386	-13.34944518	1.19E-40	3.43E-38
SPATA25	53.88252016	1.773985374	0.133007869	13.33744681	1.40E-40	3.99E-38
BOLA3-AS1	76.46253303	-2.180956702	0.163627834	-13.32876351	1.57E-40	4.44E-38
BMP1	1456.301164	1.731629049	0.130007307	13.31947483	1.78E-40	4.98E-38
HDAC5	6134.27213	1.062261784	0.079885843	13.2972469	2.40E-40	6.64E-38
IGHV3-11	235.1633903	-3.293656172	0.248295996	-13.26503941	3.69E-40	1.01E-37
IGKV3-15	156.3122892	-3.097189624	0.233706998	-13.25244707	4.37E-40	1.19E-37
GOLGA8IP	102.7285544	5.221033272	0.39411386	13.24752516	4.66E-40	1.25E-37
CCNB1IP1	1695.321578	1.403637283	0.106175827	13.21993271	6.73E-40	1.80E-37
CD70	359.2651572	4.480109359	0.339265025	13.2053381	8.17E-40	2.16E-37
PARM1	124.7492698	-2.790119198	0.211427246	-13.19659242	9.18E-40	2.40E-37
RP3-510D11.1	17.85449358	4.053343936	0.307279265	13.19107534	9.88E-40	2.56E-37
RP1-206D15.5	9.26558513	-2.590109059	0.196634687	-13.17218798	1.27E-39	3.26E-37
MUC19	155.1781165	3.902046328	0.296325973	13.16808744	1.34E-39	3.42E-37
AC138649.1	72.62365167	8.611279758	0.65398278	13.16744113	1.35E-39	3.42E-37
COL4A5	934.4091337	6.864190782	0.521701542	13.15731359	1.54E-39	3.87E-37
IGLV1-44	88.25600082	-3.363980365	0.255946168	-13.1433121	1.86E-39	4.62E-37
HMX3	1049.13874	8.844440167	0.673835355	13.1255211	2.35E-39	5.80E-37
D86994.1	89.14043927	-3.494107427	0.267125131	-13.08041446	4.26E-39	1.04E-36
RP11-84G21.1	46.21798053	1.729306278	0.132326185	13.06851159	4.98E-39	1.21E-36
PTPRH	110.2127074	3.909837772	0.29943411	13.05742279	5.76E-39	1.39E-36
HOXA11-AS	136.7608151	5.820838867	0.445873615	13.05490766	5.96E-39	1.42E-36
CLSTN2	2323.844423	6.108825188	0.468018197	13.05253777	6.15E-39	1.45E-36
MSLN	2360.617704	5.936080378	0.455053903	13.04478512	6.80E-39	1.60E-36
PVRL2	3203.206208	2.187602509	0.167800622	13.03691535	7.54E-39	1.76E-36
RP1-80N2.2	34.97209279	-3.048327476	0.234021234	-13.02585848	8.72E-39	2.01E-36
AC009506.1	726.1227012	2.160249654	0.166217678	12.99650962	1.28E-38	2.93E-36
FCRL6	188.2488483	-3.504288523	0.269750733	-12.99083965	1.38E-38	3.14E-36
ENKUR	43.16422923	-4.577445384	0.352448717	-12.98755016	1.44E-38	3.25E-36
IGLV3-25	174.6475597	-3.32807464	0.25667195	-12.96625766	1.90E-38	4.26E-36
IGKV1-12	55.73774637	-3.220737615	0.249196932	-12.92446734	3.28E-38	7.28E-36
NFE2L1	6156.088252	0.767875946	0.059452956	12.91568986	3.67E-38	8.10E-36
ATPIF1	1070.85648	-1.241823227	0.096328608	-12.89153097	5.02E-38	1.10E-35
CTD-2260A17.2	208.9567694	1.104633067	0.085775945	12.87812175	5.98E-38	1.30E-35
WDR83OS	2285.013121	0.694688924	0.054093188	12.84244748	9.48E-38	2.05E-35
IGHV1-24	118.9214772	-3.194917455	0.248993412	-12.83133328	1.09E-37	2.34E-35
CDHR4	39.32473448	2.663779236	0.208028412	12.80488186	1.54E-37	3.27E-35
SPAG6	507.0176341	5.289813727	0.413678023	12.78727278	1.93E-37	4.08E-35
CITED4	2363.745071	1.93983833	0.152519157	12.71865365	4.66E-37	9.76E-35
ZNF574	2096.218333	1.25509489	0.098715167	12.71430654	4.92E-37	1.02E-34
LTBP2	347.1902806	-2.815807207	0.221566616	-12.7086258	5.30E-37	1.09E-34
DNM1	1232.910547	2.845370774	0.223886983	12.70896029	5.27E-37	1.09E-34
GPN2	1448.179098	0.929398425	0.073151223	12.70516593	5.54E-37	1.13E-34
IGHV3-74	172.3610319	-3.048388002	0.240302708	-12.68561653	7.11E-37	1.44E-34
ARHGEF2	15227.37583	0.875965595	0.069130667	12.67115783	8.54E-37	1.72E-34
IGLV1-40	247.31259	-3.251919428	0.256854118	-12.66056955	9.78E-37	1.95E-34
IGLV7-46	61.9983774	-3.278855192	0.25953955	-12.63335469	1.38E-36	2.74E-34
RXFP1	464.5009282	4.960775147	0.392705217	12.6323128	1.40E-36	2.76E-34
IGHV3-53	101.8273676	-3.129494308	0.24776696	-12.63079754	1.43E-36	2.79E-34
RP11-170L3.7	1.502685663	-3.582992291	0.284374523	-12.59955446	2.12E-36	4.12E-34
IGHV4-61	35.74364363	-3.193977153	0.253674433	-12.59085167	2.37E-36	4.57E-34
KRT8	193.8773409	3.584980842	0.28533918	12.56392774	3.33E-36	6.37E-34
IGKV1-27	64.77030877	-3.138062401	0.249771733	-12.56372115	3.34E-36	6.37E-34
IGKV1-17	63.03124143	-3.31723256	0.264587597	-12.53736984	4.66E-36	8.82E-34
VAT1	7753.593729	1.855629432	0.148358898	12.5077057	6.78E-36	1.27E-33
CCNH	4811.315637	-1.270217071	0.101676778	-12.49269594	8.18E-36	1.53E-33
IGKV3D-11	6.095612173	-3.33322016	0.267005233	-12.48372596	9.16E-36	1.69E-33
IGLV2-28	28.9876622	-4.047524033	0.324229904	-12.48350006	9.19E-36	1.69E-33
HOXA2	117.0893346	4.611361751	0.369578939	12.4773391	9.92E-36	1.82E-33
IGHV3-21	276.3935339	-3.055956652	0.245017136	-12.47242009	1.06E-35	1.92E-33
IGLV3-21	383.4577016	-3.247733874	0.260642895	-12.46047346	1.23E-35	2.22E-33
YBX2	32.50735961	-4.154770927	0.333606876	-12.4540926	1.33E-35	2.39E-33
hsa-mir-3187	2424.979288	2.996114586	0.240939566	12.43512899	1.68E-35	3.01E-33
IGKV3D-15	8.353000107	-3.719431446	0.29912207	-12.43449352	1.70E-35	3.02E-33
IGHG2	5676.054459	-3.712025501	0.298826222	-12.42202065	1.98E-35	3.51E-33
VLDLR	1177.964478	3.763774649	0.303470708	12.40243144	2.54E-35	4.45E-33
IGLV1-36	43.73471581	-3.316904446	0.267502356	-12.39953357	2.63E-35	4.59E-33
IGLJ1	69.30374844	-3.137183586	0.253199223	-12.39017855	2.95E-35	5.13E-33
RP11-13L2.4	1442.797166	6.05028931	0.488394705	12.38811406	3.03E-35	5.23E-33
IGHV3-15	296.1247331	-3.013141449	0.243361757	-12.38132684	3.30E-35	5.66E-33
IGHV3-7	288.9724446	-3.043052437	0.245827872	-12.3787934	3.40E-35	5.80E-33
AGXT	21.81875244	10.15769292	0.820780439	12.37565181	3.54E-35	6.00E-33
IGLV2-14	383.1151208	-3.040211565	0.245815211	-12.36787401	3.90E-35	6.57E-33
AC003029.1	395.2772753	0.952461536	0.07710912	12.35212558	4.74E-35	7.95E-33
AZU1	25982.59675	2.927175517	0.237030048	12.34938582	4.91E-35	8.18E-33
GNA14	163.9829476	4.320938957	0.350055493	12.3435828	5.28E-35	8.74E-33
UCN	99.08526394	1.688865915	0.136843482	12.34158828	5.41E-35	8.91E-33
DEFA4	3169.783114	4.95567105	0.401876709	12.33132188	6.14E-35	1.01E-32
IGLV2-23	257.2654643	-3.17231878	0.257439926	-12.32255939	6.85E-35	1.12E-32
CLIC3	76.96032089	-2.852377326	0.231612696	-12.31528916	7.49E-35	1.21E-32
PTP4A2P2	9.392182178	-2.868292531	0.232942506	-12.31330673	7.68E-35	1.24E-32
IGLV3-1	287.6004222	-3.129696298	0.254203352	-12.31178218	7.83E-35	1.25E-32
ARTN	690.9417676	3.613680081	0.293680292	12.30480961	8.53E-35	1.36E-32
AC093510.1	92.09055378	2.049488796	0.166660955	12.29735423	9.36E-35	1.48E-32
IGHG3	2141.103666	-3.336949123	0.271555578	-12.28827316	1.05E-34	1.65E-32
RP1-265C24.8	127.5771507	1.943797668	0.15835662	12.27481155	1.24E-34	1.94E-32
RP11-126K1.6	98.93231298	1.549503986	0.126319764	12.2665206	1.37E-34	2.14E-32
TRMT6	1291.429167	-1.361073883	0.111074599	-12.25369158	1.61E-34	2.49E-32
ITGA8	37.66777487	-3.980536899	0.32501812	-12.24712303	1.74E-34	2.69E-32
PHEX	117.9943531	-2.369949569	0.19357467	-12.24307689	1.83E-34	2.81E-32
ETV5	918.3501506	2.468411583	0.2017252	12.23650583	1.98E-34	3.03E-32
POLE2	484.6800123	-1.357023463	0.110979694	-12.22767345	2.21E-34	3.36E-32
IGHV1-69	427.3643806	-2.868819506	0.234963653	-12.209631	2.76E-34	4.17E-32
TMEM105	332.2111967	4.708032645	0.386671622	12.17579045	4.18E-34	6.29E-32
RUNDC1	1924.650226	0.989292335	0.081260957	12.17426394	4.26E-34	6.38E-32
ASH1L-AS1	376.0946501	1.218533168	0.100150258	12.16704972	4.66E-34	6.93E-32
IGKV1-16	82.63975534	-3.125821633	0.256959975	-12.16462458	4.80E-34	7.10E-32
MAMDC2	796.0882975	5.079418382	0.417785509	12.1579573	5.20E-34	7.67E-32
IGLV3-10	58.47238101	-3.54668691	0.291902551	-12.15024294	5.72E-34	8.39E-32
GDF15	98.3589019	4.37167988	0.360362374	12.13134388	7.21E-34	1.05E-31
PLIN1	21.68029502	-2.575279434	0.212580173	-12.11439149	8.86E-34	1.29E-31
IRX5	197.5388397	4.655734938	0.384343986	12.11345855	8.96E-34	1.30E-31
IGKV3D-20	23.28930826	-3.841467344	0.317196816	-12.11067437	9.27E-34	1.33E-31
MIR5584	19.56884188	3.941752681	0.32551874	12.10914211	9.45E-34	1.35E-31
COL23A1	957.7472658	3.28326541	0.271139516	12.10913651	9.45E-34	1.35E-31
HOXA10	2934.125687	3.760247895	0.310679727	12.10329342	1.01E-33	1.44E-31
RP11-667K14.3	35.83494066	-2.540172478	0.209977276	-12.09736846	1.09E-33	1.54E-31
CGNL1	127.8912744	3.956383347	0.327352525	12.08600221	1.25E-33	1.76E-31
ST3GAL4	2417.603827	1.955201028	0.161833147	12.08158563	1.32E-33	1.85E-31
IGHV3-72	73.97267003	-3.453881897	0.286173168	-12.06920242	1.54E-33	2.14E-31
FAM176B	412.1227196	1.919646901	0.159070618	12.06789117	1.56E-33	2.16E-31
IRGM	146.4726988	2.24425442	0.186226199	12.05122816	1.91E-33	2.63E-31
IGLV2-34	1.269286977	-3.696551579	0.306789449	-12.04914834	1.96E-33	2.69E-31
IGLC2	910.0328481	-3.542523863	0.294486803	-12.02948255	2.49E-33	3.39E-31
RP11-731F5.2	2440.627889	-3.655446611	0.303928615	-12.02731968	2.55E-33	3.47E-31
AC026150.9	81.87065611	3.066088346	0.255027585	12.02257532	2.70E-33	3.65E-31
MEIS1	6796.560022	3.262175387	0.271635697	12.0093766	3.17E-33	4.27E-31
NRG4	761.9731162	3.402309658	0.283665204	11.99410292	3.82E-33	5.11E-31
COL4A4	45.68126734	-2.676391984	0.223400554	-11.98023877	4.51E-33	6.01E-31
KCNN1	52.37477866	4.653624243	0.388685234	11.97273228	4.94E-33	6.55E-31
UBAC2-AS1	127.5110264	1.35445876	0.113134463	11.97211468	4.97E-33	6.57E-31
METTL7B	677.6607351	3.919182161	0.327513667	11.96646907	5.32E-33	7.00E-31
TMEM44	740.1938895	1.700724782	0.142143111	11.96487657	5.43E-33	7.11E-31
IGHV3-71	1.734079412	-3.420247302	0.285899	-11.96313137	5.54E-33	7.23E-31
IGHV4-39	233.5544221	-2.982171607	0.24951333	-11.95195305	6.34E-33	8.23E-31
RP5-1086D14.3	18.71736194	3.506236052	0.29348989	11.94670131	6.76E-33	8.73E-31
ECM1	417.5697672	2.876853557	0.240936237	11.94031083	7.30E-33	9.38E-31
D87015.1	65.69296265	-3.343501652	0.280284085	-11.92897431	8.36E-33	1.07E-30
CLDN19	38.81812457	5.415031528	0.454054423	11.92595261	8.67E-33	1.11E-30
MFSD10	7977.364002	1.331325258	0.111709077	11.91778948	9.56E-33	1.21E-30
C12orf55	30.3234827	-2.306097183	0.19377883	-11.90066627	1.17E-32	1.48E-30
ADAM11	181.5720173	2.147884733	0.180607951	11.89252592	1.29E-32	1.63E-30
KDM5B-AS1	46.24211867	2.640878093	0.222351391	11.87704775	1.56E-32	1.95E-30
PGPEP1	5976.359185	1.124197239	0.094705049	11.87051006	1.68E-32	2.10E-30
MYL6B	479.3249668	1.148196485	0.096802053	11.8612824	1.88E-32	2.34E-30
IGKV2-30	95.0710981	-3.071323075	0.259142847	-11.85185358	2.10E-32	2.60E-30
VASH2	117.8604735	-3.268234994	0.275902426	-11.8456189	2.27E-32	2.79E-30
FAM46A	16637.40164	2.273976196	0.192256178	11.82784457	2.80E-32	3.44E-30
BEND5	249.4091772	1.504464616	0.127245724	11.82330196	2.96E-32	3.62E-30
HOXA7	780.5959966	4.28060151	0.362125192	11.82077803	3.05E-32	3.71E-30
AC104024.2	4.630705254	-3.162758769	0.267666261	-11.81605317	3.22E-32	3.91E-30
PFKP	5320.46416	1.625746363	0.137636607	11.81187474	3.39E-32	4.09E-30
PLIN3	4976.632141	1.019910785	0.086369947	11.8086305	3.52E-32	4.23E-30
XXbac-B444P24.8	49.10416161	4.899048719	0.415969961	11.77740985	5.10E-32	6.11E-30
IGHV3-49	107.4209053	-3.064374848	0.260631693	-11.75749123	6.46E-32	7.70E-30
IGHGP	233.6582588	-3.567908963	0.303944731	-11.73867681	8.07E-32	9.59E-30
AC024940.1	90.5520175	1.99016975	0.169799242	11.72072223	9.98E-32	1.18E-29
IGHG1	14794.90258	-3.253805906	0.277725606	-11.71590172	1.06E-31	1.24E-29
SLC6A19	328.9617709	4.863864296	0.416139109	11.68807303	1.47E-31	1.72E-29
RP11-632K20.1	79.0540483	3.029059812	0.259193372	11.68648638	1.49E-31	1.75E-29
D86994.2	48.49652623	-4.056740188	0.34718919	-11.68452333	1.53E-31	1.78E-29
AL591845.1	457.0631829	2.235624421	0.191363241	11.68262205	1.56E-31	1.81E-29
C1orf138	178.1544981	-2.061704271	0.176473404	-11.68280443	1.56E-31	1.81E-29
PAQR7	1353.405682	1.428609923	0.122320027	11.67928061	1.63E-31	1.87E-29
PDZD7	325.6866949	2.954035024	0.253025082	11.67487036	1.71E-31	1.96E-29
SCT	6.748553251	-3.321563866	0.284546177	-11.67319799	1.75E-31	1.99E-29
CRNDE	297.4688933	2.76062011	0.23662594	11.66659964	1.89E-31	2.15E-29
EGOT	43.93099387	3.670160583	0.314641176	11.66459085	1.93E-31	2.19E-29
RP11-54A4.2	481.8769839	-1.976662992	0.169509438	-11.66107925	2.01E-31	2.27E-29
HYAL3	1156.677347	1.78844329	0.153369885	11.66098086	2.02E-31	2.27E-29
RP11-667K14.4	26.59103581	-2.529248272	0.217047642	-11.6529636	2.22E-31	2.48E-29
ITGAE	2062.531376	2.320347877	0.199584626	11.62588486	3.04E-31	3.39E-29
RP11-17A19.1	511.1501746	4.131784934	0.355541087	11.62111803	3.22E-31	3.58E-29
TRBVB	151.6681451	5.166880149	0.444976195	11.61158777	3.60E-31	3.98E-29
HOXB6	881.2302896	6.508484426	0.560639608	11.60903427	3.71E-31	4.09E-29
CASP2	10922.37789	1.056492232	0.091017108	11.60762245	3.77E-31	4.14E-29
KDM5B	11630.73568	1.422078893	0.122664983	11.59319356	4.46E-31	4.88E-29
GPR39	2.171092633	-4.269687936	0.368862639	-11.57527895	5.50E-31	6.00E-29
IGHV3-48	122.4617125	-2.804719383	0.242380153	-11.57157197	5.74E-31	6.24E-29
AC008738.1	6476.702507	1.886666083	0.163233778	11.55806171	6.72E-31	7.27E-29
IGKV6-21	25.10045464	-2.956591202	0.256147981	-11.54251222	8.05E-31	8.68E-29
CEBPA	6916.504121	1.883225879	0.163185842	11.54037538	8.26E-31	8.87E-29
MIR933	34.20898634	1.554765607	0.134983302	11.51820695	1.07E-30	1.14E-28
TNFRSF17	32.20006605	-2.961617058	0.257510323	-11.50096442	1.30E-30	1.39E-28
CD276	383.4879811	3.523614436	0.306407571	11.49976298	1.32E-30	1.41E-28
TMEM217	208.4745257	2.244963887	0.19525446	11.4976318	1.36E-30	1.44E-28
WDR49	2457.550949	2.697479386	0.23465599	11.49546356	1.39E-30	1.47E-28
KLRD1	440.755025	-2.7857668	0.242600435	-11.48294231	1.61E-30	1.69E-28
IGHA2	1790.922915	-3.271380802	0.284967587	-11.47983473	1.67E-30	1.75E-28
CHAC2	81.82929515	-1.650760731	0.143826369	-11.47745533	1.71E-30	1.79E-28
RNASE4	121.8302389	-2.483015204	0.216424532	-11.47289164	1.81E-30	1.88E-28
CTD-3092A11.1	501.5495453	1.581607732	0.137960001	11.46424851	1.99E-30	2.07E-28
ARSI	353.3419224	5.428419667	0.473700611	11.4596003	2.10E-30	2.17E-28
RP11-155G14.5	186.3729851	2.630056955	0.229663977	11.45176092	2.30E-30	2.37E-28
CDHR5	14.42223801	-2.719986147	0.237539447	-11.4506714	2.33E-30	2.39E-28
NFIA	1645.270041	-3.20494674	0.280238829	-11.43648348	2.75E-30	2.81E-28
RP11-18H7.1	172.4262357	1.523241059	0.133357437	11.42224306	3.24E-30	3.30E-28
RNF181	957.0946768	0.787679722	0.069027657	11.41107429	3.68E-30	3.74E-28
IGHV5-51	234.0787533	-2.695268506	0.236227842	-11.40961408	3.74E-30	3.79E-28
HBG2	15141.89911	4.862014816	0.426326753	11.40443283	3.97E-30	4.00E-28
C17orf28	85.56608284	-2.426955854	0.212894964	-11.39978046	4.19E-30	4.21E-28
AC055876.2	53.78904257	6.800176881	0.59695698	11.39140191	4.62E-30	4.62E-28
HSPA5	61863.94293	1.773586646	0.155860836	11.3792964	5.30E-30	5.29E-28
MIR221	103.410338	2.367695936	0.208215303	11.37138289	5.81E-30	5.77E-28
SCNN1B	9.950400261	-4.73581579	0.416866094	-11.36052045	6.58E-30	6.51E-28
IGLV6-57	119.0848636	-3.092423715	0.272452134	-11.35033767	7.39E-30	7.30E-28
AC005562.2	148.9242765	0.868756635	0.076552455	11.34851442	7.54E-30	7.42E-28
LTC4S	499.1391074	2.05658919	0.181481748	11.33220952	9.09E-30	8.91E-28
RP11-382B18.2	140.3157388	3.083883551	0.272266951	11.32669074	9.68E-30	9.46E-28
DAAM1	1697.500187	-1.566720496	0.138363365	-11.32323213	1.01E-29	9.81E-28
TRIM13	2862.008852	1.048472701	0.092640266	11.31767806	1.07E-29	1.04E-27
COL4A3	46.22766432	-2.573824461	0.227432619	-11.31686593	1.08E-29	1.05E-27
RP11-566K19.6	171.4145601	4.503982509	0.398319441	11.30746341	1.21E-29	1.16E-27
IGLV8-61	68.46421632	-3.317806252	0.293428489	-11.30703519	1.21E-29	1.16E-27
NR1I2	232.10476	2.72516994	0.241251384	11.2959764	1.37E-29	1.32E-27
RBM14-RBM4	9708.698583	0.761568	0.067430523	11.29411386	1.40E-29	1.34E-27
EDA2R	158.440453	3.344077709	0.296409145	11.28196539	1.61E-29	1.53E-27
PTGDS	186.2826589	-2.889793233	0.25620479	-11.27923186	1.66E-29	1.58E-27
NMB	130.5242511	1.478955645	0.131332822	11.26112743	2.04E-29	1.93E-27
GOLGA8H	157.9470253	1.854045869	0.164690153	11.25778215	2.12E-29	2.00E-27
RPL29	12091.41361	0.949525014	0.084436294	11.24546059	2.44E-29	2.29E-27
SLC11A1	11843.86545	-2.904951271	0.258342028	-11.2445942	2.46E-29	2.31E-27
INTS6-AS1	72.58041465	0.900776637	0.080112731	11.24386375	2.48E-29	2.32E-27
RP11-94A24.1	10.19932889	-4.477517883	0.398288221	-11.24190383	2.54E-29	2.36E-27
THAP3	601.9926497	1.195070658	0.106340745	11.23812569	2.65E-29	2.46E-27
HILPDA	1102.910477	2.61450997	0.232677939	11.23660449	2.70E-29	2.49E-27
ZNF768	1777.05562	1.013097906	0.090185143	11.23353438	2.79E-29	2.57E-27
AL163636.6	116.5571895	-2.552107753	0.227225959	-11.23158535	2.85E-29	2.62E-27
HS3ST4	199.8589211	7.79019558	0.693758374	11.2289752	2.94E-29	2.69E-27
FGF17	40.15760164	2.841479857	0.253250564	11.2200337	3.25E-29	2.97E-27
MICALL1	2889.964401	0.957800429	0.085406933	11.21455121	3.46E-29	3.15E-27
TP53BP1	6045.463037	1.021405202	0.091154561	11.20520127	3.84E-29	3.49E-27
FLNC	83.96072382	4.020327244	0.358906469	11.2016015	4.00E-29	3.62E-27
KCNN2	335.9766478	8.406834511	0.750655282	11.19932773	4.11E-29	3.71E-27
PHACTR3	846.3746513	4.995150132	0.44609216	11.19757435	4.19E-29	3.77E-27
C8orf76	1063.830997	0.823857432	0.073584635	11.19605242	4.26E-29	3.82E-27
AVPI1	298.9355108	-1.831410595	0.163632046	-11.19224898	4.45E-29	3.98E-27
RP5-821D11.7	311.8020743	2.089639528	0.186936092	11.17836318	5.20E-29	4.64E-27
ENPP1	29.28250829	-3.445151397	0.308222863	-11.17746867	5.26E-29	4.67E-27
RP11-149I2.4	55.10579683	2.323033189	0.207896265	11.17400155	5.47E-29	4.84E-27
IGLC7	89.91268433	-3.189610942	0.285752244	-11.16215537	6.25E-29	5.52E-27
CILP2	270.3409107	2.370737661	0.212402681	11.16152419	6.29E-29	5.54E-27
IGLV2-18	16.94502433	-3.400286283	0.305320734	-11.13676833	8.31E-29	7.30E-27
SAGE1	575.8732336	7.17433236	0.644357456	11.13408759	8.56E-29	7.50E-27
RPL32P3	2002.852576	0.876453471	0.07872596	11.13296647	8.67E-29	7.57E-27
B3GAT3	1561.696033	0.70391228	0.06324857	11.12929953	9.03E-29	7.86E-27
CHL1	219.5259184	-3.853059004	0.346218376	-11.12898468	9.07E-29	7.87E-27
PPP2R2B	55.59619986	-2.932468385	0.263831399	-11.11493324	1.06E-28	9.18E-27
SLC16A6	663.7242125	-3.080646376	0.277458529	-11.10308769	1.21E-28	1.05E-26
CEP78	1793.480846	-0.983595921	0.088593481	-11.10235093	1.22E-28	1.05E-26
FBXL12	1445.341103	0.771703	0.069516869	11.10094585	1.24E-28	1.06E-26
SCUBE1	1912.419927	3.612772133	0.325458295	11.10056862	1.25E-28	1.07E-26
HOXB5	393.0321646	6.692911954	0.603892657	11.08294973	1.52E-28	1.29E-26
ZNF521	8479.590943	4.138664729	0.373569158	11.07871096	1.59E-28	1.35E-26
RP5-827C21.4	109.9283423	1.413846197	0.127645282	11.07636864	1.63E-28	1.38E-26
RP11-196G18.3	70.76632921	3.203525186	0.289236071	11.07581491	1.64E-28	1.39E-26
RP11-618P17.4	1292.46947	1.075010819	0.097141902	11.06639664	1.83E-28	1.54E-26
SNORD48	38.65710818	1.485436683	0.134258691	11.06398904	1.88E-28	1.58E-26
SLC6A4	23.99999578	-3.041336636	0.274906613	-11.06316287	1.89E-28	1.59E-26
IGLV3-19	159.4308763	-2.829689599	0.255804199	-11.06193571	1.92E-28	1.60E-26
TOMM34	1194.678322	0.920461915	0.083379214	11.03946497	2.46E-28	2.05E-26
MAP3K8	5748.451291	-1.740498327	0.157758357	-11.03268543	2.66E-28	2.21E-26
RP11-169K16.9	595.1733579	0.914573365	0.082904035	11.03171106	2.69E-28	2.23E-26
RP11-540B6.3	57.88964115	2.148110531	0.195154209	11.00724672	3.53E-28	2.91E-26
CCDC62	212.7015278	1.231079524	0.111848943	11.00662638	3.55E-28	2.93E-26
TEC	2565.77529	1.664555727	0.151261376	11.00449941	3.64E-28	2.99E-26
USP22	21422.36471	0.88378075	0.080369772	10.99643228	3.98E-28	3.26E-26
AC055876.1	27.83140091	6.905714773	0.628243329	10.99210204	4.17E-28	3.41E-26
UNC79	242.1779455	3.407878779	0.310097623	10.98969654	4.28E-28	3.48E-26
RP5-884M6.1	27.77687875	6.709574374	0.610523978	10.98986218	4.28E-28	3.48E-26
IGKV1D-8	18.59444053	-2.763140113	0.251462605	-10.98827444	4.35E-28	3.53E-26
HHEX	3360.935598	1.408897982	0.128282693	10.98275966	4.63E-28	3.74E-26
IGHV1-2	244.6799541	-2.862031136	0.261316294	-10.95236387	6.47E-28	5.22E-26
EEF2	164927.4115	1.005907198	0.092002421	10.93348616	7.97E-28	6.41E-26
RP13-942N8.1	49.36118282	1.17363927	0.1073849	10.92927652	8.35E-28	6.69E-26
SLC22A20	437.0374701	2.325444775	0.212818091	10.92691305	8.57E-28	6.85E-26
C2	2078.676502	3.339094233	0.305660824	10.92418122	8.83E-28	7.04E-26
GTSF1	804.4677616	3.173416117	0.290780279	10.91345028	9.94E-28	7.90E-26
IGHV3-33	167.1939971	-2.657920653	0.243616062	-10.91028492	1.03E-27	8.16E-26
B9D2	352.4705682	1.028707871	0.094317472	10.90686435	1.07E-27	8.45E-26
IGHG4	1235.188552	-3.630804935	0.333414112	-10.88977583	1.29E-27	1.02E-25
RP11-106M3.2	2264.230731	0.988465417	0.091052275	10.85602104	1.87E-27	1.47E-25
S100A1	39.91897223	3.91986725	0.36129383	10.84952723	2.00E-27	1.57E-25
ZBTB34	4650.867753	0.997794128	0.091996353	10.84601833	2.08E-27	1.63E-25
PDZD4	154.4287571	-2.660066717	0.245333766	-10.84264414	2.16E-27	1.69E-25
AC104650.2	131.9452869	-1.590173667	0.14670655	-10.8391457	2.25E-27	1.75E-25
SLC2A5	2741.284668	2.031427601	0.187439424	10.8377819	2.28E-27	1.77E-25
AC106722.1	211.1687672	1.831578796	0.169036684	10.83539237	2.34E-27	1.81E-25
CHRNA7	74.22531662	2.464984817	0.227508402	10.83469793	2.36E-27	1.82E-25
IGHV3-30	300.4856397	-2.693353671	0.248895661	-10.82121586	2.73E-27	2.10E-25
GCLM	1433.045723	-1.775521967	0.164096919	-10.8199592	2.77E-27	2.13E-25
RP5-1007M22.2	183.1504295	1.213173679	0.112168222	10.81566296	2.90E-27	2.22E-25
MPG	1609.260562	1.261590619	0.11667568	10.81279847	2.99E-27	2.29E-25
RP11-314A20.5	11.29540716	-3.603628272	0.333415335	-10.80822594	3.15E-27	2.40E-25
AC006953.1	44.89028382	-2.186380744	0.202295082	-10.80787889	3.16E-27	2.40E-25
RPS3A	5216.098456	0.812774438	0.075291955	10.7949705	3.64E-27	2.76E-25
AC090602.1	69.64846158	1.30298444	0.120756174	10.79020969	3.83E-27	2.89E-25
CITF22-92A6.1	105.038865	2.100251351	0.194684225	10.78798938	3.92E-27	2.96E-25
AC007383.3	355.1510119	1.251019914	0.116151589	10.77057943	4.74E-27	3.56E-25
ZHX1-C8ORF76	849.2832868	0.782729926	0.072718297	10.76386485	5.10E-27	3.82E-25
RP11-111H3.1	17.1233795	3.407888358	0.316626412	10.76312091	5.14E-27	3.84E-25
CFB	1615.239446	3.331696768	0.3095536	10.76290752	5.15E-27	3.84E-25
ESYT2	21534.005	0.97959402	0.091021576	10.76221769	5.19E-27	3.86E-25
C15orf54	22.93108036	-5.387446716	0.500859082	-10.75641215	5.53E-27	4.10E-25
RP4-781K5.8	69.50192374	2.214696998	0.205910282	10.75564062	5.57E-27	4.12E-25
RASSF1	5837.221019	0.844541053	0.078519237	10.75584899	5.56E-27	4.12E-25
CTDSP1	7113.350102	-0.91570744	0.085165376	-10.75210945	5.79E-27	4.27E-25
AC129492.6	21.7420701	-2.093017112	0.194691083	-10.75045183	5.90E-27	4.33E-25
BEND2	55.93163312	-4.950250844	0.460621945	-10.7468845	6.13E-27	4.49E-25
C1orf228	3578.214531	1.759497413	0.163782015	10.74292198	6.40E-27	4.68E-25
CENPE	1662.78083	-1.631496519	0.151934241	-10.73817535	6.74E-27	4.91E-25
TCP11	17.02273386	2.703754303	0.252024997	10.72811957	7.51E-27	5.47E-25
IZUMO1	19.20213029	-3.416769888	0.318543956	-10.72621162	7.67E-27	5.57E-25
RP11-1000B6.3	166.9423852	1.850198271	0.17252721	10.72409544	7.85E-27	5.67E-25
HESX1	74.69496284	1.97761348	0.184407693	10.72413765	7.84E-27	5.67E-25
ATOH8	76.50304919	-2.697845971	0.251602044	-10.72267114	7.97E-27	5.73E-25
RP3-406P24.3	11.54163934	2.159843246	0.201429151	10.72259519	7.97E-27	5.73E-25
RP11-216B9.8	30.44137018	1.501331035	0.140176074	10.71032305	9.10E-27	6.53E-25
RP11-343H19.1	12.60046839	2.380565069	0.222322411	10.70771524	9.36E-27	6.70E-25
LINC00477	148.3259022	6.684474008	0.624824573	10.6981612	1.04E-26	7.39E-25
PLCD3	496.0338575	1.813444751	0.169513762	10.6979205	1.04E-26	7.39E-25
RP11-397E7.4	52.88975407	1.673272688	0.156408081	10.69812172	1.04E-26	7.39E-25
SNORD59A	163.4620092	1.127283845	0.10538227	10.69709208	1.05E-26	7.43E-25
ZNF579	520.2311441	1.379864009	0.128995796	10.69696883	1.05E-26	7.43E-25
PRELID1P3	22.97641547	7.205900497	0.673747265	10.69525752	1.07E-26	7.52E-25
UBE2Q2P1	487.1212316	1.272692531	0.118993362	10.69549181	1.07E-26	7.52E-25
SERPINI2	378.0953665	3.099324241	0.289785847	10.69522293	1.07E-26	7.52E-25
ARFGAP2	7903.038963	0.61409201	0.057419378	10.69485653	1.08E-26	7.53E-25
CALR	47351.3714	1.137013238	0.106320891	10.6941658	1.08E-26	7.57E-25
RP1-224A6.3	34.03154789	2.019922936	0.188940219	10.69080449	1.12E-26	7.83E-25
RP11-423H2.3	75.56987888	-1.91408408	0.17907079	-10.68897991	1.15E-26	7.97E-25
CLCN1	76.5622996	2.486959891	0.23271298	10.68681209	1.17E-26	8.14E-25
C5orf65	100.5425468	1.38725551	0.129825264	10.68555895	1.19E-26	8.23E-25
TMEM212-AS1	24.16793573	8.694190756	0.813801509	10.68342915	1.22E-26	8.40E-25
NOTCH4	283.2503783	-1.682929821	0.157538605	-10.68265028	1.23E-26	8.45E-25
PRSS57	5019.455567	2.493520093	0.233586551	10.67493007	1.33E-26	9.16E-25
PODN	36.11362455	-2.839391235	0.266048015	-10.67247668	1.37E-26	9.38E-25
CAPRIN2	1806.295267	-1.685599724	0.157966321	-10.67062722	1.40E-26	9.55E-25
AMPD1	25.99986936	-3.245950218	0.304350756	-10.66516233	1.48E-26	1.01E-24
TNN	85.94620049	4.162431577	0.390291107	10.66494086	1.48E-26	1.01E-24
SLC10A4	44.18951011	-3.437673172	0.322342037	-10.66467535	1.49E-26	1.01E-24
RP1-214M20.2	1.026718169	-4.509773861	0.422877498	-10.66449238	1.49E-26	1.01E-24
TRPM4	1730.092346	3.924720733	0.368185165	10.65963843	1.57E-26	1.06E-24
XXbac-BPG116M5.17	1654.060567	3.352154024	0.314531039	10.65762552	1.61E-26	1.08E-24
SH3BGRL2	585.1936404	-3.185350005	0.298907447	-10.65664316	1.62E-26	1.09E-24
ITGA7	2033.854537	2.996785791	0.281260052	10.65485756	1.65E-26	1.11E-24
CLEC4C	180.8603091	-3.593948637	0.337318911	-10.65445345	1.66E-26	1.11E-24
IGLV7-43	53.45771939	-2.914151068	0.273612562	-10.65064795	1.73E-26	1.16E-24
C6orf226	206.3139966	1.170455688	0.109973215	10.64309789	1.88E-26	1.25E-24
MADD	11645.50761	0.715553565	0.067260705	10.6385082	1.97E-26	1.31E-24
ZCCHC5	14.24214323	4.253765878	0.399865607	10.63798888	1.98E-26	1.32E-24
PDRG1	791.8457447	1.130720411	0.106333703	10.6336973	2.08E-26	1.38E-24
ZSCAN2	633.6948328	1.188960436	0.111871638	10.62789875	2.21E-26	1.46E-24
EPHB1	163.2228076	-2.714860062	0.255590882	-10.62189714	2.36E-26	1.55E-24
BET3L	10.78465636	-4.140254049	0.389861874	-10.61979723	2.41E-26	1.59E-24
UNC80	26.6940705	2.973815429	0.280055634	10.61865955	2.44E-26	1.60E-24
TMEM159	739.4738853	0.980279784	0.092323774	10.61784785	2.46E-26	1.61E-24
IGHV1-18	216.3883293	-2.519985708	0.237386534	-10.61553771	2.52E-26	1.65E-24
RP11-452D12.1	24.73390793	-3.393402502	0.319960963	-10.60567663	2.80E-26	1.83E-24
RP11-134G8.8	35.94197167	2.978086727	0.280839086	10.6042459	2.85E-26	1.85E-24
RP11-419K12.1	21.96890313	3.441225491	0.324512579	10.60428999	2.85E-26	1.85E-24
ALOX15B	80.17645606	-3.505284776	0.33056355	-10.6039664	2.86E-26	1.85E-24
IGLV5-45	36.35045915	-2.95904534	0.279110205	-10.60170958	2.93E-26	1.89E-24
ACSL3	3276.852089	-1.213481601	0.114545644	-10.59386952	3.18E-26	2.05E-24
FDFT1	6102.786474	0.960536752	0.090684166	10.59211103	3.24E-26	2.09E-24
ALAS1	4060.86191	1.355438967	0.127984471	10.5906518	3.29E-26	2.11E-24
IGHJ3	32.2445249	-2.692362888	0.254290795	-10.58773238	3.40E-26	2.18E-24
PLA2G7	119.6923118	-3.570615659	0.337346589	-10.58441311	3.52E-26	2.25E-24
ERCC6L	295.733313	-1.45122661	0.137112105	-10.58423402	3.53E-26	2.25E-24
TMED3	1973.87762	1.06162109	0.100326304	10.58168244	3.62E-26	2.31E-24
RGS7	5.955333247	-3.976399589	0.375814656	-10.58074645	3.66E-26	2.32E-24
AC092295.7	231.4508174	0.927859143	0.087718055	10.57774417	3.78E-26	2.39E-24
LINC00582	1.329875703	-3.548676672	0.33549276	-10.57750596	3.79E-26	2.40E-24
RP11-401F24.4	134.4596326	4.828712293	0.457065719	10.5645908	4.35E-26	2.74E-24
RHBDD1	2122.505229	-0.753411047	0.071335319	-10.56154313	4.49E-26	2.83E-24
PRDM8	2434.446266	2.635994688	0.249891899	10.54853999	5.16E-26	3.24E-24
SNORA14B	109.9721132	1.156452179	0.109717324	10.54028783	5.63E-26	3.53E-24
SUDS3P1	26.70398274	-1.321651854	0.12546365	-10.53414163	6.01E-26	3.76E-24
C4orf36	336.7397134	1.266699243	0.120270973	10.53204456	6.15E-26	3.84E-24
BRPF1	5157.030465	0.846164539	0.080411074	10.52298519	6.77E-26	4.22E-24
MOXD1	24.51072013	-2.542247255	0.241721713	-10.51724822	7.19E-26	4.47E-24
IGHV3-73	62.52094205	-2.78013053	0.264352471	-10.51675638	7.23E-26	4.48E-24
TBX21	340.7437741	-2.511629329	0.238965037	-10.51044689	7.73E-26	4.78E-24
HMGN5	89.62972369	-1.991797833	0.189643609	-10.50284714	8.38E-26	5.18E-24
ZNF593	460.2319577	1.059254406	0.100861197	10.50210029	8.45E-26	5.21E-24
RPS10	3618.283174	0.806341779	0.076818313	10.496739	8.94E-26	5.50E-24
TRIM72	114.517396	2.845316837	0.271093215	10.49571393	9.04E-26	5.55E-24
RPL27A	8219.020066	0.618506894	0.058986283	10.48560554	1.01E-25	6.16E-24
NLRP3	12761.43097	-1.882030853	0.179578007	-10.48029701	1.06E-25	6.50E-24
HSD17B1	130.5241983	1.244042749	0.118755275	10.47568411	1.12E-25	6.81E-24
P2RY12	59.04008634	-3.304559816	0.315474787	-10.47487771	1.13E-25	6.85E-24
LYAR	554.2484094	-1.022380916	0.097603778	-10.47480878	1.13E-25	6.85E-24
RP11-297N6.4	84.65825555	1.781087631	0.170103711	10.47059831	1.18E-25	7.14E-24
RP11-551L14.1	77.61918234	-2.007252624	0.191752274	-10.46794692	1.21E-25	7.33E-24
RHBDF1	297.6424624	2.464245507	0.235467194	10.46534538	1.25E-25	7.52E-24
SNORD56B	18.32353101	-2.230712457	0.213201024	-10.46295375	1.28E-25	7.70E-24
LEPR	1529.823361	-1.973471436	0.188805068	-10.45242831	1.43E-25	8.58E-24
RP11-388C12.8	19.09320549	-2.379451936	0.227774557	-10.44652205	1.52E-25	9.12E-24
MAPK7	1792.017414	-1.603156963	0.15347011	-10.4460534	1.53E-25	9.14E-24
SMPD3	403.009997	-2.506405914	0.23994422	-10.44578577	1.53E-25	9.15E-24
RALY	6286.595352	0.585655487	0.056117827	10.43617548	1.70E-25	1.01E-23
ACTR1A	6316.373428	0.679565459	0.06514396	10.43174928	1.78E-25	1.06E-23
CHCHD2P6	52.56373872	0.882884793	0.084659619	10.42864128	1.83E-25	1.09E-23
IGJ	2219.383979	-2.77254543	0.265867094	-10.42831359	1.84E-25	1.09E-23
AC068057.2	23.44843351	6.402291308	0.61419516	10.42387132	1.93E-25	1.14E-23
FUT1	276.9791387	-3.048061112	0.292432445	-10.42312906	1.94E-25	1.15E-23
RP11-518D3.3	12.52862346	-2.484913313	0.238435532	-10.42174081	1.97E-25	1.16E-23
HEXA	7667.901594	0.819189936	0.078655147	10.41495652	2.12E-25	1.25E-23
PDGFRA	96.19601776	-3.41001207	0.327633482	-10.40800851	2.28E-25	1.34E-23
OXLD1	835.9124619	0.720516347	0.069261381	10.40285855	2.41E-25	1.41E-23
IGHV4-55	2.959818651	-2.842338738	0.27335273	-10.39806238	2.53E-25	1.48E-23
NLRP7	9.427077803	-3.50621082	0.337247315	-10.39655666	2.57E-25	1.50E-23
CCDC110	2.74243893	-3.699676656	0.356362564	-10.38177696	3.00E-25	1.75E-23
RP11-303E16.7	38.55693458	2.067191544	0.199163691	10.37935948	3.08E-25	1.79E-23
ASPM	3951.318323	-1.654977473	0.15946307	-10.37843732	3.11E-25	1.80E-23
SEPHS2	4165.654039	0.94413328	0.091006916	10.37430259	3.25E-25	1.88E-23
RNF149	6002.919625	-1.477994066	0.142520099	-10.3704255	3.38E-25	1.95E-23
MIR4420	119.1983387	-1.46744685	0.141509739	-10.36993542	3.40E-25	1.96E-23
AC007392.3	28.17473591	3.198523489	0.308614808	10.36412837	3.61E-25	2.08E-23
CTB-161K23.1	28.1143645	2.248102339	0.21715246	10.35264503	4.07E-25	2.34E-23
BHLHA15	7.980285323	-2.618058619	0.252909749	-10.35175048	4.11E-25	2.35E-23
TRDC	192.0509306	-2.406960286	0.232615816	-10.34736297	4.30E-25	2.46E-23
ONECUT2	106.6745329	5.168584381	0.499531126	10.34687153	4.32E-25	2.47E-23
IGHV2-70	55.13141911	-2.983546121	0.288426352	-10.34422166	4.45E-25	2.53E-23
RP1-184J9.2	240.6609709	1.666502474	0.161134747	10.34229118	4.54E-25	2.58E-23
RP11-173C20.2	12.14986069	-3.201067396	0.309715079	-10.33552324	4.87E-25	2.76E-23
BIK	220.6385019	2.112532729	0.204394512	10.33556481	4.87E-25	2.76E-23
XCR1	33.06146065	-4.512697216	0.436728382	-10.33296073	5.00E-25	2.83E-23
ZSWIM4	1366.32763	1.498655093	0.145055161	10.33162198	5.07E-25	2.86E-23
RP11-441F2.2	1.814210308	-4.035768164	0.39076627	-10.32783143	5.27E-25	2.97E-23
SPNS2	1499.406082	2.843152308	0.275347311	10.32569485	5.39E-25	3.03E-23
DEFA1	1838.753554	4.356687389	0.421974406	10.32452995	5.46E-25	3.06E-23
JAM2	19.8831841	-2.230613577	0.216090964	-10.32256757	5.57E-25	3.11E-23
GNAZ	229.6831538	-2.717426502	0.263252517	-10.32250912	5.57E-25	3.11E-23
RBBP4P1	95.04856937	-1.174949462	0.113999929	-10.30658061	6.58E-25	3.67E-23
CHRFAM7A	131.1590525	2.189135983	0.212410601	10.30615222	6.61E-25	3.68E-23
IGHV4-31	168.6668688	-2.706568212	0.262796754	-10.29909302	7.11E-25	3.95E-23
IGKV2D-29	25.38854793	-2.887900458	0.280724057	-10.28732802	8.04E-25	4.46E-23
HOXA5	2720.593088	3.612137687	0.351427233	10.27847972	8.81E-25	4.88E-23
LINC00464	25.38597087	3.203159934	0.311699974	10.27642027	9.00E-25	4.97E-23
RP11-214C8.5	869.8333736	-1.09951189	0.107092452	-10.26694102	9.93E-25	5.47E-23
RHBDL3	269.1777542	3.449101006	0.335966838	10.26619482	1.00E-24	5.51E-23
RPS19	25427.95563	0.93376361	0.090959489	10.2657086	1.01E-24	5.52E-23
CELF6	880.3124971	0.939571911	0.091582914	10.25924896	1.08E-24	5.88E-23
C17orf76-AS1	22871.53162	1.169966178	0.114040024	10.25925929	1.08E-24	5.88E-23
LDLRAD2	735.427271	2.635583692	0.2569645	10.25660622	1.11E-24	6.04E-23
SPTBN2	306.3718833	-2.899041316	0.282953912	-10.2456308	1.24E-24	6.75E-23
RP11-573D15.9	93.18439026	1.765159358	0.172332042	10.24278096	1.28E-24	6.94E-23
SPATA24	47.93835547	1.007871238	0.098406929	10.24187272	1.29E-24	6.99E-23
QARS	11390.42603	0.721863125	0.070487064	10.24107243	1.30E-24	7.04E-23
RP11-102M11.2	119.1154521	1.554478682	0.151881331	10.23482394	1.38E-24	7.49E-23
RP11-848P1.5	8.472837405	2.687877016	0.262642742	10.23396647	1.40E-24	7.54E-23
ANG	45.34918384	-2.109462107	0.206203931	-10.22998008	1.46E-24	7.85E-23
RP11-390B4.4	19.04741122	4.753129132	0.464675559	10.22892002	1.47E-24	7.92E-23
AC144831.1	259.8831884	-1.911925399	0.186929268	-10.22806871	1.48E-24	7.97E-23
RP11-388M20.9	53.07970635	3.112335406	0.30431913	10.22720919	1.50E-24	8.03E-23
KIF21A	166.6090268	-2.525049826	0.247058771	-10.22044193	1.61E-24	8.60E-23
KRT17	164.6546479	4.879599557	0.477661939	10.21559215	1.69E-24	9.02E-23
MIR191	39.16512721	2.408255606	0.23583529	10.21159984	1.76E-24	9.38E-23
HOMER3	2931.928945	2.158752621	0.211497396	10.20699386	1.84E-24	9.82E-23
DDIT4L	141.021198	5.078398449	0.497632276	10.20512273	1.88E-24	9.99E-23
DEPDC1	522.2767827	-1.797964305	0.176205332	-10.2038019	1.91E-24	1.01E-22
AC004463.6	115.5800468	1.184852404	0.116152971	10.20079294	1.97E-24	1.04E-22
EIF3D	11517.37006	0.655031714	0.064228179	10.19850975	2.01E-24	1.06E-22
RP11-574F21.2	43.69279579	1.853719001	0.181854043	10.19344398	2.12E-24	1.12E-22
CACNA2D4	3870.20186	2.238753009	0.219751228	10.18767006	2.25E-24	1.19E-22
ANGPTL6	235.3216474	2.038621291	0.200139884	10.18598215	2.29E-24	1.20E-22
TMEM173	8446.978972	1.27123126	0.12480814	10.18548361	2.30E-24	1.21E-22
SMG5	8627.444919	0.682868014	0.067044404	10.18530971	2.31E-24	1.21E-22
AC092431.1	174.3578597	1.391488395	0.136681068	10.18054961	2.42E-24	1.27E-22
IPO11	1987.091912	-0.788748056	0.077486125	-10.17921671	2.46E-24	1.28E-22
IGHV3-43	55.87063113	-2.812072109	0.276401149	-10.17387996	2.59E-24	1.35E-22
LINC00475	10.63966135	3.953782379	0.388743553	10.17066996	2.68E-24	1.39E-22
PPP1R3G	233.9478692	3.442394234	0.33862948	10.16566613	2.82E-24	1.46E-22
NPAS1	34.02757119	2.125613885	0.209190789	10.16112564	2.96E-24	1.53E-22
C19orf81	28.12386739	3.033464131	0.298615302	10.15843498	3.04E-24	1.57E-22
RP11-160H22.3	43.79529105	2.206429093	0.217212424	10.15793226	3.05E-24	1.58E-22
UBR3	4638.405534	-0.699794918	0.068896367	-10.15721074	3.08E-24	1.59E-22
RNY4P3	2.057053936	-2.116995136	0.208434525	-10.15664337	3.10E-24	1.59E-22
RP13-258O15.1	29.94159607	1.215893763	0.119741641	10.15431016	3.17E-24	1.63E-22
ARSG	584.6410888	-1.846415792	0.181899086	-10.15077002	3.29E-24	1.69E-22
IGLV2-33	21.5167185	-3.519132886	0.346817684	-10.1469246	3.42E-24	1.75E-22
AC104942.1	83.18902064	1.496819675	0.14760242	10.14088847	3.64E-24	1.86E-22
LINC00441	90.40289628	1.309563768	0.129192464	10.13653373	3.80E-24	1.94E-22
AC123768.3	29.15432757	3.194994488	0.315225503	10.13558375	3.84E-24	1.95E-22
CADPS2	22.28658218	-3.357861784	0.331294048	-10.13559346	3.84E-24	1.95E-22
UFC1	2784.959001	0.791880565	0.078150198	10.13280299	3.95E-24	2.01E-22
RP11-632K20.7	916.6134156	1.308132553	0.129119818	10.13115243	4.02E-24	2.04E-22
AC021016.6	149.8113264	-1.842078602	0.181920107	-10.12575593	4.25E-24	2.15E-22
AGR2	35.81610081	6.884749017	0.680199385	10.1216631	4.43E-24	2.24E-22
C1orf88	23.98210667	2.527136763	0.249770385	10.1178399	4.60E-24	2.32E-22
FUT6	28.51164583	3.664241938	0.362165259	10.11759646	4.62E-24	2.32E-22
SLC25A15	811.5437008	-1.07927888	0.106692272	-10.11581124	4.70E-24	2.36E-22
FAM178B	322.7823306	-3.451149253	0.341301668	-10.11172689	4.90E-24	2.46E-22
NKX2-3	471.2827382	6.322999112	0.625823899	10.10347979	5.33E-24	2.67E-22
CLK3	9302.375492	0.808345805	0.080046174	10.09849396	5.61E-24	2.80E-22
ZNFX1-AS1	3234.671261	1.029714186	0.102018437	10.09341267	5.91E-24	2.95E-22
IGKV1D-12	14.71628917	-3.29906719	0.32687393	-10.09278162	5.95E-24	2.96E-22
SNORD21	118.9284264	1.098905637	0.108919511	10.08915327	6.17E-24	3.06E-22
TBCC	1924.454348	0.862070377	0.085443911	10.08931314	6.16E-24	3.06E-22
TSPAN17	2123.433101	-1.416802039	0.140531289	-10.0817551	6.65E-24	3.29E-22
CERCAM	924.6756426	1.858691036	0.184363255	10.08167834	6.66E-24	3.29E-22
ETV6	7432.397273	0.958599663	0.095085728	10.08142526	6.68E-24	3.30E-22
GFI1	4653.358922	1.71474729	0.170101937	10.0807041	6.72E-24	3.31E-22
SDPR	1632.273498	-3.148582341	0.312400253	-10.07868051	6.86E-24	3.38E-22
RP11-521L9.2	18.89302302	-1.660234911	0.164773401	-10.07586724	7.06E-24	3.47E-22
SNORA66	64.33760122	0.920773148	0.091424671	10.07138593	7.39E-24	3.63E-22
ALG14	93.10358563	-1.086170447	0.10785035	-10.07108873	7.42E-24	3.63E-22
SNORD89	67.80512792	-1.452307768	0.144223438	-10.06984571	7.51E-24	3.67E-22
C6orf132	35.50246168	2.487195168	0.246995264	10.06980913	7.51E-24	3.67E-22
WLS	247.1049513	-3.447338766	0.342365578	-10.06917457	7.56E-24	3.68E-22
ACY3	460.6533005	3.262401066	0.32427836	10.06049577	8.26E-24	4.02E-22
RP11-767N6.7	17.55582735	-1.496960051	0.148801393	-10.06012123	8.29E-24	4.03E-22
TMEM206	1451.926908	1.281371836	0.127383618	10.05915716	8.37E-24	4.06E-22
IGHV1-46	209.0062972	-2.645295343	0.263127765	-10.05327332	8.89E-24	4.30E-22
MAPK11	341.9859989	1.872116745	0.186241591	10.05208737	8.99E-24	4.35E-22
IGLV4-69	66.12362664	-2.623142962	0.260989641	-10.0507551	9.12E-24	4.40E-22
IRF2BP2	41985.45765	0.963572504	0.095938965	10.04359914	9.80E-24	4.72E-22
SNTB2	811.1334062	-1.828575562	0.182115993	-10.0407193	1.01E-23	4.85E-22
RP11-533E19.5	76.60146035	1.727295693	0.172119615	10.03543781	1.06E-23	5.10E-22
RP11-110G21.1	231.416146	0.897662973	0.089448259	10.03555558	1.06E-23	5.10E-22
SNORD52	54.67965492	1.183784511	0.117962365	10.03527283	1.07E-23	5.10E-22
AC004510.2	41.34624354	1.899341105	0.189294887	10.03376867	1.08E-23	5.17E-22
ZNF581	1257.001735	0.78169292	0.077940289	10.02938183	1.13E-23	5.40E-22
RP11-339B21.8	17.29712553	2.451431204	0.244448016	10.02843567	1.14E-23	5.44E-22
GPT2	1049.079444	1.975551727	0.196998415	10.02826203	1.15E-23	5.44E-22
KB-1991G8.1	10.31648295	5.277580699	0.526543696	10.02306311	1.21E-23	5.73E-22
TCTA	1713.289707	0.926318219	0.092422926	10.02260222	1.21E-23	5.75E-22
BCL2L10	117.9786361	3.92551754	0.391814618	10.01881338	1.26E-23	5.95E-22
RP11-525K10.3	20.64355673	3.932520179	0.39251445	10.01879084	1.26E-23	5.95E-22
IGF2BP1	226.3548125	7.961211504	0.795377891	10.00934474	1.39E-23	6.54E-22
IGHV3-66	25.84179559	-3.443031866	0.344067868	-10.00683931	1.42E-23	6.70E-22
RP11-611E13.2	324.9960912	0.883676297	0.088376819	9.998960201	1.54E-23	7.24E-22
NDUFA13	2579.78424	0.627009319	0.062752611	9.991764607	1.66E-23	7.77E-22
PDE6G	211.6786467	1.597158751	0.159856711	9.991189869	1.67E-23	7.80E-22
ZMYND15	164.8260517	-2.643755592	0.26463801	-9.990082646	1.68E-23	7.88E-22
AC006033.22	16.67993205	2.531551585	0.253414829	9.989753159	1.69E-23	7.89E-22
TIE1	910.632207	2.635898993	0.263978701	9.985271486	1.77E-23	8.24E-22
IRX3	399.8430606	4.213662905	0.422003689	9.984895906	1.77E-23	8.26E-22
AC156455.1	90.1159693	2.466991844	0.247334463	9.974314992	1.97E-23	9.18E-22
IGHV4-4	58.93575696	-2.743323856	0.275084641	-9.972653664	2.01E-23	9.32E-22
LUZP1	7065.231182	1.504719957	0.150929253	9.969703851	2.07E-23	9.58E-22
RP11-439A17.9	22.34114748	2.886068054	0.289578902	9.966430689	2.14E-23	9.89E-22
YIPF3	3071.408062	0.63824334	0.064076775	9.960603315	2.27E-23	1.05E-21
RAPGEF3	518.0449987	1.606469751	0.161291843	9.960018565	2.28E-23	1.05E-21
PLTP	1155.47922	1.583543584	0.159016772	9.958343157	2.32E-23	1.07E-21
MRPL55	1209.721344	0.958692142	0.096326268	9.9525515	2.46E-23	1.13E-21
AC132807.1	15.78251784	4.777021229	0.480092587	9.950208272	2.52E-23	1.16E-21
MEIS1-AS2	15.07955915	4.445715761	0.446901298	9.947869432	2.58E-23	1.18E-21
GPI	15377.92428	1.01010831	0.101569139	9.945031761	2.65E-23	1.21E-21
RP3-486I3.4	34.81921722	1.523963062	0.153416002	9.933533904	2.98E-23	1.36E-21
AC024168.2	29.51293449	1.836344338	0.184874961	9.9328991	2.99E-23	1.37E-21
HAPLN4	67.48292839	3.186752096	0.320924992	9.929896928	3.09E-23	1.41E-21
DDR2	123.6321501	-2.329923168	0.234853994	-9.920730426	3.38E-23	1.53E-21
Z69666.2	32.31566343	3.047957108	0.307233193	9.920663435	3.38E-23	1.53E-21
DAPL1	17.60316351	5.376417963	0.54193648	9.92075301	3.38E-23	1.53E-21
MB21D1	1846.194571	1.026777005	0.103498525	9.920692187	3.38E-23	1.53E-21
RP11-242D8.3	44.46987151	1.251716578	0.126185288	9.919671303	3.42E-23	1.54E-21
DACT3	139.2232073	3.046336072	0.307118426	9.919092489	3.44E-23	1.55E-21
SLC41A3	1317.166968	0.669265463	0.067508946	9.913730013	3.63E-23	1.63E-21
RPL13	23664.34912	0.820923707	0.082860605	9.90728592	3.87E-23	1.74E-21
ARMC3	11.52939923	-3.513903002	0.354735023	-9.90571207	3.93E-23	1.77E-21
CD226	538.9682759	-2.376188455	0.239961342	-9.902380277	4.06E-23	1.82E-21
AC004540.5	151.4242601	2.24665214	0.226897289	9.901626183	4.10E-23	1.83E-21
RPS10P3	28.27712563	1.04417527	0.105465655	9.900619006	4.14E-23	1.85E-21
AC093673.5	513.1069726	1.251696105	0.126467964	9.897337333	4.28E-23	1.91E-21
RP3-510D11.2	7.171850187	3.761193143	0.380268801	9.890880164	4.56E-23	2.03E-21
RP1-234P15.4	35.58318937	1.653665852	0.167189433	9.890971109	4.56E-23	2.03E-21
CAMK2B	26.56483816	3.240861826	0.327664103	9.89080525	4.56E-23	2.03E-21
LRRCC1	519.5886433	-1.566048826	0.158386376	-9.887522285	4.72E-23	2.09E-21
EBP	1517.061314	0.822197639	0.083194045	9.882890548	4.94E-23	2.19E-21
C16orf93	823.1148403	1.465963236	0.148423424	9.87689946	5.24E-23	2.32E-21
ACSBG1	152.8877579	-2.483775872	0.251526493	-9.8748082	5.35E-23	2.36E-21
SREBF2	12001.01354	0.826223806	0.083678792	9.873754006	5.41E-23	2.39E-21
SGK1	7555.879014	-2.311124015	0.234124552	-9.871344092	5.54E-23	2.44E-21
RP11-359B12.1	177.7469173	0.923085705	0.093531029	9.869299112	5.66E-23	2.49E-21
RP11-387D10.2	46.45121445	1.110398201	0.112516332	9.868773539	5.69E-23	2.50E-21
VEGFA	7508.677089	-2.161051085	0.219085977	-9.863940693	5.97E-23	2.62E-21
RNU6-60	31.33619828	-1.371685069	0.139226703	-9.852169455	6.71E-23	2.94E-21
TBC1D13	2866.038564	0.644087512	0.065379387	9.851537972	6.75E-23	2.95E-21
RTN2	209.9832373	1.329461823	0.134963589	9.850522151	6.82E-23	2.98E-21
MIR3175	87.83495073	1.285426612	0.130495989	9.850315145	6.83E-23	2.98E-21
D87007.1	2.906275444	-3.62818469	0.368343329	-9.850007872	6.85E-23	2.98E-21
EEF1A1	67375.83454	0.729286432	0.074090546	9.843177933	7.34E-23	3.19E-21
IGHV6-1	53.18953893	-2.492812235	0.253346714	-9.839528572	7.61E-23	3.30E-21
IGLV3-16	10.27441389	-2.785354239	0.283155545	-9.836834506	7.81E-23	3.38E-21
RBP7	88.03328243	-3.072108097	0.312316412	-9.836524677	7.84E-23	3.39E-21
CCDC134	848.8761218	0.72422056	0.073673448	9.830143468	8.35E-23	3.61E-21
OSM	1790.355134	-2.277437362	0.231690007	-9.829674523	8.39E-23	3.62E-21
RP11-69L16.5	28.18509812	1.05997256	0.107852284	9.828002868	8.53E-23	3.67E-21
CT45A5	135.5830999	8.668546115	0.882133372	9.826797611	8.63E-23	3.71E-21
LETM2	661.7517435	1.444612472	0.147042362	9.824464552	8.83E-23	3.79E-21
FCAMR	15.69165009	4.243510887	0.431972358	9.823570431	8.91E-23	3.82E-21
PION	2392.234668	-1.359364913	0.138380071	-9.823415321	8.93E-23	3.82E-21
RP11-363E7.4	71.72042307	-1.537281983	0.156569887	-9.818503524	9.37E-23	4.01E-21
RP5-1198O20.4	25.96146589	3.00503305	0.306230242	9.812985903	9.90E-23	4.23E-21
TLN2	1235.548321	-1.853725614	0.188984644	-9.80886897	1.03E-22	4.40E-21
MRPS9	598.5563851	-0.734462029	0.074904261	-9.805343798	1.07E-22	4.55E-21
ULK4P3	26.57203559	2.546734007	0.259951432	9.796960871	1.16E-22	4.93E-21
RP11-465L10.7	18.0732948	3.092475441	0.315812222	9.792133508	1.22E-22	5.17E-21
RAP1GAP	763.7571378	3.175657362	0.32462504	9.782539758	1.34E-22	5.67E-21
TRIM71	467.1251032	3.42842661	0.350504872	9.781395009	1.35E-22	5.73E-21
PTPN4	2106.268204	-1.206379392	0.123355268	-9.779715204	1.38E-22	5.81E-21
ARHGEF17	2074.649963	1.735824216	0.177510879	9.778692045	1.39E-22	5.86E-21
ATAD5	2657.697141	-0.977595614	0.099973323	-9.778564722	1.39E-22	5.86E-21
FMO2	65.60669684	-4.499248197	0.460216876	-9.776365073	1.42E-22	5.98E-21
FAM116B	667.9505377	1.363403183	0.139525177	9.77173588	1.49E-22	6.26E-21
SERF2	10544.38071	0.660957897	0.067670554	9.767289569	1.56E-22	6.53E-21
CDH1	639.4955146	-2.814699383	0.288229623	-9.765475702	1.58E-22	6.64E-21
TTPAL	1736.095747	-1.087851625	0.111418843	-9.763623419	1.61E-22	6.75E-21
HOXB3	2267.554535	3.735409536	0.383072926	9.751170811	1.82E-22	7.62E-21
RP11-333E13.2	236.0315008	0.855834635	0.087783275	9.749404312	1.86E-22	7.74E-21
PPP6R1	19126.05589	0.646425464	0.066338545	9.744341855	1.95E-22	8.13E-21
ANKFN1	50.04618064	5.068203344	0.52016843	9.743388972	1.97E-22	8.19E-21
RP11-326L17.1	26.16631006	3.508678644	0.360165929	9.741839421	2.00E-22	8.30E-21
RP11-16C1.1	9.690104267	3.845535343	0.394811628	9.740177524	2.03E-22	8.43E-21
ULK4P1	33.93541685	1.580304268	0.162259074	9.73938917	2.05E-22	8.48E-21
QRFP	10.85781125	2.927557112	0.300655892	9.737235136	2.09E-22	8.65E-21
DEFA3	4824.61802	4.461712834	0.458358365	9.734114549	2.16E-22	8.91E-21
SOWAHD	314.8424117	2.224657097	0.228826208	9.722038044	2.43E-22	1.00E-20
DNAJC27-AS1	121.4366649	1.426295457	0.14673546	9.720182574	2.47E-22	1.02E-20
HOXB-AS3	169.0271473	4.972734612	0.511606444	9.719843586	2.48E-22	1.02E-20
HOXA1	183.6888944	2.387387914	0.245697541	9.716775761	2.56E-22	1.05E-20
CTSG	12463.64317	3.0736185	0.316333844	9.716375793	2.57E-22	1.05E-20
MPPED1	17.56609558	4.685766786	0.482263691	9.716192345	2.57E-22	1.05E-20
CTD-2010I16.2	793.8483639	0.913898038	0.094076382	9.714425823	2.62E-22	1.07E-20
USE1	503.2900958	0.678237858	0.069825057	9.713387771	2.64E-22	1.08E-20
CXorf57	62.72616964	-2.48065396	0.255395139	-9.713003813	2.65E-22	1.08E-20
ZFR	11370.42622	0.825481097	0.08499219	9.712434759	2.67E-22	1.09E-20
MIR5192	66.45875063	1.436443451	0.147957264	9.708502363	2.77E-22	1.13E-20
RP11-705O1.8	395.5121911	1.701746381	0.175293731	9.707970581	2.79E-22	1.13E-20
IPP	281.872155	-1.195021689	0.123111436	-9.706829274	2.82E-22	1.14E-20
RPL32	15699.23961	0.717127837	0.073878607	9.706840282	2.82E-22	1.14E-20
RP11-214O1.3	89.82783247	-1.950019588	0.201052536	-9.699054931	3.04E-22	1.23E-20
ADRA2C	52.55157674	4.567883606	0.471117115	9.695855784	3.14E-22	1.27E-20
KLRF1	127.0936895	-2.590823377	0.267241175	-9.694701344	3.18E-22	1.28E-20
RP11-686G8.2	26.79578623	1.43141416	0.147786799	9.685669976	3.47E-22	1.40E-20
RP11-325L7.1	49.4145304	1.197637186	0.123680015	9.683352537	3.55E-22	1.43E-20
RP11-62H7.2	13.69413016	-2.703735258	0.27925168	-9.682073396	3.59E-22	1.44E-20
HOXB9	397.2169038	6.704535191	0.693064779	9.673749688	3.90E-22	1.56E-20
RP11-15E18.1	10.51689119	1.792837348	0.185332663	9.673617776	3.90E-22	1.56E-20
MIR1915	5.265319204	5.00358978	0.517389287	9.670841484	4.01E-22	1.60E-20
UTP14C	1344.881664	-0.802551087	0.08299019	-9.67043312	4.03E-22	1.61E-20
GOLGA8J	9.693550169	3.203171613	0.331514625	9.662233181	4.36E-22	1.74E-20
PIGQ	4412.214043	-1.412053323	0.146154007	-9.661406814	4.40E-22	1.75E-20
TTC16	79.60607277	-2.631071048	0.272366515	-9.660038604	4.46E-22	1.77E-20
ACTA2	610.6301043	1.995673238	0.206675349	9.65607773	4.63E-22	1.84E-20
RP11-540D14.6	323.6102038	0.905628213	0.093804382	9.654434031	4.71E-22	1.87E-20
CTC-497E21.4	102.2340776	4.814018897	0.498869258	9.649860803	4.92E-22	1.95E-20
PTGDR	132.6899768	-2.490607495	0.258148816	-9.647952411	5.01E-22	1.98E-20
AL035106.1	30.35828475	-1.440538138	0.149313507	-9.647741623	5.03E-22	1.99E-20
RPL7L1P3	128.4792945	-1.702567317	0.176485333	-9.647075416	5.06E-22	2.00E-20
PMS2P1	463.747543	0.806490929	0.083616837	9.645078196	5.16E-22	2.03E-20
FTH1P22	7.836984762	-3.188290948	0.330666096	-9.642025558	5.31E-22	2.09E-20
SYT2	54.97000806	4.133528719	0.428753993	9.640793513	5.38E-22	2.11E-20
PARP6	4921.46261	0.795122139	0.082480402	9.640134114	5.41E-22	2.12E-20
DPF3	193.9988491	-2.313475645	0.239993002	-9.639762936	5.43E-22	2.13E-20
RP11-475D8.1	16.58220928	2.702765115	0.280458798	9.636941794	5.58E-22	2.19E-20
ADCY3	3418.840872	1.136774176	0.117964498	9.636578734	5.60E-22	2.19E-20
KIF9	615.2711921	1.025032845	0.106378411	9.63572245	5.65E-22	2.21E-20
SH3TC1	5569.339008	-1.432074364	0.148633852	-9.634913866	5.69E-22	2.22E-20
ELP5	1403.234077	0.736408857	0.076440037	9.633810831	5.76E-22	2.24E-20
CTD-3179P9.1	18.73904195	6.592734365	0.684767008	9.627704437	6.11E-22	2.38E-20
RP11-10K16.1	267.0086831	1.265641474	0.131558519	9.620368795	6.56E-22	2.55E-20
IGHV2-26	42.68235199	-2.529403294	0.262973506	-9.618471949	6.68E-22	2.59E-20
RP11-39K24.12	79.16097298	-1.427722059	0.148461582	-9.616777875	6.79E-22	2.63E-20
IGHV3-13	30.96420849	-2.697653395	0.280538777	-9.615973312	6.85E-22	2.65E-20
SOX4	17737.29046	1.701130803	0.176928013	9.614818884	6.92E-22	2.68E-20
CEBPG	3115.155043	0.8379222	0.08717501	9.611954134	7.12E-22	2.75E-20
RP1-315G1.1	11.13190526	3.464964477	0.360493959	9.611713003	7.14E-22	2.75E-20
RP11-399K21.10	8.437733993	2.541069915	0.264537743	9.605698915	7.56E-22	2.91E-20
RSBN1L-AS1	230.5313052	1.030346496	0.107264399	9.605670689	7.57E-22	2.91E-20
SLC25A21	128.3102638	-3.823139963	0.398143718	-9.602411861	7.81E-22	3.00E-20
RP11-271K11.5	40.78653495	2.331277865	0.242911631	9.597226184	8.21E-22	3.15E-20
TRDJ1	5.778326191	-2.515796411	0.262143967	-9.597002911	8.23E-22	3.15E-20
hsa-mir-10a	462.942756	5.450930711	0.568057875	9.595731267	8.33E-22	3.19E-20
AMMECR1	1847.032603	-1.555202227	0.162169639	-9.589971558	8.81E-22	3.36E-20
NDUFS3	2717.98336	0.597349671	0.06229007	9.589805724	8.83E-22	3.37E-20
C11orf84	647.3459729	1.151225783	0.12006028	9.58873148	8.92E-22	3.40E-20
ARV1	453.2519042	-1.161424536	0.121151843	-9.586519759	9.11E-22	3.47E-20
ZNF20	409.5308645	0.933877773	0.097449993	9.583148682	9.41E-22	3.58E-20
RP4-798A10.7	28.1641411	1.942913508	0.202872429	9.577020976	9.99E-22	3.79E-20
IGKV5-2	22.37501021	-2.638030469	0.275568948	-9.5730324	1.04E-21	3.93E-20
HTR7	625.4773492	2.795646119	0.292049517	9.572507238	1.04E-21	3.95E-20
FLT3	11409.21927	2.235049696	0.23366501	9.565187787	1.12E-21	4.23E-20
RP11-147L13.8	86.31811718	-2.293405872	0.239790099	-9.564222531	1.13E-21	4.27E-20
FER1L4	138.3384452	-2.112700885	0.220941163	-9.562278263	1.15E-21	4.34E-20
RP11-39K24.14	93.77492962	-1.316012106	0.137666087	-9.559450219	1.18E-21	4.46E-20
RP11-196G18.22	1683.94774	1.513293424	0.158433977	9.551571255	1.28E-21	4.80E-20
RP11-350F4.2	449.7817186	-1.015266663	0.106306413	-9.550380235	1.29E-21	4.85E-20
MIR4769	1.019504252	-2.704531339	0.283230237	-9.548879259	1.31E-21	4.92E-20
GPRC5D	8.405137713	-1.959428816	0.205284518	-9.544941993	1.36E-21	5.10E-20
SLPI	249.4908399	3.082154525	0.322970768	9.543137742	1.39E-21	5.18E-20
SVEP1	144.8678453	-3.730659702	0.39098595	-9.541672026	1.41E-21	5.25E-20
AC016735.1	92.960383	4.94882672	0.518813838	9.538733076	1.45E-21	5.39E-20
RP11-689K5.3	35.61334303	-1.866266268	0.195651705	-9.538717111	1.45E-21	5.39E-20
TP63	229.6619515	3.069923546	0.321869856	9.537778984	1.46E-21	5.43E-20
PC	372.9917269	-1.720849695	0.180433095	-9.53732846	1.47E-21	5.45E-20
IGFBP7	5031.981498	1.863520718	0.195498257	9.532160279	1.54E-21	5.72E-20
MFAP3L	447.7194382	-2.737984556	0.287257086	-9.531477871	1.55E-21	5.75E-20
EEF1A1P19	233.8352767	0.760042968	0.079754139	9.529824741	1.58E-21	5.83E-20
RASGEF1B	6511.143383	-1.913805042	0.200900936	-9.526113131	1.63E-21	6.04E-20
KRTCAP2	1261.750556	0.96169388	0.10097933	9.523670667	1.67E-21	6.17E-20
SLC29A4	90.03620729	2.632381859	0.276407277	9.523562068	1.67E-21	6.17E-20
TLX2	22.57889464	2.533637099	0.266250748	9.515981138	1.80E-21	6.63E-20
RGS18	2069.541957	-1.877356839	0.197349818	-9.512837953	1.86E-21	6.83E-20
RP11-112J1.2	25.68244471	3.702525655	0.389325561	9.510101642	1.90E-21	7.00E-20
CNN2P9	133.7806389	1.209617947	0.127197581	9.509755907	1.91E-21	7.02E-20
AE000661.37	375.7540128	3.214454418	0.338029025	9.50940356	1.92E-21	7.03E-20
ZNF687	6998.271725	0.915151829	0.096245217	9.508543457	1.93E-21	7.08E-20
RNF114	4804.4817	0.523805636	0.055113872	9.504061587	2.02E-21	7.38E-20
RP11-398F12.1	365.2181269	2.764642737	0.291034739	9.499356496	2.11E-21	7.71E-20
AKR7A3	147.4906934	1.516164423	0.159609462	9.499213927	2.11E-21	7.71E-20
RP11-432J24.3	35.84280429	2.412574574	0.253983264	9.498950959	2.12E-21	7.72E-20
RHPN1-AS1	91.01892354	2.024336895	0.213198105	9.49509798	2.20E-21	8.01E-20
TNXB	1856.846369	-2.271408306	0.239233422	-9.494527514	2.21E-21	8.04E-20
RBM15	6861.222463	0.58617655	0.061769088	9.489804201	2.31E-21	8.40E-20
TEKT2	80.79398899	1.627968155	0.171578538	9.488180598	2.35E-21	8.52E-20
HOTTIP	13.41492933	6.235531363	0.657215846	9.487798271	2.36E-21	8.54E-20
AC006465.3	615.3132882	-0.751033127	0.079214792	-9.480970823	2.52E-21	9.11E-20
IGSF10	2464.861046	3.281981572	0.346249557	9.478659276	2.58E-21	9.30E-20
RP11-344E13.3	206.1961992	4.978814377	0.525738622	9.470132436	2.79E-21	1.01E-19
CRB2	25.27542247	-2.309368376	0.243904952	-9.468312796	2.84E-21	1.02E-19
CXCL12	4278.479122	-3.841485626	0.405829173	-9.465770031	2.91E-21	1.05E-19
CACNA1A	108.6539868	2.289496346	0.241895976	9.464797152	2.94E-21	1.06E-19
RP11-407N17.4	24.48488239	1.257554458	0.132924106	9.460695239	3.06E-21	1.10E-19
FAM101B	18605.01301	1.229796684	0.130085309	9.453770737	3.27E-21	1.17E-19
RP11-407N17.5	58.63314777	1.558635216	0.164877864	9.453271521	3.28E-21	1.18E-19
HBG1	5313.127544	4.001137452	0.423305443	9.452128516	3.32E-21	1.19E-19
SLC19A2	666.7643019	-1.35343443	0.143272768	-9.446557436	3.50E-21	1.25E-19
AC139149.1	7009.04086	1.131925292	0.119843581	9.445022283	3.55E-21	1.27E-19
IGHV3-64	38.19622306	-2.554662981	0.270527189	-9.443276256	3.61E-21	1.29E-19
CTD-2270L9.4	44.17752207	1.433385506	0.151873877	9.437999022	3.80E-21	1.35E-19
FRZB	37.9057918	-4.773985934	0.505849787	-9.437556484	3.82E-21	1.36E-19
SNORA14A	6.752133157	-2.009513212	0.212985799	-9.434963389	3.91E-21	1.39E-19
ERBB2	245.063752	-1.084410799	0.114960327	-9.432913307	3.99E-21	1.41E-19
NRXN2	1081.249364	2.42387931	0.256976925	9.432283905	4.01E-21	1.42E-19
MIR4469	9.642653435	1.851425703	0.196311109	9.431079642	4.06E-21	1.44E-19
IRF4	3060.540091	-2.522760418	0.267774078	-9.421227179	4.46E-21	1.58E-19
ZNF513	1174.538646	0.685409724	0.072782428	9.417241865	4.63E-21	1.63E-19
PTPN14	757.7533219	3.291360912	0.34962359	9.41401268	4.78E-21	1.68E-19
TUBB1	2384.513267	-3.243185048	0.344592914	-9.411641734	4.88E-21	1.72E-19
HIST1H4D	3103.962296	-1.384146641	0.14707487	-9.411170271	4.91E-21	1.73E-19
YY1AP1	8041.716177	0.849098824	0.090244527	9.408867775	5.02E-21	1.76E-19
ZDHHC24	1305.589184	0.911250514	0.096879602	9.406010073	5.15E-21	1.81E-19
RP11-387D10.3	17.75522621	3.143595769	0.334237155	9.405285194	5.19E-21	1.82E-19
GNMT	182.461761	1.23226013	0.131031001	9.40434035	5.24E-21	1.83E-19
EMC6	450.5360678	0.743509953	0.079135118	9.3954488	5.70E-21	1.99E-19
HBE1	90.25003192	4.977036959	0.529901261	9.392385579	5.87E-21	2.05E-19
RP11-436I9.3	31.85204616	-2.018994928	0.215019086	-9.389840539	6.01E-21	2.10E-19
DGKK	15.41792226	-3.823481028	0.407537026	-9.381923075	6.48E-21	2.26E-19
CTD-2561B21.11	12.8517659	2.109458897	0.224866704	9.380930369	6.54E-21	2.28E-19
KCNA2	10.56713205	-2.560421067	0.272961396	-9.380158151	6.59E-21	2.29E-19
RP11-411B6.6	2544.679151	0.62166117	0.066285252	9.378574465	6.69E-21	2.32E-19
RP11-319G6.1	131.1585785	1.016967217	0.108444764	9.377743823	6.74E-21	2.34E-19
FASN	11744.28789	1.014996185	0.108239804	9.377291458	6.77E-21	2.34E-19
LAMA3	201.0370182	3.027081119	0.322966529	9.372739423	7.07E-21	2.44E-19
P2RY14	172.5519625	-2.499112394	0.266650024	-9.372256409	7.10E-21	2.45E-19
ACTR1B	5009.718079	0.901970882	0.096258163	9.370331344	7.23E-21	2.49E-19
AGRP	17.99172781	3.646931418	0.389494137	9.36325114	7.73E-21	2.66E-19
C17orf64	17.79018562	1.670723674	0.178489131	9.360366431	7.95E-21	2.73E-19
CAPN11	137.8888715	2.299015676	0.24561427	9.360269152	7.95E-21	2.73E-19
RPS15	7423.918278	0.764506498	0.081683088	9.35942207	8.02E-21	2.75E-19
MYLIP	7214.5736	1.165983489	0.124578243	9.359447185	8.02E-21	2.75E-19
RP11-166P13.3	33.9170335	1.133174255	0.121127819	9.355194107	8.34E-21	2.86E-19
DDB2	1813.478215	0.922291176	0.09860278	9.353602173	8.47E-21	2.90E-19
CFD	9734.886947	2.288235509	0.244686297	9.351710901	8.62E-21	2.95E-19
MIR3135A	3.452180478	-1.559475544	0.166767648	-9.351187511	8.67E-21	2.96E-19
RP11-71G12.1	10.65690978	-5.268125743	0.563549346	-9.348117918	8.92E-21	3.04E-19
AC174470.1	1433.939584	0.714090086	0.076398994	9.346851956	9.03E-21	3.08E-19
CDKN2B-AS1	123.9272483	1.909844893	0.204356666	9.345645173	9.13E-21	3.11E-19
FAM89A	287.2758735	-1.803219643	0.193009613	-9.342641619	9.40E-21	3.19E-19
ADIPOQ	23.91121329	-4.676784648	0.500634315	-9.341718109	9.48E-21	3.22E-19
CTD-2037K23.2	358.2778655	0.885400996	0.094794088	9.340255466	9.61E-21	3.26E-19
RBM4	11543.31999	0.665805095	0.071289083	9.339509937	9.68E-21	3.28E-19
PRR14	2570.73475	0.780638358	0.083598861	9.337906601	9.83E-21	3.32E-19
GPR85	92.50571207	3.691406692	0.395441972	9.334888448	1.01E-20	3.42E-19
AC000089.3	71.83433253	1.526394098	0.163604332	9.329790232	1.06E-20	3.58E-19
RP11-385D13.1	201.8760908	1.688508381	0.180986043	9.329494987	1.06E-20	3.59E-19
RP11-403I13.9	21.72874206	4.694924187	0.503287497	9.328513458	1.07E-20	3.62E-19
AP000269.1	41.20856872	-2.311439432	0.247845016	-9.326148544	1.10E-20	3.69E-19
RP11-268P4.4	11.60392418	2.435419634	0.261194188	9.324172381	1.12E-20	3.76E-19
DDRGK1	976.1492651	0.537673289	0.057682981	9.321177213	1.15E-20	3.86E-19
PLA2G15	1529.09995	1.020036469	0.10952068	9.313642556	1.24E-20	4.14E-19
KRT18	507.7503466	3.199083421	0.343579489	9.311043069	1.27E-20	4.24E-19
RP11-124N14.4	393.4087421	-1.314606042	0.141239471	-9.307639234	1.31E-20	4.37E-19
UNC5C	1788.870772	5.218244038	0.560692243	9.30678836	1.32E-20	4.40E-19
FPR3	44.33348449	-2.54454968	0.273574397	-9.301125045	1.39E-20	4.64E-19
CMKLR1	284.7046206	-2.186517673	0.235105033	-9.30017384	1.40E-20	4.67E-19
MYO15A	259.0366407	1.881380451	0.202382865	9.296144982	1.46E-20	4.85E-19
PIP5K1A	4396.283013	0.780070504	0.083916195	9.295827866	1.46E-20	4.86E-19
CTB-63M22.1	1516.748196	1.055366836	0.113549804	9.294307888	1.48E-20	4.92E-19
PLCH2	213.7108431	-2.209343532	0.237748984	-9.292756987	1.50E-20	4.99E-19
FAM195B	1820.58687	0.708426771	0.076247086	9.291197975	1.53E-20	5.06E-19
RP11-266L9.5	252.5561227	1.325038072	0.142648883	9.288807885	1.56E-20	5.16E-19
RPL23A	3716.452446	0.597068135	0.064364339	9.276381037	1.75E-20	5.80E-19
KTI12	1181.825935	0.698433626	0.075295566	9.275893163	1.76E-20	5.82E-19
RP11-25I15.3	12.95778973	6.188555086	0.667170835	9.275817765	1.76E-20	5.82E-19
PTGER1	34.18587124	2.821785043	0.304244312	9.274733916	1.78E-20	5.87E-19
ANKRD32	924.8018297	-0.85223729	0.091905561	-9.27296761	1.81E-20	5.96E-19
SMYD3	2295.864596	1.832710822	0.19765027	9.272493374	1.82E-20	5.98E-19
CTD-3014M21.4	375.5320842	0.897925672	0.096860272	9.270319497	1.86E-20	6.10E-19
B3GALT2	5.522317002	-3.018007869	0.325576676	-9.269729954	1.87E-20	6.12E-19
FAM212A	319.0577151	1.744455893	0.188239379	9.2672208	1.91E-20	6.26E-19
ZC2HC1A	52.8160328	-2.352899165	0.253896252	-9.267167771	1.91E-20	6.26E-19
EIF2C1	11782.21474	0.660682452	0.071298881	9.266378921	1.93E-20	6.30E-19
TMPO	11563.78717	-0.817030946	0.088173146	-9.266210719	1.93E-20	6.30E-19
CLEC2A	66.11878443	6.746962394	0.728592191	9.260272729	2.04E-20	6.65E-19
FAM13A	1345.057181	-1.692926424	0.182870514	-9.257514434	2.09E-20	6.82E-19
SH2D1B	136.5795996	-2.667589375	0.288273153	-9.253686464	2.17E-20	7.06E-19
CNTN4	157.7042534	7.167046203	0.775260368	9.244695712	2.36E-20	7.67E-19
TTC13	1277.531257	-1.052680752	0.11387369	-9.24428418	2.37E-20	7.69E-19
NPHS1	53.01614101	4.302864739	0.465486609	9.243799185	2.38E-20	7.72E-19
RP5-1125A11.1	93.86387341	0.984527703	0.10651579	9.243021219	2.40E-20	7.77E-19
PRDM16	1014.869272	4.577661074	0.495694461	9.234844107	2.59E-20	8.37E-19
PTCRA	54.3399941	-2.450343652	0.265410682	-9.23227216	2.65E-20	8.57E-19
CLCN4	603.0111022	-2.490399646	0.269786491	-9.23100202	2.68E-20	8.66E-19
AC092171.4	9.883059015	2.901142343	0.314365207	9.228573261	2.74E-20	8.85E-19
RP11-505J9.1	2.000559554	-3.470653889	0.376121146	-9.227489398	2.77E-20	8.93E-19
C22orf29	2377.822458	0.892200411	0.096722965	9.224287224	2.85E-20	9.19E-19
RP11-159D12.10	10.31836438	2.33878661	0.253588093	9.2227777	2.90E-20	9.31E-19
RP11-180M15.4	9.178395977	2.43861942	0.2644224	9.222438877	2.90E-20	9.33E-19
ESRP1	2.275192874	-3.92603876	0.425710804	-9.222314113	2.91E-20	9.33E-19
IGKV1D-16	6.545813616	-3.09805929	0.335974522	-9.221113778	2.94E-20	9.42E-19
GLS2	11.23784583	-1.745346295	0.18933035	-9.218523596	3.01E-20	9.64E-19
IGLV3-27	23.20299097	-3.10704343	0.337065464	-9.217922804	3.03E-20	9.69E-19
PGC	12.30932813	4.01826709	0.436085113	9.214410137	3.13E-20	1.00E-18
RP4-694B14.5	152.9092629	-1.196176732	0.1298179	-9.214266518	3.13E-20	1.00E-18
B3GNT8	656.4293519	1.650668055	0.179223044	9.210132884	3.26E-20	1.04E-18
GZMB	414.2246634	-2.719542628	0.295325295	-9.208634268	3.30E-20	1.05E-18
ETV4	25.2807623	3.94231683	0.428127068	9.208286812	3.31E-20	1.05E-18
SEMA3C	240.6459133	-3.23450324	0.351420768	-9.204075381	3.45E-20	1.10E-18
RP11-480I12.2	160.988156	1.323722025	0.143963044	9.194873801	3.75E-20	1.19E-18
RP11-382B18.3	21.36142409	1.850228448	0.201252174	9.19358241	3.80E-20	1.20E-18
MYCN	1019.8321	3.50694813	0.381584929	9.190478608	3.91E-20	1.24E-18
AC023590.1	17.05650775	-3.492582341	0.38015032	-9.187371824	4.03E-20	1.27E-18
CREB1	3865.10913	-0.675647464	0.07355717	-9.185337907	4.10E-20	1.30E-18
CASKIN1	18.91160819	2.761578194	0.300676007	9.184564554	4.13E-20	1.30E-18
RECQL	1723.678	-0.743651543	0.080986025	-9.182467493	4.21E-20	1.33E-18
HMMR	917.2172616	-1.434613797	0.156237159	-9.182282946	4.22E-20	1.33E-18
BAI2	21.92042962	-1.903401851	0.207313575	-9.181269727	4.26E-20	1.34E-18
RP11-215A21.2	55.16522901	1.0445446	0.113790766	9.179519899	4.33E-20	1.36E-18
DKK2	78.01445033	3.89584571	0.424444927	9.178683651	4.36E-20	1.37E-18
AC051649.16	114.3019363	2.320918753	0.252887525	9.177671995	4.41E-20	1.38E-18
ZNF317	4694.810361	0.853825722	0.093040825	9.176893249	4.44E-20	1.39E-18
UBA52P6	60.11572271	1.942425118	0.211750691	9.173170133	4.59E-20	1.44E-18
SYNPO2L	17.67300687	2.509131549	0.273570506	9.171791156	4.65E-20	1.45E-18
REXO2	909.936362	-1.330891887	0.145124458	-9.17069324	4.70E-20	1.47E-18
CTD-2270N23.1	83.60936402	1.05682915	0.1152461	9.170194486	4.72E-20	1.47E-18
P4HB	34357.07784	0.970456418	0.105828618	9.170075499	4.73E-20	1.47E-18
NTRK2	101.4456689	-3.525476713	0.384468228	-9.16974787	4.74E-20	1.48E-18
NDUFB8	2656.125227	0.496011108	0.054098319	9.168697298	4.79E-20	1.49E-18
IL1R2	729.5639008	-3.235012468	0.352950797	-9.165618817	4.93E-20	1.53E-18
RCOR2	113.3212068	3.276043747	0.357555565	9.162334652	5.08E-20	1.58E-18
TGFBI	3150.567756	-2.852811068	0.311490299	-9.15858722	5.26E-20	1.63E-18
ERVFRD-1	32.55255285	3.66976834	0.400734436	9.157606665	5.31E-20	1.64E-18
GFER	625.784108	0.636335229	0.069493063	9.156816513	5.35E-20	1.65E-18
FN3K	419.4639721	-2.082616513	0.227456204	-9.156120942	5.38E-20	1.66E-18
IL22RA2	18.22814262	4.406922876	0.481459836	9.153251315	5.52E-20	1.71E-18
SNORD95	37.32084313	0.837951946	0.091571274	9.15081675	5.65E-20	1.74E-18
ANO7	389.2173137	2.778188172	0.303739028	9.146628915	5.87E-20	1.81E-18
PCBD1	755.109356	1.303750554	0.142585863	9.143617241	6.04E-20	1.86E-18
EML5	180.4971004	-1.892234746	0.207064399	-9.138387654	6.34E-20	1.95E-18
DNAJC1	2633.782286	1.22518512	0.134097085	9.13655297	6.45E-20	1.98E-18
IP6K2	5553.999567	0.887873516	0.097211392	9.133430755	6.64E-20	2.04E-18
TMEM88	222.7013559	-1.693710982	0.185463738	-9.132302614	6.71E-20	2.06E-18
KCNE1L	2196.189079	4.091634375	0.44806411	9.131805653	6.74E-20	2.06E-18
RP11-556E13.1	53.15188317	2.626014381	0.28762369	9.130035085	6.85E-20	2.09E-18
TFAP2E	177.4958902	0.979651933	0.107327803	9.127662218	7.00E-20	2.14E-18
RP11-225N10.1	25.06256429	1.839337432	0.201516023	9.127499657	7.01E-20	2.14E-18
GSN	16714.78331	1.396712632	0.153040061	9.126451125	7.08E-20	2.16E-18
PHYHIP	13.99149277	2.982157053	0.326836014	9.12432206	7.22E-20	2.20E-18
RP11-234A1.1	1094.232076	0.900593222	0.098722131	9.122505909	7.34E-20	2.23E-18
KRT5	43.57086646	-5.0100022	0.549258103	-9.121398791	7.42E-20	2.25E-18
SCLT1	2170.437665	-0.672871902	0.073790798	-9.118642442	7.61E-20	2.31E-18
RP11-312P21.1	36.22118128	4.036594817	0.442749876	9.117099822	7.72E-20	2.34E-18
RP11-443P15.2	39.66369759	2.455154534	0.269313464	9.116345316	7.77E-20	2.35E-18
SNORD55	53.76910821	0.94998677	0.104208714	9.116193227	7.78E-20	2.36E-18
RPLP0	27169.60428	0.837618002	0.091898669	9.114582516	7.90E-20	2.39E-18
SPINK2	1139.454763	3.308504686	0.363020034	9.113834994	7.95E-20	2.40E-18
RP11-163N6.2	24.25138206	1.530020926	0.167886037	9.113449541	7.98E-20	2.41E-18
COL9A2	1409.290366	1.901430329	0.208752776	9.108527153	8.35E-20	2.52E-18
ELMO3	269.4223041	-1.228657068	0.13492237	-9.106399953	8.52E-20	2.56E-18
ESM1	56.94192972	-4.061952335	0.446066946	-9.106149592	8.54E-20	2.57E-18
HSP90AB1	48039.01038	0.817576533	0.08978427	9.106010811	8.55E-20	2.57E-18
ENO1	46696.60278	1.070606818	0.117577111	9.105571749	8.58E-20	2.58E-18
RP11-259G18.1	15.52818163	1.894626035	0.208180004	9.100903038	8.96E-20	2.69E-18
DNAJC5B	168.3245172	3.507882991	0.385567442	9.097975106	9.20E-20	2.76E-18
TRMT5	340.5245663	-1.058374437	0.116333463	-9.097764419	9.22E-20	2.76E-18
PTPMT1	1496.933093	0.736918133	0.081031171	9.094255007	9.52E-20	2.85E-18
AC074117.10	354.6085125	0.889719785	0.097844736	9.093179904	9.62E-20	2.87E-18
CLEC4E	571.5566335	-2.899351981	0.318930344	-9.090862735	9.83E-20	2.93E-18
TOP1MT	3156.148521	1.530852383	0.168395675	9.090805839	9.83E-20	2.93E-18
EDC4	7881.730308	0.709222187	0.078018618	9.090422377	9.87E-20	2.94E-18
RP11-337A23.3	9.50631548	2.086000429	0.229561518	9.086890734	1.02E-19	3.03E-18
AC091171.1	545.3219389	0.697285897	0.076767872	9.083043175	1.06E-19	3.14E-18
RP5-977B1.10	4133.211619	0.741879249	0.081678443	9.082925961	1.06E-19	3.14E-18
NR1H3	470.0322555	1.44124983	0.158697604	9.081736562	1.07E-19	3.17E-18
SATB1	17489.94397	1.228553307	0.135325441	9.078509525	1.10E-19	3.26E-18
RP11-118B22.2	59.34686415	-2.076637038	0.228804191	-9.076044575	1.13E-19	3.33E-18
SCG2	40.28814609	3.456125348	0.380823719	9.075394138	1.13E-19	3.35E-18
TRGJP2	110.8115041	2.829956544	0.311826386	9.075423613	1.13E-19	3.35E-18
SAMD3	289.6070642	-2.370905775	0.261316083	-9.072942415	1.16E-19	3.42E-18
FAM160A1	94.61213403	-2.845941018	0.313761084	-9.070407917	1.19E-19	3.50E-18
SEZ6L2	32.72581435	2.682414973	0.295746723	9.06997362	1.19E-19	3.51E-18
EEF1B2	5640.628392	0.820149621	0.090437645	9.06867514	1.20E-19	3.54E-18
HIST1H2BPS2	36.03427464	2.122170266	0.234068778	9.066438855	1.23E-19	3.61E-18
DTHD1	135.6610122	-2.399866602	0.264870279	-9.060535626	1.30E-19	3.81E-18
PRKAG2-AS1	114.743206	-1.498350284	0.165410521	-9.058373521	1.32E-19	3.88E-18
RP11-25K19.1	318.6852012	1.938572323	0.21404616	9.056795605	1.34E-19	3.94E-18
IGKV6D-21	9.732869453	-3.144255554	0.347294662	-9.053567185	1.38E-19	4.05E-18
IGHV3-20	34.08643363	-2.905431337	0.321012142	-9.050845615	1.42E-19	4.14E-18
SLC18B1	432.8661846	-1.818916929	0.200965514	-9.050890829	1.42E-19	4.14E-18
SYCE2	110.6802556	1.237081535	0.136689121	9.050329135	1.43E-19	4.16E-18
RP11-98I9.4	340.6939351	0.844243833	0.093298104	9.048885226	1.44E-19	4.21E-18
RPS2P32	134.0586881	1.376465991	0.152141476	9.047276419	1.47E-19	4.27E-18
UCA1	42.3358906	-3.684092654	0.407316499	-9.044791127	1.50E-19	4.36E-18
RPL10A	16090.11863	0.73573027	0.081350436	9.043962249	1.51E-19	4.39E-18
RP11-359N11.2	33.58785336	4.519204145	0.499832897	9.041429983	1.55E-19	4.49E-18
CH25H	72.43657423	-3.755209553	0.415356798	-9.040924735	1.55E-19	4.51E-18
AP000580.1	226.2750183	1.094791954	0.121130304	9.038134308	1.59E-19	4.62E-18
RP11-118B22.4	4.359530111	-2.373089354	0.26256574	-9.038076915	1.59E-19	4.62E-18
SLC52A3	91.54170419	4.609249535	0.510218191	9.033879258	1.66E-19	4.79E-18
SCAND1	2060.489565	0.689042092	0.076274958	9.033660767	1.66E-19	4.80E-18
MIR4748	8.419774363	-1.466167289	0.162304413	-9.033440681	1.66E-19	4.80E-18
RP11-164P12.4	2.4289839	-3.475855459	0.384919267	-9.030089562	1.72E-19	4.95E-18
NOMO2	615.3783557	0.879538251	0.097432347	9.027168888	1.76E-19	5.08E-18
NADKD1	1368.645945	-0.780073692	0.086417372	-9.026815737	1.77E-19	5.09E-18
RP11-535A19.2	12.26844432	2.020772901	0.223869271	9.026575604	1.77E-19	5.09E-18
DHPS	2045.135627	0.640526074	0.070979354	9.024118162	1.81E-19	5.20E-18
IVNS1ABP	17549.89526	-1.557386171	0.172607009	-9.022728453	1.83E-19	5.26E-18
ELF4	9212.065601	0.909376172	0.100798533	9.021720304	1.85E-19	5.31E-18
MIR4637	1.726457276	-2.914749278	0.323166595	-9.019339633	1.89E-19	5.42E-18
RPLP1	22747.52124	0.909867659	0.100901834	9.017354979	1.93E-19	5.51E-18
TGFBR3	872.2602971	-2.130845172	0.23632596	-9.016551441	1.94E-19	5.55E-18
ZNF319	1630.263327	0.796077943	0.088293594	9.016259314	1.95E-19	5.56E-18
RN7SKP9	165.3318632	0.840381713	0.093225973	9.014459011	1.98E-19	5.64E-18
CTC-260F20.3	1921.465726	0.626077751	0.069456414	9.013965978	1.99E-19	5.66E-18
GPR155	566.2911322	-1.867304496	0.207163731	-9.013665129	1.99E-19	5.67E-18
LRRC23	516.8883825	0.94689759	0.105085347	9.010748084	2.05E-19	5.82E-18
NCR1	112.5214597	-2.133595415	0.236790124	-9.010491559	2.05E-19	5.83E-18
AC002310.12	137.7124033	1.10674885	0.122865777	9.007787791	2.10E-19	5.97E-18
RPS3	41471.86701	0.74133291	0.082330174	9.004388967	2.17E-19	6.15E-18
CLCNKA	33.1466283	2.575153348	0.286011985	9.003655371	2.18E-19	6.19E-18
DAPK3	1478.186976	0.830580255	0.092256357	9.002959601	2.20E-19	6.22E-18
RP11-182J1.12	27.48114478	1.336374635	0.148526331	8.997560425	2.31E-19	6.53E-18
CYP4F12	92.37875826	-2.918712184	0.324627806	-8.990949422	2.45E-19	6.93E-18
CLIP2	4470.050101	1.565454399	0.174125597	8.990374929	2.46E-19	6.96E-18
AL450992.2	16.31288644	-2.139988454	0.238073395	-8.988776159	2.50E-19	7.05E-18
ZBTB12	310.1127032	1.775996221	0.19763948	8.986039739	2.56E-19	7.22E-18
RET	660.4073988	2.682929693	0.29860091	8.985001726	2.59E-19	7.28E-18
IRGQ	7961.810884	1.194720006	0.132999838	8.982868134	2.64E-19	7.42E-18
HES5	11.05542657	-2.889265582	0.321653831	-8.982531224	2.65E-19	7.43E-18
RP11-53I6.3	23.85872764	1.330763278	0.148187426	8.980271214	2.70E-19	7.58E-18
SNORA52	129.3158226	1.208438115	0.13458901	8.97872805	2.74E-19	7.68E-18
HRC	39.76206715	6.070567108	0.676493789	8.973574049	2.87E-19	8.04E-18
C16orf86	199.7810744	1.01484476	0.1131164	8.971685442	2.92E-19	8.17E-18
RP5-1160K1.3	121.6986558	-1.288489689	0.143673248	-8.968194884	3.01E-19	8.43E-18
AGT	145.7253288	4.426894989	0.493661147	8.967477021	3.03E-19	8.47E-18
GRASP	4181.443234	-2.163764218	0.241339645	-8.965639359	3.08E-19	8.61E-18
CFL1P1	32.03786142	1.361919446	0.151907155	8.965472677	3.09E-19	8.61E-18
RPS8	42140.50775	0.758166874	0.084597603	8.96203734	3.19E-19	8.88E-18
FUT3	75.34138067	3.911532128	0.436478172	8.961575575	3.20E-19	8.91E-18
SPIN1	6170.755988	0.783647802	0.087503461	8.955620675	3.38E-19	9.39E-18
J01415.22	633.898633	-1.903166243	0.212541378	-8.954332837	3.42E-19	9.49E-18
MIR4489	20.97296094	-1.317810714	0.147176249	-8.953963168	3.43E-19	9.52E-18
KCND3	18.60469577	-3.646933792	0.40732306	-8.953418429	3.45E-19	9.55E-18
ZSWIM5	49.27582591	-1.789187425	0.199958637	-8.947787684	3.63E-19	1.00E-17
RP11-930O11.2	2.312162672	-4.695104464	0.524999004	-8.943073094	3.78E-19	1.05E-17
FNDC1	28.67063019	-3.505530688	0.391980066	-8.943135113	3.78E-19	1.05E-17
RP11-361H10.4	385.204411	0.78136314	0.087378071	8.942325368	3.81E-19	1.05E-17
POMT1	1482.511457	0.758180493	0.084828148	8.937840951	3.97E-19	1.09E-17
ACIN1	18142.78107	0.484093912	0.054169167	8.936705937	4.01E-19	1.11E-17
C10orf85	4.18970134	-4.374874517	0.489703473	-8.933721651	4.12E-19	1.13E-17
RP11-867G2.8	111.4183502	2.273560217	0.254543082	8.931926953	4.19E-19	1.15E-17
ANKRD26P3	132.5970087	5.534472171	0.619729757	8.930460586	4.24E-19	1.17E-17
CMAHP	3179.735128	1.475437506	0.165380819	8.921454837	4.60E-19	1.26E-17
PKN1	10584.35016	0.641205088	0.071886518	8.919684846	4.68E-19	1.28E-17
GNB2L1	40957.45308	0.731123482	0.081975576	8.918796572	4.71E-19	1.29E-17
MEIS1-AS1	9.800875033	4.151129153	0.46544346	8.918653956	4.72E-19	1.29E-17
RP11-508M1.7	21.98605179	5.09085095	0.570849999	8.918018666	4.75E-19	1.30E-17
IGHV4-34	220.6040786	-2.122493512	0.238043327	-8.91641678	4.82E-19	1.32E-17
CS	8953.664266	0.462911456	0.051918215	8.916166577	4.83E-19	1.32E-17
CTB-51J22.1	8.447562643	2.837388194	0.318258154	8.915366832	4.86E-19	1.33E-17
ADRBK1	35511.91271	0.754393875	0.084637168	8.913269349	4.95E-19	1.35E-17
RP11-727F15.9	78.08924733	1.91671527	0.215053151	8.912751382	4.98E-19	1.36E-17
PTX4	165.9957472	3.398346098	0.381308175	8.912334741	5.00E-19	1.36E-17
MEGF10	271.2622392	3.337101843	0.374537289	8.909932171	5.11E-19	1.39E-17
SIK1	11821.62423	-1.858045557	0.208594933	-8.907433798	5.22E-19	1.42E-17
ZBED4	6310.872336	0.668388585	0.07504396	8.906627368	5.26E-19	1.43E-17
AC079767.2	544.4758001	-0.745301172	0.083715423	-8.902794065	5.45E-19	1.48E-17
VIPR2	24.31061801	-2.471505659	0.277625362	-8.902305032	5.47E-19	1.48E-17
RGS2	6049.591744	-1.887116959	0.211997619	-8.901595066	5.50E-19	1.49E-17
GAPDHP1	93.31896398	0.990511264	0.1112918	8.900128027	5.58E-19	1.51E-17
BMP5	47.59414	-4.443090661	0.499265149	-8.899260578	5.62E-19	1.52E-17
10-Sep	55.42359799	-2.723000994	0.30603874	-8.897569627	5.71E-19	1.54E-17
RP11-439E19.3	292.3339245	1.748548038	0.196526401	8.897267874	5.72E-19	1.54E-17
RPL18	21600.04384	0.679104461	0.076328581	8.897118884	5.73E-19	1.54E-17
ERGIC3	6338.384662	0.571353549	0.064263724	8.89076311	6.07E-19	1.63E-17
AC138430.4	73.30200158	2.758266697	0.310287951	8.889377395	6.15E-19	1.65E-17
RP3-486I3.7	99.98215994	1.809460474	0.203611876	8.886812054	6.29E-19	1.69E-17
RP1-32B1.4	8.316578056	5.480200217	0.616689063	8.886488424	6.31E-19	1.69E-17
AC083843.2	25.82731856	2.146981918	0.241636129	8.885185876	6.38E-19	1.71E-17
RP11-785H5.1	149.8375839	0.783161442	0.088159696	8.883440854	6.48E-19	1.74E-17
RP11-120M18.2	100.2277141	-1.678846608	0.188997131	-8.882921125	6.51E-19	1.74E-17
AC004453.8	1238.19914	0.754410681	0.084945586	8.881105126	6.62E-19	1.77E-17
GALNT5	80.75479129	-3.27821799	0.369213778	-8.878915653	6.75E-19	1.80E-17
KB-1471A8.1	86.62307397	1.845119016	0.207857932	8.876827544	6.88E-19	1.84E-17
RPL21	2502.221603	0.738124785	0.083158793	8.876088199	6.93E-19	1.85E-17
CPXM1	3118.933403	2.237479109	0.252080107	8.87606379	6.93E-19	1.85E-17
AC066692.5	130.4122675	1.263876933	0.142420849	8.874240965	7.04E-19	1.87E-17
KIAA1551	9544.108962	-1.154692487	0.130124843	-8.873728166	7.07E-19	1.88E-17
GABRA4	51.554227	6.428876273	0.724705589	8.871017933	7.25E-19	1.93E-17
NEK1	1177.429127	-0.681071637	0.076783662	-8.870007201	7.31E-19	1.94E-17
EMID2	27.75635447	-3.977044531	0.448534183	-8.866759061	7.53E-19	2.00E-17
RP5-997D24.5	26.77607703	-1.22150749	0.137781586	-8.865535112	7.61E-19	2.02E-17
C22orf28	3654.73169	0.703316711	0.079379877	8.860138629	7.99E-19	2.12E-17
STXBP5L	155.5675701	6.025912079	0.680275228	8.858050139	8.14E-19	2.15E-17
NONO	18286.35414	0.510796199	0.057668654	8.857432351	8.19E-19	2.16E-17
AC021593.1	234.8137587	-1.257399493	0.141978249	-8.856282584	8.27E-19	2.18E-17
BBC3	665.9877534	1.455427975	0.164340059	8.856197243	8.28E-19	2.18E-17
PPAPDC1A	27.16231873	-3.550412451	0.400990879	-8.85409777	8.44E-19	2.22E-17
SMARCD2	4618.465436	0.480727089	0.054317529	8.850312182	8.73E-19	2.30E-17
RP11-588H23.3	224.4984017	4.095555771	0.462860095	8.848366526	8.88E-19	2.34E-17
RP4-728D4.2	233.4514923	1.342210221	0.15173658	8.845660141	9.10E-19	2.39E-17
HLTF	2093.359545	-1.049171213	0.118665396	-8.841425149	9.45E-19	2.48E-17
YPEL2	5560.737215	0.902452017	0.102078975	8.840723762	9.51E-19	2.49E-17
BCL2L2	2271.41905	0.717395687	0.081152096	8.840137513	9.56E-19	2.51E-17
CLEC4A	460.1725297	-1.827073807	0.20669019	-8.839673548	9.60E-19	2.51E-17
SUMF2	5548.473603	0.736339988	0.083303225	8.83927346	9.63E-19	2.52E-17
TNFSF9	1119.848821	2.152494395	0.243527946	8.838798304	9.68E-19	2.53E-17
POLR1D	3891.645619	0.589985944	0.066751586	8.838530764	9.70E-19	2.53E-17
DHX57	1531.447601	-0.643370905	0.072797798	-8.837779781	9.76E-19	2.55E-17
RP11-738E22.2	3079.882247	1.744255741	0.197396964	8.836284544	9.90E-19	2.58E-17
HARBI1	415.8424882	0.826690945	0.093603947	8.831795777	1.03E-18	2.68E-17
MTND4P14	91.75048797	-1.335922805	0.151330493	-8.827849447	1.07E-18	2.78E-17
GAPDH	112315.6764	1.013204178	0.114778442	8.827478043	1.07E-18	2.78E-17
PRKG1	32.00648601	-3.800473101	0.43065399	-8.824887711	1.10E-18	2.85E-17
NFRKB	4173.120234	0.654837474	0.074214671	8.823558291	1.11E-18	2.88E-17
SMCR8	6276.592384	0.641421727	0.07270139	8.822688657	1.12E-18	2.90E-17
HSPG2	5650.58231	1.682855701	0.190843786	8.817974827	1.17E-18	3.02E-17
IGKV2-23	22.44180249	4.608080765	0.522581582	8.817916528	1.17E-18	3.02E-17
ADAMTS6	588.3406758	2.144787003	0.243307087	8.815143987	1.20E-18	3.09E-17
MINPP1	1517.141846	-1.796619311	0.203864096	-8.812828493	1.22E-18	3.15E-17
IFNG-AS1	48.88635222	-2.258779721	0.25633731	-8.811747791	1.23E-18	3.18E-17
RP11-65N13.8	52.48794231	1.729648519	0.196319577	8.810372057	1.25E-18	3.22E-17
TOP2A	7091.839529	-1.40220711	0.159201398	-8.807756236	1.28E-18	3.29E-17
YJEFN3	1623.280702	0.615101709	0.069848652	8.806207358	1.29E-18	3.33E-17
KRT13	55.40132659	-4.19739324	0.47674648	-8.804245887	1.32E-18	3.39E-17
C20orf24	4919.165187	0.772422222	0.087746909	8.802842573	1.33E-18	3.43E-17
RP11-308N19.1	3.921040116	-2.389057333	0.271402623	-8.802631709	1.34E-18	3.43E-17
RP5-890E16.2	63.57711272	1.332692793	0.151399008	8.802519999	1.34E-18	3.43E-17
C1orf50	521.9040119	0.690365569	0.078436758	8.801556667	1.35E-18	3.46E-17
C7orf55	240.0866526	0.856952219	0.097393298	8.798882836	1.38E-18	3.54E-17
ZMAT5	478.2619619	0.688490431	0.078271224	8.796213971	1.42E-18	3.62E-17
CTC-338M12.4	254.7044346	0.78929682	0.089731615	8.796195417	1.42E-18	3.62E-17
PRMT1	3933.389128	0.836361524	0.095088383	8.79562253	1.42E-18	3.63E-17
SPIB	421.4837946	-1.859706739	0.211558676	-8.790500946	1.49E-18	3.80E-17
RP11-373A9.1	59.28790839	1.406143196	0.159995544	8.788639734	1.51E-18	3.86E-17
ATP6V1G2-DDX39B	11679.8807	0.452475285	0.051495817	8.786641553	1.54E-18	3.93E-17
AP000688.8	44.8342024	5.544346058	0.631051858	8.785880246	1.55E-18	3.95E-17
DUOXA1	23.90509919	2.939003103	0.334536423	8.785300798	1.56E-18	3.97E-17
ALDH3A1	19.29967321	2.711630035	0.308727314	8.783252765	1.59E-18	4.04E-17
RP11-467D6.1	190.7581951	1.236236065	0.140774468	8.781678148	1.61E-18	4.09E-17
DERL3	539.0331915	-1.194124866	0.135992635	-8.780805412	1.62E-18	4.12E-17
RP1-136J15.3	137.5538077	3.413234121	0.388755765	8.779893272	1.64E-18	4.15E-17
RP11-115C21.2	167.5062513	0.887623595	0.101102894	8.779408382	1.64E-18	4.16E-17
YIPF2	985.3712696	0.659006746	0.075067073	8.77890558	1.65E-18	4.18E-17
HOOK1	367.2390499	-2.364958047	0.269423259	-8.777854074	1.67E-18	4.21E-17
RP11-252C15.1	51.58967051	2.908291473	0.331449809	8.774455111	1.72E-18	4.34E-17
CKB	755.5311805	2.266545826	0.258648226	8.763044172	1.90E-18	4.80E-17
XG	30.95624468	-2.292166401	0.261607223	-8.761862055	1.92E-18	4.84E-17
RP11-90D4.2	213.1369074	-2.547784113	0.29083525	-8.76023149	1.95E-18	4.91E-17
CEL	91.64428566	1.745461191	0.1992602	8.759708128	1.96E-18	4.93E-17
KIR3DL1	24.17456008	-2.558866967	0.292191553	-8.757498075	2.00E-18	5.02E-17
SLC4A11	65.04474835	2.212827257	0.252690418	8.757068327	2.00E-18	5.04E-17
TF	246.5236974	-2.495732178	0.285015324	-8.756484179	2.01E-18	5.06E-17
SORCS1	22.86926743	4.328537562	0.494787468	8.748276458	2.17E-18	5.44E-17
IGSF1	476.3995211	7.352554472	0.840492437	8.747912713	2.17E-18	5.45E-17
NDUFAF3	2750.005608	0.613045311	0.070095506	8.745857625	2.21E-18	5.54E-17
OLFM1	30.68598487	-3.392772011	0.387929714	-8.745842069	2.21E-18	5.54E-17
RAET1E	9.253328438	4.802084623	0.5491691	8.744273162	2.24E-18	5.61E-17
RP11-529J17.2	15.91945728	5.585290693	0.638874761	8.742387449	2.28E-18	5.70E-17
ZNF611	1417.471797	-0.626260389	0.071664787	-8.738746232	2.36E-18	5.88E-17
FLRT1	19.54723012	3.392611241	0.388279628	8.737546337	2.38E-18	5.94E-17
RP11-70O5.2	2.614776948	-2.732097661	0.312699614	-8.737131544	2.39E-18	5.96E-17
CTD-2132N18.3	3675.307974	0.624694403	0.071499358	8.737063077	2.39E-18	5.96E-17
PRKRIP1	1694.920037	0.608198196	0.069620305	8.735931267	2.42E-18	6.01E-17
RP11-443B7.1	326.1549799	1.832468431	0.209771191	8.735558126	2.42E-18	6.03E-17
SNX11	1907.24977	0.726261861	0.083143105	8.735082249	2.43E-18	6.05E-17
AC012307.3	407.6529803	0.655810308	0.075086136	8.734106558	2.46E-18	6.09E-17
PBX3	4975.592424	1.831201968	0.209665575	8.733918118	2.46E-18	6.10E-17
ESCO2	670.152464	-1.38629754	0.158728871	-8.733745361	2.46E-18	6.10E-17
ARL8A	3208.322158	0.926732126	0.106114246	8.733343192	2.47E-18	6.12E-17
PTPRU	122.6945209	2.22666018	0.25499271	8.732250355	2.50E-18	6.17E-17
KIF17	304.3238034	2.519660868	0.288608283	8.730383065	2.54E-18	6.27E-17
USP2	301.3910327	2.867303165	0.328454537	8.729680496	2.55E-18	6.31E-17
GPC1	245.6198882	2.280510673	0.261297011	8.727656958	2.60E-18	6.41E-17
RAB33A	219.2794931	1.645284167	0.188576043	8.724778308	2.67E-18	6.57E-17
PENK	149.0620663	4.919976773	0.564002261	8.723328096	2.70E-18	6.65E-17
RP11-30K9.6	27.33101243	1.370459399	0.157118054	8.722482031	2.72E-18	6.70E-17
ZBTB5	2280.942726	0.906962685	0.103989003	8.721717285	2.74E-18	6.74E-17
KLRG1	341.244066	-1.508689978	0.173089237	-8.716255278	2.88E-18	7.06E-17
LIPN	158.9204703	-2.651872007	0.304293477	-8.714849991	2.91E-18	7.15E-17
KIF15	1357.422516	-1.251365412	0.143617882	-8.713158771	2.96E-18	7.25E-17
MIR1204	22.37788914	1.686598328	0.193646811	8.709662288	3.05E-18	7.47E-17
PRELP	6.138404739	-3.932720305	0.451603845	-8.708341066	3.08E-18	7.55E-17
DACH1	4753.308322	2.609867911	0.299720654	8.707667877	3.10E-18	7.59E-17
CATSPER2P1	208.3050436	1.091780723	0.12540327	8.706158344	3.14E-18	7.68E-17
PAPD5	2318.948032	-0.984384892	0.113070355	-8.705950306	3.15E-18	7.69E-17
GTF2A1	2332.739641	-0.761055403	0.087452688	-8.702481549	3.25E-18	7.92E-17
COQ3	105.9753954	-0.968879083	0.111348634	-8.701310872	3.28E-18	8.00E-17
DMXL1	6363.01212	-0.610433392	0.070162986	-8.700219642	3.31E-18	8.07E-17
AC137932.6	10.87411398	-3.099958084	0.356409127	-8.697751672	3.39E-18	8.24E-17
PUS7L	995.832826	-0.728758482	0.083811326	-8.695226748	3.46E-18	8.42E-17
STIP1	4570.501041	0.778452436	0.089530339	8.694845175	3.47E-18	8.44E-17
GP5	207.0010821	-2.519284	0.289793364	-8.69338056	3.52E-18	8.54E-17
E2F8	870.8973914	-1.406419323	0.161789836	-8.6928781	3.53E-18	8.57E-17
CASC5	3182.782533	-1.13701151	0.130862345	-8.688607177	3.67E-18	8.89E-17
IGLV5-37	7.389359515	-3.166539547	0.364519133	-8.686895313	3.72E-18	9.02E-17
DLGAP5	1375.659441	-1.612693062	0.185651278	-8.686679041	3.73E-18	9.03E-17
MIR4519	122.2548065	0.708215593	0.08154562	8.684900428	3.79E-18	9.17E-17
LEPREL1	66.57287213	-2.558549137	0.294729073	-8.681020542	3.92E-18	9.48E-17
BAHCC1	14500.37796	2.001845614	0.230690997	8.677606144	4.04E-18	9.76E-17
RP11-757G1.6	108.1941297	2.450653794	0.282422228	8.677269518	4.05E-18	9.78E-17
MIR548AC	9.671326222	-1.88456791	0.217189515	-8.67706669	4.06E-18	9.79E-17
ACOT11	1336.733984	1.912308108	0.220456163	8.674323657	4.16E-18	1.00E-16
C12orf76	584.2016365	0.788089876	0.090869834	8.672733781	4.22E-18	1.02E-16
AC105053.3	3.184127365	-3.198613253	0.368820505	-8.672547247	4.23E-18	1.02E-16
RPL18A	2435.235332	0.735873245	0.084853366	8.672292873	4.24E-18	1.02E-16
PMAIP1	4014.338495	1.471413271	0.169729003	8.669191764	4.35E-18	1.04E-16
ALDH1A1	901.239336	-2.902807707	0.334908825	-8.667456618	4.42E-18	1.06E-16
ZAR1	9.34263566	-2.676050513	0.30875796	-8.667146639	4.43E-18	1.06E-16
ABTB2	1175.001139	1.662259325	0.191888754	8.662619843	4.61E-18	1.10E-16
NOB1	1744.751154	0.724810683	0.08369166	8.660488764	4.70E-18	1.12E-16
PLXNB1	1237.874437	1.872063055	0.216169355	8.660168584	4.71E-18	1.13E-16
RP11-693N9.2	34.29099256	-1.921272049	0.222146034	-8.648689389	5.21E-18	1.24E-16
ILDR2	251.9646036	2.233902989	0.258329101	8.647508097	5.26E-18	1.26E-16
RP11-872J21.3	73.91852696	1.488335648	0.17212488	8.64683623	5.29E-18	1.26E-16
RP11-113C12.7	1.511743329	-3.588797876	0.415102661	-8.645567017	5.35E-18	1.28E-16
FAU	8083.894006	0.579485041	0.067033276	8.644736976	5.39E-18	1.28E-16
SYPL1	4608.627145	0.766881936	0.088712181	8.644606992	5.40E-18	1.28E-16
AL928768.3	14.89046738	-2.124263951	0.245803162	-8.642134361	5.52E-18	1.31E-16
CLEC6A	37.50825227	-3.267511642	0.37817772	-8.640148445	5.61E-18	1.33E-16
CTD-2012K14.7	166.1292642	1.081754951	0.125232679	8.637960613	5.72E-18	1.36E-16
DUOX2	32.24621819	2.897180086	0.335440395	8.636944529	5.77E-18	1.37E-16
NECAB1	83.65486196	-4.266510333	0.494045528	-8.635864699	5.83E-18	1.38E-16
WDR73	1691.096396	0.675672137	0.078255421	8.634189533	5.91E-18	1.40E-16
HFE	95.8915423	-2.104556647	0.243778801	-8.633058496	5.97E-18	1.41E-16
TMEM102	591.1363588	1.08701579	0.125921934	8.632457856	6.00E-18	1.42E-16
NXF3	357.2196595	3.071061456	0.355777417	8.631974118	6.03E-18	1.42E-16
RPL3	55050.72833	0.805753359	0.093358556	8.630739335	6.10E-18	1.44E-16
RP1-163G9.1	268.1673944	5.098484309	0.590754678	8.63045947	6.11E-18	1.44E-16
ZNF219	1262.148614	1.300938212	0.150741722	8.630246436	6.12E-18	1.44E-16
MIR5001	25.42707923	1.023557669	0.118614152	8.629304774	6.17E-18	1.45E-16
SYAP1	3818.574522	-0.954141515	0.110577994	-8.62867448	6.21E-18	1.46E-16
SLC9A3R2	331.0020268	2.145264159	0.248623558	8.628563515	6.21E-18	1.46E-16
RP5-977B1.7	56.14308964	1.006349386	0.116647501	8.627269114	6.28E-18	1.48E-16
LRRC37BP1	1184.658982	0.680313118	0.078880982	8.624551788	6.43E-18	1.51E-16
CENPF	6000.6126	-1.40412551	0.16280816	-8.624417293	6.44E-18	1.51E-16
AC107016.2	26.93311807	3.294209011	0.381972838	8.62419703	6.45E-18	1.51E-16
CCNE1	729.2091808	-1.212772624	0.140647215	-8.622798702	6.53E-18	1.53E-16
GOLGA6L5	75.46320541	1.607016051	0.186403022	8.621190967	6.63E-18	1.55E-16
ST6GALNAC3	104.7075039	-2.035103623	0.236064885	-8.620950219	6.64E-18	1.55E-16
SH3BP5	2330.291976	-1.754884244	0.203567215	-8.620662458	6.66E-18	1.55E-16
CEBPE	422.1721339	2.090650687	0.242552065	8.619389361	6.73E-18	1.57E-16
SLC20A1	7505.469961	-0.722096683	0.083778572	-8.619109414	6.75E-18	1.57E-16
SLFN12L	824.9514299	-1.618060153	0.187756042	-8.617885924	6.82E-18	1.59E-16
FAM83D	698.6242107	-1.38114941	0.160267724	-8.617763943	6.83E-18	1.59E-16
CTD-2184D3.5	11.02813193	4.616190065	0.535826774	8.615079148	6.99E-18	1.63E-16
RORC	51.31271785	-2.167830556	0.251642043	-8.614739131	7.01E-18	1.63E-16
DALRD3	1600.875223	1.125537906	0.130677736	8.613080877	7.11E-18	1.65E-16
HMX2	126.3537249	8.739200649	1.014777942	8.611933991	7.18E-18	1.67E-16
ARL4D	146.6477855	1.85019796	0.214881072	8.610334743	7.28E-18	1.69E-16
AC008984.2	248.2492825	-2.219484776	0.25783453	-8.608175082	7.42E-18	1.72E-16
KCNH2	2779.340241	-2.629850007	0.305511033	-8.608036129	7.43E-18	1.72E-16
PIPOX	200.5132524	1.099618788	0.127754987	8.607247447	7.48E-18	1.73E-16
RP4-639F20.3	30.07125072	-1.023351529	0.118914551	-8.605772121	7.58E-18	1.75E-16
PRMT5-AS1	154.1823352	2.26223511	0.262874618	8.605757083	7.58E-18	1.75E-16
MRPL44	1692.13808	0.678273895	0.078835724	8.603636306	7.72E-18	1.78E-16
NSG1	46.00509049	-2.461880788	0.286157514	-8.603236559	7.75E-18	1.79E-16
RP11-24M17.4	19.74587522	1.974445172	0.229586663	8.599999432	7.97E-18	1.84E-16
AC007204.2	21.82621162	1.154950668	0.134314019	8.598883987	8.05E-18	1.85E-16
KAT2A	4093.389409	1.123685182	0.130710792	8.59672842	8.20E-18	1.89E-16
POLR3D	1483.290267	0.751707464	0.087469248	8.593962829	8.40E-18	1.93E-16
RP11-135J2.4	6.806050044	-1.892461825	0.22025038	-8.592320351	8.52E-18	1.96E-16
RPL13A	20409.97176	0.668544502	0.077817725	8.591159695	8.61E-18	1.98E-16
RP11-478C19.5	10.71887418	1.909949497	0.22239376	8.588143367	8.84E-18	2.03E-16
MIR3190	67.56815767	2.021927964	0.235435305	8.588040619	8.85E-18	2.03E-16
PRF1	1757.383252	-2.265886789	0.263846681	-8.587891939	8.86E-18	2.03E-16
LRRC8A	4648.296358	0.94920046	0.110560384	8.58535781	9.06E-18	2.07E-16
ATP11C	1771.537029	-0.731510262	0.085211358	-8.584656804	9.11E-18	2.08E-16
LIMS1	4396.121378	-0.900642482	0.10496671	-8.580267763	9.47E-18	2.16E-16
FOXK1	11176.44337	0.724873052	0.084486432	8.579756965	9.51E-18	2.17E-16
EPOR	1194.997562	-1.873068865	0.218315149	-8.579655956	9.52E-18	2.17E-16
RP11-474N24.2	113.1314286	-2.001374907	0.233328375	-8.577503295	9.70E-18	2.21E-16
RP11-216N14.5	12.46938911	2.571426104	0.29983587	8.57611233	9.81E-18	2.23E-16
PRHOXNB	22.27107199	2.580317828	0.30090078	8.575311199	9.88E-18	2.25E-16
ZNF496	4658.279885	0.858874726	0.100177481	8.5735309	1.00E-17	2.28E-16
CTD-2555C10.3	9.724210251	1.761817486	0.205512325	8.572806943	1.01E-17	2.29E-16
PSMB7	3579.482458	0.5035531	0.058740338	8.572526414	1.01E-17	2.30E-16
RP11-195C7.1	51.28057854	1.497614478	0.174736839	8.570685436	1.03E-17	2.33E-16
RP11-323F24.1	454.2474303	1.165207949	0.135953194	8.570655182	1.03E-17	2.33E-16
ENDOU	34.61605219	2.036802143	0.237658313	8.570296239	1.03E-17	2.34E-16
ZNF536	22.32674334	5.584415337	0.651637074	8.569824464	1.04E-17	2.35E-16
PUM1	11730.24339	0.612299193	0.07146037	8.568374279	1.05E-17	2.37E-16
CAPS2	134.1619156	-1.369986525	0.159891065	-8.568249405	1.05E-17	2.37E-16
IGHV3-9	215.4942705	-3.127030753	0.364971928	-8.567866491	1.05E-17	2.38E-16
IGHV1-58	21.57868982	-2.24408471	0.261967352	-8.566276282	1.07E-17	2.41E-16
AC002310.13	95.82790759	0.688793354	0.080458278	8.560876185	1.12E-17	2.53E-16
LETMD1	2570.425283	0.50897445	0.059466288	8.559041905	1.14E-17	2.56E-16
RP11-353N4.5	32.24303066	3.660629577	0.427767139	8.557528716	1.15E-17	2.60E-16
PKLR	741.9702394	-3.032900141	0.354655094	-8.551689212	1.21E-17	2.73E-16
ATG13	7760.919403	0.657268415	0.076859717	8.551533087	1.21E-17	2.73E-16
AC092580.4	7.16715603	-2.757011725	0.322411264	-8.551226444	1.22E-17	2.73E-16
CR1L	314.8563668	-2.608745884	0.305181515	-8.548177909	1.25E-17	2.81E-16
RP11-498D10.4	844.3413384	0.78090734	0.091357923	8.547779048	1.25E-17	2.81E-16
KIAA1377	86.80139325	-2.041269667	0.238839716	-8.546609021	1.27E-17	2.84E-16
C1QTNF4	1272.842622	2.426782861	0.283999973	8.54501088	1.29E-17	2.88E-16
NR2F6	577.322406	1.067653353	0.124972573	8.543101299	1.31E-17	2.92E-16
RP11-474P2.2	7.13980409	2.266744406	0.26536183	8.54208914	1.32E-17	2.95E-16
RP11-177H13.2	43.56940713	2.695180239	0.315533296	8.541666684	1.32E-17	2.96E-16
FAM166B	22.61532631	2.436775144	0.285414648	8.537666737	1.37E-17	3.06E-16
IGKV1-22	23.17507388	3.957298026	0.46355295	8.536884579	1.38E-17	3.08E-16
AKR7L	129.4715378	1.443454655	0.169110635	8.53556405	1.39E-17	3.11E-16
UBC	74029.27618	0.864529035	0.101319065	8.532737987	1.43E-17	3.18E-16
TRIM40	8.518631726	-3.788770103	0.44403555	-8.532582805	1.43E-17	3.18E-16
CTC-479C5.10	1648.075494	0.65410892	0.076661275	8.532455547	1.43E-17	3.19E-16
BAX	2148.661158	0.663636021	0.077784845	8.531687934	1.44E-17	3.20E-16
BEST1	917.3517252	-1.630703991	0.191141179	-8.531411191	1.45E-17	3.21E-16
IGHV1-45	8.038821439	-2.919517405	0.342251712	-8.530322289	1.46E-17	3.24E-16
IGLV9-49	18.52920923	-2.320384647	0.272014009	-8.530386563	1.46E-17	3.24E-16
LPAR4	100.5572273	2.145379393	0.251515519	8.52980922	1.47E-17	3.25E-16
MIR425	25.19859274	2.049907202	0.240327779	8.5296307	1.47E-17	3.25E-16
SNX22	651.7218239	-2.109774358	0.247395205	-8.527951705	1.49E-17	3.29E-16
ATP2B2	47.0364108	3.636693061	0.426505497	8.526720259	1.51E-17	3.33E-16
C16orf87	1471.961401	0.882706053	0.103523822	8.526598385	1.51E-17	3.33E-16
CTD-2035E11.3	90.4752101	1.516283082	0.177865246	8.524898024	1.53E-17	3.38E-16
CNOT8	6999.383943	0.65521172	0.076940803	8.515789984	1.65E-17	3.65E-16
LEPRE1	2432.499643	0.78116212	0.091746502	8.514353153	1.68E-17	3.69E-16
RP11-242D8.1	163.6764648	0.859392182	0.101009118	8.508065399	1.77E-17	3.89E-16
RP4-740C4.4	8.074046315	-2.270818071	0.266994088	-8.505124905	1.81E-17	3.99E-16
RPL17	3099.440951	0.560657788	0.065919556	8.505181456	1.81E-17	3.99E-16
COX4I1	8913.90677	0.731634056	0.086030849	8.504322188	1.83E-17	4.01E-16
HPD	50.72397374	2.754444483	0.323963575	8.502327706	1.86E-17	4.08E-16
DDX11L10	25.29534199	-3.556352026	0.418315317	-8.501606048	1.87E-17	4.10E-16
MIR4437	2.232024016	3.249501039	0.382367869	8.498363232	1.92E-17	4.21E-16
C5orf62	5910.269259	1.424798237	0.167687888	8.496727168	1.95E-17	4.27E-16
NDUFV2	4054.762847	1.062401982	0.125055541	8.495441112	1.97E-17	4.32E-16
PEX26	4488.279802	0.464647947	0.054722005	8.491062192	2.05E-17	4.48E-16
MATN4	25.78156753	3.805469454	0.448223391	8.490117935	2.06E-17	4.51E-16
HIST1H3C	3422.028481	-1.520111879	0.179076148	-8.488633985	2.09E-17	4.57E-16
PIGT	4151.506351	0.864130248	0.101821085	8.48675153	2.12E-17	4.64E-16
SNORD68	179.1532638	0.996120572	0.117390005	8.485565451	2.15E-17	4.68E-16
EGLN3	113.2003263	-2.496780167	0.294351607	-8.482305185	2.21E-17	4.81E-16
KCNF1	10.64974881	5.574325082	0.657704231	8.475428345	2.34E-17	5.10E-16
COL28A1	16.11836052	-2.161453862	0.255072535	-8.473879249	2.37E-17	5.16E-16
FXR1	6550.386584	0.669742775	0.079075496	8.469662658	2.46E-17	5.35E-16
DDAH2	3501.42105	1.148816318	0.13564958	8.469000203	2.48E-17	5.38E-16
CRYBB1	26.90351228	2.184848985	0.258047266	8.466855767	2.52E-17	5.47E-16
ATRX	6882.960897	-0.751794885	0.088803797	-8.465796579	2.54E-17	5.52E-16
MRC2	3398.399713	2.061199229	0.243490634	8.465209497	2.56E-17	5.54E-16
RP11-977G19.10	986.1736468	0.539910107	0.063781175	8.46503854	2.56E-17	5.55E-16
DUSP3	5411.969885	1.015323086	0.1199801	8.462429068	2.62E-17	5.67E-16
SRPX	19.09466498	-2.585918209	0.305578912	-8.462358178	2.62E-17	5.67E-16
ACER2	151.4127592	-1.053359279	0.124483419	-8.461844071	2.63E-17	5.69E-16
IGBP1	3290.827243	0.536375799	0.063414985	8.458186912	2.72E-17	5.87E-16
PQLC2	1409.10666	1.5353309	0.18157618	8.455574388	2.78E-17	5.99E-16
RP11-578F21.6	32.89587749	3.029940709	0.358376647	8.454626529	2.80E-17	6.04E-16
CEACAM6	2307.138852	3.161617522	0.373968059	8.454244817	2.81E-17	6.05E-16
IL15	298.7195788	-2.097203757	0.2481301	-8.452032861	2.86E-17	6.16E-16
RP11-849F2.7	5531.043758	0.746438998	0.088317558	8.451762226	2.87E-17	6.17E-16
IGF1	32.60897153	-2.520164973	0.298204781	-8.451121972	2.89E-17	6.20E-16
CTD-2616J11.2	43.77726906	-1.37881349	0.163185268	-8.449374811	2.93E-17	6.29E-16
A2M-AS1	311.5892473	-1.670265538	0.197841726	-8.442433093	3.11E-17	6.67E-16
SLC10A6	16.39484327	1.993200568	0.236237766	8.437264715	3.25E-17	6.97E-16
STX5	3414.260045	0.7366514	0.08733464	8.434813544	3.32E-17	7.11E-16
RP11-376M2.2	27.63278944	1.652194656	0.195984628	8.43022573	3.45E-17	7.39E-16
CHRNA6	23.48968537	3.140891598	0.372590119	8.429884303	3.46E-17	7.41E-16
RP11-39K24.4	243.8785999	-1.142846011	0.135572503	-8.429777318	3.46E-17	7.41E-16
BAG4	3439.039585	0.649732714	0.077081415	8.42917468	3.48E-17	7.44E-16
AE000658.22	11.81552326	2.821713973	0.334833504	8.427215146	3.54E-17	7.56E-16
MKRN3	225.9566821	2.850805336	0.338324517	8.426245198	3.57E-17	7.62E-16
GPR107	6303.429701	0.519962714	0.061729694	8.423218691	3.66E-17	7.81E-16
RP5-967N21.7	8.14396028	-1.670019317	0.198346448	-8.419708729	3.77E-17	8.04E-16
RP11-325F22.2	1144.884641	1.554091598	0.184587973	8.419246238	3.79E-17	8.07E-16
ADAMTSL3	20.53968722	-3.824960662	0.454480748	-8.416111523	3.89E-17	8.28E-16
SLC12A5	16.18975083	2.831219838	0.336476977	8.414304777	3.95E-17	8.41E-16
EYA2	5.129433982	-2.510802889	0.29841477	-8.413802339	3.97E-17	8.44E-16
LSM7	988.6023305	0.717191114	0.08530314	8.407558234	4.19E-17	8.89E-16
TMEM106A	2105.206827	0.901835974	0.107278833	8.406467005	4.23E-17	8.97E-16
SMOC1	30.44888973	-2.967862933	0.353112078	-8.404875158	4.28E-17	9.08E-16
RP11-574K11.20	659.3333044	0.853808522	0.101603592	8.403330122	4.34E-17	9.20E-16
FDXR	458.7094204	1.351387678	0.160817751	8.403224581	4.34E-17	9.20E-16
RP11-452L6.5	2055.014145	1.006453002	0.119815129	8.400049412	4.46E-17	9.44E-16
RP11-125B21.2	27.31814709	3.207503241	0.381852549	8.399847656	4.47E-17	9.45E-16
SNORD32A	155.115803	0.923273996	0.10993101	8.398667455	4.52E-17	9.54E-16
RP11-665C16.6	78.20333452	1.73872916	0.207033082	8.398315587	4.53E-17	9.56E-16
PROM1	4231.1152	2.924983487	0.348299077	8.397907652	4.55E-17	9.59E-16
GIMAP4	889.8703493	-2.216080366	0.263890782	-8.39771799	4.55E-17	9.60E-16
AP001816.1	94.88202332	0.994241577	0.118397083	8.397517481	4.56E-17	9.61E-16
PRKRA	2219.728731	0.646246133	0.07695806	8.397380816	4.57E-17	9.61E-16
KIF1A	22.59376815	3.929172497	0.467952433	8.396521147	4.60E-17	9.68E-16
RP11-72I8.1	33.02542448	1.519755	0.181003245	8.396285929	4.61E-17	9.69E-16
SUCNR1	705.6399883	2.453656458	0.29224153	8.395988263	4.62E-17	9.71E-16
TRGV2	12.79728187	-2.214865965	0.263813135	-8.395586378	4.64E-17	9.73E-16
ZNF676	0.965916537	-3.637527856	0.433334441	-8.394273595	4.69E-17	9.83E-16
RP11-452K12.7	40.43824872	2.06649274	0.246220275	8.392861812	4.74E-17	9.95E-16
PRUNE	939.8873243	-0.743221702	0.088555828	-8.392690984	4.75E-17	9.95E-16
RP11-111M22.3	277.7366147	0.862626689	0.102786084	8.392446318	4.76E-17	9.97E-16
PIGS	4385.170821	0.527655211	0.062890946	8.390002703	4.86E-17	1.02E-15
RP1-292B18.1	87.1734496	0.775906627	0.092500888	8.388099244	4.94E-17	1.03E-15
RP11-379C10.4	4.671680084	2.993621822	0.356924185	8.387276481	4.98E-17	1.04E-15
PCDH18	72.80045166	-3.449060915	0.411302966	-8.385694253	5.04E-17	1.05E-15
ATP5B	23965.45991	0.599633341	0.071516412	8.384555664	5.09E-17	1.06E-15
GLA	2751.093563	0.866685608	0.103370308	8.384280058	5.10E-17	1.06E-15
GAPDHP62	148.9483357	0.799216766	0.095389013	8.378499195	5.36E-17	1.12E-15
SZRD1	9221.385855	0.656419248	0.078359681	8.377002544	5.43E-17	1.13E-15
IGKV2D-40	1.501184332	-3.263143672	0.389543811	-8.376833573	5.44E-17	1.13E-15
RP1-169K13.3	39.0981456	2.405399686	0.287180185	8.375924997	5.48E-17	1.14E-15
CCDC24	146.5438065	1.34926172	0.161121707	8.374177164	5.56E-17	1.16E-15
RP11-480I12.5	180.1868269	2.007022906	0.239682794	8.373662837	5.59E-17	1.16E-15
JAKMIP1	46.79862781	-2.464210317	0.294297862	-8.373184575	5.61E-17	1.16E-15
GAR1	497.6030814	-0.743250385	0.08876956	-8.372806945	5.63E-17	1.17E-15
CTTN	617.6376888	-2.330578502	0.278383017	-8.371841525	5.67E-17	1.17E-15
DMRTA2	20.19151813	3.411665709	0.407702634	8.368024697	5.86E-17	1.21E-15
RP11-73O6.3	10.88844127	-2.940840147	0.351579375	-8.364654917	6.03E-17	1.25E-15
RPS5	21947.65008	0.855536289	0.102296507	8.363299107	6.10E-17	1.26E-15
RP11-939C17.4	6.741906473	-1.649804153	0.197287441	-8.362438802	6.14E-17	1.27E-15
IGLJ3	6.00102315	-2.279682058	0.272631759	-8.361762658	6.18E-17	1.28E-15
PTDSS1	10135.33081	0.729351201	0.087226288	8.361598483	6.19E-17	1.28E-15
MIR2355	19.76726961	-1.282074511	0.153330874	-8.361489624	6.19E-17	1.28E-15
DCTD	2417.878708	0.573918354	0.068651098	8.359929674	6.28E-17	1.29E-15
COMMD3	1944.199879	1.296254637	0.155176808	8.353404452	6.63E-17	1.37E-15
SV2B	140.880055	2.960328022	0.354497763	8.350766438	6.78E-17	1.39E-15
NUDT18	656.144073	0.871290382	0.104348117	8.349842906	6.84E-17	1.40E-15
MKRN2	2339.606862	0.473033963	0.05666371	8.348093781	6.94E-17	1.42E-15
CTD-2630F21.1	55.01197844	1.127259994	0.135066512	8.345962104	7.06E-17	1.45E-15
C11orf9	355.0969973	2.474420484	0.296516145	8.344977262	7.12E-17	1.46E-15
C19orf77	787.1458894	2.176755669	0.26084612	8.344980042	7.12E-17	1.46E-15
RAD54L2	4177.116069	0.572707217	0.068646364	8.342863044	7.25E-17	1.49E-15
RFNG	1588.363031	0.49234617	0.059027162	8.341010388	7.37E-17	1.51E-15
FAM53C	9273.387076	0.972311235	0.116571207	8.340921086	7.37E-17	1.51E-15
UBE2E1	4322.526473	0.71369603	0.085567052	8.340780873	7.38E-17	1.51E-15
NDUFAF4P1	26.51970605	1.507989783	0.180800339	8.340635833	7.39E-17	1.51E-15
CREB3	879.3868834	0.718322159	0.086131774	8.339804572	7.44E-17	1.52E-15
RP11-545M17.1	14.77490901	1.675956901	0.201046277	8.336174774	7.67E-17	1.57E-15
TCL1A	429.9844198	-2.72598822	0.327092323	-8.334002437	7.82E-17	1.59E-15
RP11-37N22.1	15.91251126	2.160635119	0.259264206	8.333719316	7.83E-17	1.60E-15
ELOVL7	275.375906	-2.349928799	0.281999486	-8.33309603	7.88E-17	1.60E-15
C15orf56	9.508844533	2.288793602	0.274707593	8.331744968	7.97E-17	1.62E-15
C19orf69	18.53679726	2.083964906	0.250124599	8.331707146	7.97E-17	1.62E-15
MLXIPL	87.49968252	3.240359508	0.389023581	8.329468089	8.12E-17	1.65E-15
FXC1	3273.499684	0.568721391	0.068285002	8.328642762	8.18E-17	1.66E-15
VIPAS39	1110.379646	0.57717306	0.069330925	8.324900646	8.44E-17	1.71E-15
TRDJ2	1.598290488	-2.42832141	0.29172775	-8.323930152	8.51E-17	1.72E-15
SNHG15	3573.332751	0.898772744	0.108000927	8.321898413	8.66E-17	1.75E-15
RP5-1103G7.4	103.1896537	1.053515006	0.126611479	8.320849072	8.73E-17	1.77E-15
RNF144B	2226.19776	-1.975609599	0.237459373	-8.319779405	8.81E-17	1.78E-15
RP1-229K20.5	233.7615562	-2.147757352	0.258193891	-8.318389503	8.92E-17	1.80E-15
SMCR7	513.000053	0.77676857	0.09339436	8.31708223	9.02E-17	1.82E-15
AD000864.1	33.03820791	3.20438496	0.385296208	8.316679197	9.05E-17	1.83E-15
EOMES	186.2698259	-2.225828152	0.267682678	-8.315174393	9.16E-17	1.85E-15
DDX39A	9198.918698	0.739565299	0.088955191	8.313908244	9.26E-17	1.87E-15
RP11-151N17.2	306.6207669	0.697946988	0.083961791	8.312673875	9.36E-17	1.88E-15
BTNL9	41.91006114	-2.148192343	0.258518573	-8.309624801	9.60E-17	1.93E-15
HSP90AB3P	311.8576789	0.794034766	0.095557839	8.309467544	9.61E-17	1.93E-15
AC012368.1	14.5678916	-2.200279194	0.264823312	-8.308480024	9.69E-17	1.95E-15
HACL1	1167.463844	0.414619002	0.049906796	8.307866517	9.74E-17	1.96E-15
RP11-117D22.2	33.02559432	-2.52193478	0.303614413	-8.306373726	9.87E-17	1.98E-15
B3GAT1	104.3598367	-2.609703966	0.314184015	-8.306291352	9.87E-17	1.98E-15
NEDD9	3263.112486	-1.155055516	0.139076916	-8.305156224	9.97E-17	2.00E-15
CLINT1	11647.72129	0.657297329	0.079155804	8.303842473	1.01E-16	2.02E-15
LIG3	4529.484813	0.560624832	0.067527029	8.302228615	1.02E-16	2.05E-15
CCDC164	11.94037583	2.197647724	0.264729241	8.301492171	1.03E-16	2.06E-15
SNORD18A	44.32481929	0.849265384	0.102307014	8.301145272	1.03E-16	2.06E-15
MCC	108.4197088	-2.021740378	0.243589233	-8.299793671	1.04E-16	2.08E-15
CTA-212D2.2	14.47427557	1.776645623	0.214057563	8.299849825	1.04E-16	2.08E-15
ANKRD13B	303.8935569	1.52122509	0.183288734	8.299610436	1.04E-16	2.08E-15
RP11-405F3.4	4.639608569	3.346855261	0.403323712	8.298186198	1.06E-16	2.11E-15
RP11-214O1.2	406.9770508	-1.683533362	0.202878884	-8.298218769	1.06E-16	2.11E-15
ZNF865	1959.958444	0.616365388	0.074293402	8.296367754	1.07E-16	2.14E-15
RHPN1	1436.887169	1.579805605	0.190442268	8.295456785	1.08E-16	2.15E-15
GRHPR	2975.741303	0.582417898	0.070225269	8.29356598	1.10E-16	2.19E-15
VWA7	228.7312434	1.874120988	0.225988494	8.292992953	1.10E-16	2.19E-15
CLECL1	356.9191205	2.285735845	0.275684573	8.291127145	1.12E-16	2.23E-15
SLC25A29	3817.825454	1.194749119	0.144106739	8.290723456	1.13E-16	2.23E-15
RP3-522J7.6	17.55638848	1.57250258	0.189697484	8.289527863	1.14E-16	2.25E-15
HMG20B	2359.573819	0.759211162	0.091602362	8.288117776	1.15E-16	2.28E-15
AC025627.9	23.28248995	3.843040745	0.463685829	8.288027152	1.15E-16	2.28E-15
CDC123	2384.042312	0.586907355	0.070814678	8.287933728	1.15E-16	2.28E-15
IDO1	20.90429475	-3.770152052	0.454912724	-8.287638167	1.16E-16	2.28E-15
CHST9-AS1	14.84588434	2.476448067	0.298835876	8.286983816	1.16E-16	2.30E-15
RPLP2	14568.05658	0.683511878	0.082481889	8.286811634	1.16E-16	2.30E-15
RP11-361D15.2	44.45573983	1.156378872	0.139617564	8.282474219	1.21E-16	2.38E-15
LRR1	617.9533505	-0.601319555	0.072652936	-8.276603666	1.27E-16	2.50E-15
BX649553.2	28.37274332	-1.635774779	0.197638596	-8.276595834	1.27E-16	2.50E-15
GZMH	156.7880281	-2.585937319	0.312522164	-8.274412567	1.29E-16	2.54E-15
TCF23	36.41168194	7.86940348	0.951192398	8.273198455	1.30E-16	2.57E-15
MIR1182	26.59549479	-1.621701734	0.196052931	-8.27175462	1.32E-16	2.60E-15
EDARADD	38.05109326	-2.055083458	0.248498233	-8.270012351	1.34E-16	2.63E-15
RP1-117O3.2	9.436975347	3.992234852	0.482761247	8.269584353	1.34E-16	2.64E-15
PFDN2	603.1678719	0.739654779	0.089445542	8.26933088	1.35E-16	2.64E-15
RP1-92O14.3	26.31585259	1.098273659	0.132822976	8.268702414	1.35E-16	2.66E-15
HBEGF	2961.76554	-1.890937933	0.228716719	-8.267598186	1.37E-16	2.68E-15
MYO18B	709.5077854	3.694764741	0.44726619	8.26077361	1.45E-16	2.84E-15
TSPAN13	606.916901	-1.535233008	0.185847694	-8.260705199	1.45E-16	2.84E-15
RPL10AP6	773.2416159	0.753143807	0.091177817	8.260164945	1.45E-16	2.85E-15
NR4A1	6238.212713	-1.959743782	0.237325081	-8.257634517	1.49E-16	2.91E-15
CTD-2006C1.2	1675.242349	0.900973731	0.109179773	8.252203773	1.55E-16	3.04E-15
TLR9	297.9041206	-1.376303922	0.166784502	-8.251989276	1.56E-16	3.04E-15
KIAA1549	875.9800085	1.77721435	0.215452489	8.248752912	1.60E-16	3.12E-15
DDX39B-AS1	14.90861291	1.674438136	0.203084071	8.245049093	1.65E-16	3.22E-15
CXorf22	14.27537919	3.877995368	0.470351516	8.244887577	1.65E-16	3.22E-15
AC092171.2	9.644712733	2.888673976	0.350483001	8.241980257	1.69E-16	3.30E-15
ZFPL1	1131.03171	0.52729827	0.063987526	8.240641608	1.71E-16	3.33E-15
ACACA	5802.672565	0.686480785	0.083335381	8.237567002	1.76E-16	3.42E-15
ACVR2A	213.82696	-1.789928907	0.217406434	-8.233099991	1.82E-16	3.55E-15
RP11-119B16.2	59.26525073	0.921226745	0.111897873	8.232745837	1.83E-16	3.55E-15
HMGB1P3	167.7357129	-0.958208428	0.116432573	-8.229728155	1.88E-16	3.64E-15
MIR196B	6.465215839	3.054703558	0.371183666	8.229628172	1.88E-16	3.64E-15
KCTD19	16.1463691	-2.406436464	0.292506603	-8.22694749	1.92E-16	3.72E-15
NUF2	502.2638223	-1.203095868	0.14626429	-8.225492851	1.94E-16	3.77E-15
TXNRD1	8707.234474	0.692817109	0.084279017	8.220517246	2.03E-16	3.92E-15
PIGW	392.4132257	-0.790959148	0.09623852	-8.218737666	2.06E-16	3.98E-15
POLR2G	1630.534828	0.433509128	0.05275018	8.218154441	2.07E-16	3.99E-15
LINC00471	24.66264197	1.512132683	0.183999908	8.218116517	2.07E-16	3.99E-15
FAM228B	1419.479143	0.578044494	0.070338266	8.218065684	2.07E-16	3.99E-15
RP3-527F8.2	8.457750287	-2.568027128	0.312498344	-8.217730346	2.07E-16	4.00E-15
RPS20	14916.10256	0.64609399	0.078626073	8.217299452	2.08E-16	4.01E-15
RP11-302B13.1	17.63905153	1.82528375	0.222166705	8.215829424	2.11E-16	4.06E-15
MTL5	1243.462801	1.192827315	0.145235107	8.213078384	2.16E-16	4.15E-15
NRG1	47.67785101	-4.281582881	0.521331887	-8.212777673	2.16E-16	4.16E-15
RP11-480G7.2	13.75921954	2.41784145	0.294458709	8.211139197	2.19E-16	4.21E-15
IGF2BP3	1442.404919	2.365657413	0.288112455	8.210882155	2.20E-16	4.22E-15
UROS	1396.272196	-0.88122975	0.107335745	-8.210030628	2.21E-16	4.25E-15
CALCOCO2	9860.630116	0.756483466	0.092150643	8.209204439	2.23E-16	4.27E-15
ITIH5	38.67645927	-3.646932993	0.444300352	-8.208260425	2.24E-16	4.30E-15
SAP18	3882.317242	0.510752251	0.06222827	8.207720545	2.25E-16	4.32E-15
GDF1	35.06745257	2.603952663	0.317253867	8.207788556	2.25E-16	4.32E-15
HOXB4	1090.887298	3.047664503	0.371340735	8.207191446	2.26E-16	4.33E-15
AL645728.1	148.6799166	1.114938343	0.135860495	8.206494046	2.28E-16	4.35E-15
PLEKHM3	2482.786819	0.604165395	0.073620107	8.206526944	2.28E-16	4.35E-15
RNF152	248.1743449	-2.251137422	0.274344462	-8.205514371	2.30E-16	4.39E-15
RP11-29H23.5	1432.491361	0.796366536	0.097084393	8.202827566	2.35E-16	4.48E-15
ABCG4	11.93054164	2.953071431	0.360004121	8.202882304	2.35E-16	4.48E-15
RP11-266L9.1	29.18261019	1.677145949	0.204524861	8.200205785	2.40E-16	4.58E-15
GAS5	6347.34963	0.948724982	0.115699102	8.199933867	2.41E-16	4.58E-15
MYCBPAP	286.5293965	1.692642843	0.206426645	8.199730446	2.41E-16	4.59E-15
LINC00483	9.120220152	2.400453707	0.292760622	8.19937357	2.42E-16	4.60E-15
RFESD	419.2750066	-1.878844921	0.229165651	-8.198632371	2.43E-16	4.62E-15
CRAMP1L	6622.924726	0.759884851	0.092705351	8.196774476	2.47E-16	4.69E-15
AC006116.20	13.66732109	2.713630278	0.331127673	8.195117773	2.50E-16	4.76E-15
NUDT16L1	1232.041388	0.561466656	0.068518807	8.194343769	2.52E-16	4.78E-15
ARMCX3	3305.961352	0.804722479	0.098210971	8.1938145	2.53E-16	4.80E-15
SH3D19	46.2579934	-2.638526333	0.322116082	-8.191228195	2.59E-16	4.90E-15
AC006116.17	116.8681808	1.531109282	0.186963405	8.189352791	2.63E-16	4.98E-15
UQCRFS1	3274.862531	0.606976865	0.074138022	8.187119763	2.68E-16	5.07E-15
TCN1	931.0826809	2.884713596	0.352394203	8.186041564	2.70E-16	5.11E-15
FBXL19	2402.092029	0.915451015	0.111842701	8.18516551	2.72E-16	5.14E-15
ZNF620	310.2533695	-0.9648392	0.117878094	-8.185059387	2.72E-16	5.14E-15
DHX37	3318.557166	0.614560112	0.075087845	8.184548502	2.73E-16	5.16E-15
RP11-77H9.6	11.37026595	1.420642872	0.173667638	8.180239519	2.83E-16	5.35E-15
TCP1	11617.91353	0.620789319	0.075904693	8.178536724	2.87E-16	5.42E-15
MMEL1	62.00168683	2.132094797	0.260709416	8.178050616	2.88E-16	5.44E-15
METAP2	3878.351373	-0.716278468	0.087587625	-8.177850051	2.89E-16	5.44E-15
SNORD49B	246.9204179	0.716079677	0.087600923	8.174339365	2.97E-16	5.60E-15
CCDC48	189.7585163	2.744330459	0.335813582	8.172184241	3.03E-16	5.70E-15
CAPRIN1	20930.63493	0.526510308	0.06444768	8.169577346	3.09E-16	5.82E-15
C18orf1	3103.071066	-1.424712956	0.174395811	-8.169421903	3.10E-16	5.82E-15
SNORD24	50.31090443	0.78849597	0.096527631	8.168603794	3.12E-16	5.86E-15
IL2RB	1326.09286	-2.099942593	0.257092696	-8.168036779	3.13E-16	5.88E-15
SGMS1	1501.211698	-1.039653767	0.127298537	-8.167051961	3.16E-16	5.92E-15
TSPAN18	219.2875637	-1.966880422	0.240831242	-8.167048462	3.16E-16	5.92E-15
RPL7A	21815.22819	0.661793646	0.081031005	8.167165703	3.16E-16	5.92E-15
CXorf59	8.280912064	4.754236353	0.582135974	8.166882944	3.16E-16	5.92E-15
RP11-234K19.2	68.61460584	-3.569683847	0.437319836	-8.162638758	3.28E-16	6.13E-15
WSCD1	102.7239356	3.79599248	0.465258337	8.158891905	3.38E-16	6.32E-15
SHROOM1	130.7106165	-1.914403002	0.23469896	-8.156844837	3.44E-16	6.42E-15
TXNDC16	921.2776448	-1.002044251	0.122848361	-8.156757193	3.44E-16	6.42E-15
RP11-686D22.10	94.69648694	-1.549164682	0.18993594	-8.156248266	3.46E-16	6.45E-15
TMEM170B	7030.475224	-1.426613764	0.174911404	-8.156207839	3.46E-16	6.45E-15
ZNF629	1805.587414	0.92371511	0.113286874	8.153769968	3.53E-16	6.57E-15
RP11-768B22.2	6.643144022	-2.361096654	0.289586466	-8.153339083	3.54E-16	6.59E-15
RP4-680D5.2	13.62532174	1.818913291	0.223136475	8.151573111	3.59E-16	6.69E-15
RP11-1252I4.2	6.983839437	-1.891391462	0.232039568	-8.151159219	3.60E-16	6.70E-15
RP3-422G23.2	13.69353917	2.268408099	0.27833723	8.149855127	3.64E-16	6.77E-15
SNORD15A	90.96827871	0.845583054	0.103764753	8.149039301	3.67E-16	6.81E-15
C11orf45	186.0241779	2.079598875	0.25520462	8.148750893	3.68E-16	6.83E-15
C4orf50	10.5412938	-2.625161122	0.322184893	-8.147995694	3.70E-16	6.86E-15
MIR3661	6.992114666	2.054314293	0.252143604	8.147397975	3.72E-16	6.89E-15
AP000783.2	71.97483821	-1.856759437	0.227987676	-8.144121937	3.82E-16	7.08E-15
HMGB3P16	3.293632178	-3.181592333	0.39069149	-8.143490225	3.84E-16	7.11E-15
CDAN1	2479.061825	0.529513238	0.06504839	8.140297399	3.94E-16	7.30E-15
EPN1	4941.838959	0.702620274	0.086317668	8.139935784	3.95E-16	7.31E-15
RP11-752G15.6	136.5409834	0.624786797	0.076766734	8.138770115	3.99E-16	7.38E-15
FAM162A	950.2615096	0.807774599	0.099259037	8.138045919	4.02E-16	7.42E-15
CTB-193M12.3	221.1336247	1.047565267	0.128730918	8.137635315	4.03E-16	7.44E-15
CTB-91J4.1	1.068743236	-3.285151262	0.404064859	-8.130257285	4.28E-16	7.90E-15
TRIM11	3504.773638	0.947248253	0.116526446	8.129040944	4.33E-16	7.98E-15
DNASE1L3	58.80803526	-2.601493847	0.320164263	-8.125497287	4.46E-16	8.21E-15
RP1-34B20.4	70.10896344	2.169577115	0.267042565	8.124461799	4.49E-16	8.27E-15
ALKBH7	1159.356822	0.685504658	0.08438618	8.123423298	4.53E-16	8.34E-15
CDC7	994.6851449	-0.921420574	0.113436865	-8.122761296	4.56E-16	8.38E-15
LA16c-431H6.6	3939.714329	0.769808137	0.094785278	8.121600207	4.60E-16	8.45E-15
RP11-447D11.2	154.4275348	0.793606767	0.09772124	8.121128712	4.62E-16	8.48E-15
HOXB8	135.994004	7.868285558	0.968963369	8.120312709	4.65E-16	8.53E-15
RP11-537P22.2	19.46893434	-3.788231507	0.466527002	-8.120069128	4.66E-16	8.55E-15
RP11-7G12.2	170.5189568	0.621969638	0.076603226	8.11936612	4.69E-16	8.59E-15
RP11-610P16.1	3.013565237	-3.120320628	0.384330891	-8.118838994	4.71E-16	8.62E-15
FBXO24	61.43641675	0.901351539	0.111033501	8.117834065	4.75E-16	8.69E-15
ZNF365	21.87138782	-2.698672086	0.332505146	-8.116181412	4.81E-16	8.80E-15
BAMBI	276.9550551	2.513156743	0.309705341	8.114670332	4.87E-16	8.91E-15
PINK1-AS	2004.697462	0.613594855	0.075625482	8.113599286	4.91E-16	8.98E-15
RP11-164P12.3	6.761405041	-3.596408112	0.443298121	-8.112843126	4.94E-16	9.03E-15
AC073610.5	1191.684295	0.77755502	0.095852423	8.112001693	4.98E-16	9.09E-15
GPX7	842.2808418	1.015333417	0.125190156	8.11032948	5.05E-16	9.21E-15
RP5-1021I20.4	3802.00874	0.602241002	0.074261056	8.109782336	5.07E-16	9.24E-15
TOR1AIP1	5999.513671	0.584511776	0.072084587	8.108692836	5.12E-16	9.32E-15
PTGR2	302.6987739	0.993111596	0.122515586	8.106002123	5.23E-16	9.52E-15
RETSAT	1437.216973	0.708865918	0.087450455	8.105914592	5.24E-16	9.52E-15
IGHV3-22	1.212449404	-2.496266569	0.308061429	-8.103145468	5.36E-16	9.74E-15
KMO	254.0779074	-1.384471224	0.170922392	-8.099999108	5.50E-16	9.99E-15
RP1-315G1.3	16.27362172	1.30582658	0.161241841	8.098559115	5.56E-16	1.01E-14
BTBD19	1053.765122	-1.288960216	0.159164007	-8.09831471	5.57E-16	1.01E-14
ZNF705A	62.56797676	-1.636864579	0.202123981	-8.098319528	5.57E-16	1.01E-14
ACTG1P1	57.32394568	1.126117215	0.139069935	8.097488614	5.61E-16	1.02E-14
IGHV1-12	5.219459509	-2.980821173	0.368127782	-8.097245889	5.62E-16	1.02E-14
TRIM16	516.2384988	1.160954992	0.143392992	8.096316109	5.66E-16	1.03E-14
BAI1	407.2875346	1.600217052	0.197658377	8.095872657	5.69E-16	1.03E-14
CTB-114C7.4	29.15422145	-2.366025925	0.292390959	-8.091994129	5.87E-16	1.06E-14
C9orf66	146.6676732	1.339221104	0.16551029	8.09146731	5.90E-16	1.07E-14
MIR3143	38.98684794	1.935384945	0.239201116	8.091036431	5.92E-16	1.07E-14
KIAA1456	333.5015049	2.688591582	0.332410105	8.088176439	6.06E-16	1.09E-14
MT2A	392.5911597	-1.85543212	0.22941083	-8.087813979	6.07E-16	1.10E-14
FAM129C	1476.849195	-1.973316974	0.243985954	-8.087830243	6.07E-16	1.10E-14
IL17B	4.859830307	4.116719517	0.509051818	8.087034316	6.11E-16	1.10E-14
FAM160B2	2375.269757	0.711408104	0.087985226	8.085540416	6.19E-16	1.11E-14
MEIS1-AS3	4.734462273	4.277431114	0.529187247	8.083020024	6.32E-16	1.14E-14
CTB-13H5.1	1930.092135	0.7239241	0.089568745	8.082329414	6.35E-16	1.14E-14
SPATA2	1857.2974	0.873370078	0.108073496	8.081260512	6.41E-16	1.15E-14
RP11-273B20.1	12.8129169	2.329435015	0.288312976	8.079535807	6.50E-16	1.17E-14
ZNF331	4003.644807	-1.638410845	0.202792473	-8.079248804	6.52E-16	1.17E-14
CTC-788C1.1	12.70810391	1.250146402	0.154740354	8.07899405	6.53E-16	1.17E-14
MLF2	5394.474792	0.65972805	0.081662293	8.078735274	6.54E-16	1.17E-14
SNORD19	50.64504295	0.974739181	0.120682622	8.076881036	6.64E-16	1.19E-14
WHSC2	1714.625277	0.563363165	0.069754069	8.076420158	6.67E-16	1.19E-14
CTD-2653M23.1	1198.537957	0.980264446	0.121405573	8.074295254	6.79E-16	1.21E-14
RP11-39K24.13	103.3359174	-1.146525748	0.141998692	-8.074199379	6.79E-16	1.21E-14
KIAA0907	4150.445623	0.710645714	0.088023934	8.07332375	6.84E-16	1.22E-14
TRPV6	102.076067	2.618465425	0.324408289	8.071512083	6.94E-16	1.24E-14
AC135352.1	72.66435872	2.605491039	0.322864625	8.069917982	7.03E-16	1.26E-14
EPS8L1	184.2422915	1.588457675	0.196847144	8.069498188	7.06E-16	1.26E-14
AC125232.1	916.4385258	0.732016946	0.090738843	8.06729421	7.19E-16	1.28E-14
IGLV10-54	21.72621971	-2.709696535	0.335987029	-8.064884364	7.33E-16	1.31E-14
TRGV6	7.749388984	3.069657412	0.380662816	8.0639802	7.38E-16	1.32E-14
BX649553.4	33.96455807	-1.555390552	0.19290039	-8.06317991	7.43E-16	1.32E-14
SLC17A9	3673.290291	1.374918048	0.170532762	8.062486247	7.48E-16	1.33E-14
CKAP2L	1051.010855	-1.201990193	0.149125267	-8.060271845	7.61E-16	1.35E-14
HEBP1	1547.13033	-0.842201835	0.104524945	-8.057424329	7.79E-16	1.38E-14
NCKAP1L	24992.47355	0.530536134	0.065852252	8.056461568	7.85E-16	1.39E-14
CLIC1	19333.60194	0.771041692	0.095719119	8.05525268	7.93E-16	1.41E-14
IGHD	1405.298625	-1.998309145	0.248083697	-8.054979716	7.95E-16	1.41E-14
MSH2	1983.249625	-0.908835044	0.112828544	-8.055009948	7.95E-16	1.41E-14
PMS2P5	155.5623267	1.019322868	0.126552807	8.054525963	7.98E-16	1.41E-14
CXCR6	98.71674742	-2.19911565	0.273060543	-8.053582634	8.04E-16	1.42E-14
CTD-2653M23.2	676.9524836	0.673707666	0.083655941	8.053315299	8.06E-16	1.43E-14
RHBDD3	774.4842151	0.598807976	0.074357646	8.053078699	8.07E-16	1.43E-14
SPG20OS	29.51743159	1.669948111	0.207417872	8.05112933	8.20E-16	1.45E-14
TKTL1	1467.073194	3.526319097	0.438076188	8.049556651	8.31E-16	1.47E-14
CTA-292E10.6	311.6810881	1.031297914	0.128161244	8.046878132	8.49E-16	1.50E-14
OTOF	403.7435265	3.394964315	0.421966042	8.04558655	8.58E-16	1.51E-14
FBXL19-AS1	492.9180028	0.96140164	0.119533947	8.042917219	8.77E-16	1.55E-14
SGSM1	42.17589336	-2.142702311	0.26644302	-8.041878193	8.85E-16	1.56E-14
RP11-480I12.10	8.949854259	2.642901052	0.328707161	8.040290458	8.96E-16	1.58E-14
MPZ	306.8136683	0.99210005	0.12341203	8.038924951	9.06E-16	1.59E-14
RGS1	3660.881438	-2.004889435	0.249407547	-8.038607737	9.09E-16	1.60E-14
IFI27	699.5901184	2.938551101	0.365653288	8.036441068	9.25E-16	1.63E-14
PPFIBP1	1264.470097	1.50229713	0.186955547	8.035584698	9.31E-16	1.64E-14
ADCY9	7491.271227	2.413829998	0.3004269	8.034666653	9.38E-16	1.65E-14
RP11-122A3.2	116.0705645	-2.197042491	0.273450215	-8.034524644	9.39E-16	1.65E-14
MANEAL	185.8979669	2.026295986	0.252225749	8.033660301	9.46E-16	1.66E-14
RP11-74E24.2	201.0088698	0.62399975	0.077687122	8.032216025	9.57E-16	1.68E-14
INO80B	1954.059257	0.513249506	0.063920501	8.029497589	9.79E-16	1.71E-14
SH3D21	940.8777284	1.641954539	0.204493378	8.029377538	9.80E-16	1.71E-14
ZDHHC4	1386.980325	0.49453473	0.061596437	8.02862563	9.86E-16	1.72E-14
SLC25A42	867.1829044	-0.775312111	0.096583791	-8.027352234	9.96E-16	1.74E-14
CCDC65	16.75076699	-1.838159319	0.229014546	-8.02638675	1.00E-15	1.75E-14
RP5-968P14.2	120.9329187	0.906394496	0.112949888	8.024748921	1.02E-15	1.78E-14
NPM3	642.9973681	0.916691379	0.114255497	8.02317093	1.03E-15	1.80E-14
RSG1	314.9145996	0.855036567	0.10661594	8.019781733	1.06E-15	1.85E-14
RP11-423H2.1	283.9800432	-0.732563649	0.091343794	-8.019851349	1.06E-15	1.85E-14
CTD-2616J11.3	21.21515986	-1.426952483	0.177939036	-8.019333547	1.06E-15	1.85E-14
S100A16	243.0018836	3.643802661	0.454430759	8.018389141	1.07E-15	1.86E-14
RP11-104H15.7	100.2458854	1.282184694	0.159950067	8.016156044	1.09E-15	1.90E-14
CERS1	44.83721362	2.425687486	0.30266991	8.014300075	1.11E-15	1.93E-14
AKAP6	114.1441146	-1.77436085	0.221499995	-8.010658634	1.14E-15	1.98E-14
CASP8AP2	2383.727971	-0.731131345	0.091279218	-8.009833592	1.15E-15	1.99E-14
UBE2V1P1	64.16566528	1.275270349	0.159222773	8.009346446	1.15E-15	2.00E-14
RPL32P29	376.1940473	0.687625242	0.085914346	8.003613801	1.21E-15	2.10E-14
AC004166.7	1086.852391	0.804536065	0.100536208	8.002450831	1.22E-15	2.11E-14
EAF2	2282.911088	1.210295846	0.151305697	7.999010402	1.25E-15	2.17E-14
RPL5	39404.19582	0.684114846	0.085545896	7.997050446	1.27E-15	2.21E-14
CYB5D1	890.0464318	-0.923085349	0.115443769	-7.995973754	1.29E-15	2.22E-14
FGF11	256.4031884	1.249549504	0.156276552	7.995758072	1.29E-15	2.23E-14
MAFG	8372.06877	0.938666094	0.117430549	7.993372271	1.31E-15	2.27E-14
CLEC2B	4088.818283	1.616578086	0.202268276	7.992247306	1.33E-15	2.29E-14
MAP2K1	3663.088407	-1.00455687	0.125729653	-7.989816582	1.35E-15	2.33E-14
CTD-2562J15.1	6316.930328	1.308799261	0.163818307	7.989334571	1.36E-15	2.34E-14
CREBL2	1275.902374	-0.886512101	0.110972521	-7.988573156	1.37E-15	2.35E-14
OTUB1	3977.496851	0.541375264	0.067796144	7.985340065	1.40E-15	2.41E-14
C19orf73	31.33137582	1.42142631	0.178020791	7.984608433	1.41E-15	2.43E-14
PDCD5	853.0054534	0.705095434	0.088317069	7.983682478	1.42E-15	2.44E-14
CALM2	9621.358219	-0.683254691	0.085580908	-7.983728033	1.42E-15	2.44E-14
GDF5	8.032546916	2.155135534	0.270025384	7.981233105	1.45E-15	2.49E-14
KRTAP5-9	29.84605253	1.642915985	0.20588373	7.979824266	1.47E-15	2.52E-14
USP28	1157.542394	-0.774808696	0.097120751	-7.977787296	1.49E-15	2.56E-14
TTLL10-AS1	21.48647483	3.1815215	0.398875788	7.97622115	1.51E-15	2.59E-14
ATP7B	844.0801838	-2.14062686	0.268386808	-7.975901933	1.51E-15	2.59E-14
STK35	3045.502741	0.600529276	0.075295688	7.975613108	1.52E-15	2.60E-14
RPS27	1566.411269	0.957339571	0.120051948	7.974377629	1.53E-15	2.62E-14
FAM176C	135.1040281	-1.77114719	0.222125125	-7.97364635	1.54E-15	2.64E-14
HIST2H2BD	8.706435209	2.229506332	0.279663945	7.972090702	1.56E-15	2.67E-14
ACOT8	1328.250322	0.470198326	0.058980144	7.972146071	1.56E-15	2.67E-14
GNAS	25729.99821	0.6091102	0.07641128	7.97146967	1.57E-15	2.68E-14
RP11-123J14.2	265.0819445	0.802440404	0.100676158	7.970510793	1.58E-15	2.70E-14
RP11-783K16.13	69.6303862	0.996509685	0.125033369	7.969949905	1.59E-15	2.71E-14
RPL3P2	136.572746	0.779403845	0.097805045	7.968953358	1.60E-15	2.73E-14
GRAP2	1352.320224	-1.90650805	0.239308035	-7.966753175	1.63E-15	2.78E-14
RP11-177F15.1	15.61705877	6.261895203	0.786076392	7.966013567	1.64E-15	2.79E-14
RP11-362F19.2	22.28792229	-3.828892804	0.480696518	-7.965301729	1.65E-15	2.81E-14
STAG3L3	558.314604	0.783162836	0.098347063	7.963255996	1.68E-15	2.85E-14
THRB	109.1142492	-2.686959997	0.337464436	-7.96220196	1.69E-15	2.88E-14
HOXA13	81.12525147	6.020690183	0.756278604	7.960942107	1.71E-15	2.90E-14
SNORD34	118.7929887	0.937106681	0.117730977	7.959729058	1.72E-15	2.93E-14
MYH10	1449.651774	-2.31671554	0.291062608	-7.959509325	1.73E-15	2.93E-14
NPC1L1	51.49258087	2.291455427	0.287905345	7.959058296	1.73E-15	2.94E-14
CD36	9933.134486	-1.889360709	0.237431936	-7.957483475	1.76E-15	2.98E-14
ZBED6	10211.02289	0.74503332	0.093631518	7.957078263	1.76E-15	2.99E-14
SOCS7	743.2371551	0.580730288	0.073004159	7.954756173	1.79E-15	3.04E-14
SLC4A10	68.5204628	-2.555674202	0.321280603	-7.95464831	1.80E-15	3.04E-14
FGL2	8918.090521	-2.05808162	0.258759718	-7.953639921	1.81E-15	3.07E-14
COPE	5696.436688	0.597175547	0.075088428	7.952963761	1.82E-15	3.08E-14
ATP7A	1972.237995	-1.031980785	0.129762635	-7.952834657	1.82E-15	3.08E-14
BCL2L2-PABPN1	4718.413068	0.531483567	0.066844846	7.951002955	1.85E-15	3.13E-14
ABCA8	44.26469229	-3.557577462	0.447471117	-7.950406907	1.86E-15	3.14E-14
CTC-362D12.1	7.880460035	-2.645842947	0.332892582	-7.948038169	1.89E-15	3.20E-14
MAS1	8.454305929	2.920218502	0.36741046	7.948109317	1.89E-15	3.20E-14
ADA	2475.553329	1.386091336	0.174426689	7.946555342	1.92E-15	3.23E-14
STAT5A	9275.277627	0.830971693	0.104585516	7.945380225	1.94E-15	3.26E-14
UQCRC2	7326.605273	0.439712548	0.05534674	7.94468743	1.95E-15	3.28E-14
BVES	359.9857558	3.988917167	0.50212565	7.944061736	1.96E-15	3.29E-14
CNTROB	4568.488554	0.768105488	0.096691549	7.943874035	1.96E-15	3.30E-14
METTL4	529.5042132	-0.703259568	0.088532679	-7.943502624	1.97E-15	3.30E-14
UBE2M	1645.102106	0.565577531	0.071217139	7.941592947	2.00E-15	3.35E-14
HLA-F-AS1	148.1345533	-1.290374766	0.162484028	-7.941548357	2.00E-15	3.35E-14
API5	4104.110788	-0.525399565	0.066166147	-7.940609906	2.01E-15	3.38E-14
PRRC2A	23687.8342	0.463993475	0.058437956	7.939933377	2.02E-15	3.39E-14
C1orf106	230.6112731	2.602041997	0.327867027	7.936272274	2.08E-15	3.49E-14
CCDC132	1230.597687	-0.77586179	0.097805959	-7.93266376	2.14E-15	3.59E-14
ROMO1	704.9288048	0.767036689	0.096698213	7.932273702	2.15E-15	3.60E-14
NDUFB4	1157.292857	0.561926824	0.070872959	7.928649104	2.22E-15	3.71E-14
C1orf198	661.0041493	-1.287935821	0.162467235	-7.927357321	2.24E-15	3.74E-14
CTB-55B8.1	3.625789757	-2.199562661	0.277491419	-7.926597049	2.25E-15	3.76E-14
BCRP3	33.47903156	1.195564392	0.15089798	7.922997965	2.32E-15	3.87E-14
DUSP5P	29.00064744	3.614327752	0.456199014	7.92269962	2.32E-15	3.88E-14
PHC1P1	412.4486553	0.93140504	0.11759037	7.920759505	2.36E-15	3.94E-14
PKD2L2	10.2321292	2.356975632	0.297673495	7.917989573	2.41E-15	4.02E-14
EIF5AP2	32.42896584	-2.668450375	0.337017762	-7.917833049	2.42E-15	4.03E-14
PHKG1	331.5177003	1.732111221	0.218801803	7.916348037	2.45E-15	4.07E-14
ARFIP2	2127.154815	0.556441619	0.070304566	7.914729458	2.48E-15	4.12E-14
ROM1	70.36119128	0.93990268	0.118769337	7.913681261	2.50E-15	4.16E-14
MMP14	1978.323878	2.344454684	0.296265327	7.91336167	2.51E-15	4.17E-14
RP11-382A18.1	8.839955194	-3.876001973	0.489860666	-7.91245805	2.52E-15	4.19E-14
RP11-126K1.2	105.3347487	1.449273748	0.183169554	7.912197852	2.53E-15	4.20E-14
TIAM1	1400.550307	-2.048846434	0.258970134	-7.911516284	2.54E-15	4.22E-14
ARL15	649.4998709	-0.913923577	0.115533746	-7.910446998	2.56E-15	4.25E-14
RP11-797A18.3	85.07988062	-1.48062981	0.187233538	-7.907930539	2.62E-15	4.34E-14
HIST1H2BM	887.4938901	-1.656683292	0.209497525	-7.907889578	2.62E-15	4.34E-14
RREB1	19940.32999	0.573037892	0.072466895	7.907581686	2.62E-15	4.35E-14
MAP7D1	7893.105631	0.748079287	0.094605325	7.907369798	2.63E-15	4.35E-14
HIST1H2BE	2069.820771	-1.302335639	0.164711774	-7.906754961	2.64E-15	4.37E-14
LILRB2	3372.607456	-1.75661684	0.222269005	-7.903112007	2.72E-15	4.50E-14
MTND5P14	83.26401053	-1.181082933	0.149455745	-7.902559607	2.73E-15	4.51E-14
POLDIP3	6695.767867	0.485659247	0.061465797	7.901292628	2.76E-15	4.56E-14
CTB-26E19.1	156.2357396	2.408577485	0.304977346	7.897561953	2.84E-15	4.69E-14
MAP1LC3A	488.9349345	1.608567918	0.203722309	7.895884981	2.88E-15	4.76E-14
SYNE1	12929.85654	-1.540838054	0.195148673	-7.895713727	2.89E-15	4.76E-14
MAGI2-AS3	112.0456824	-2.921061356	0.369961182	-7.895588775	2.89E-15	4.76E-14
RP11-618I10.4	11.78603805	4.097606503	0.519181149	7.89244084	2.96E-15	4.88E-14
C1orf213	138.0513344	1.15993197	0.146969311	7.892341341	2.97E-15	4.88E-14
NOA1	2543.820051	0.560418918	0.071020919	7.890899306	3.00E-15	4.94E-14
RP11-397J20.1	15.51409258	-2.96219159	0.375404775	-7.8906604	3.01E-15	4.94E-14
ENPP5	26.99497545	-2.583169065	0.327385896	-7.890288185	3.01E-15	4.95E-14
AC008984.6	3.939372414	-3.100419377	0.392995326	-7.889201656	3.04E-15	4.99E-14
PNN	7515.592925	0.601544456	0.076256078	7.888478803	3.06E-15	5.02E-14
RP11-1094M14.5	78.93021293	-2.147831985	0.272287983	-7.888089507	3.07E-15	5.03E-14
NNMT	99.78287246	-2.278223456	0.288837954	-7.887548797	3.08E-15	5.05E-14
MRPL23	877.1060536	0.557138684	0.070641354	7.886863033	3.10E-15	5.08E-14
RFPL3-AS1	150.3648692	1.824502106	0.2313508	7.886301253	3.11E-15	5.10E-14
PFKM	748.0248855	-1.477876646	0.187403286	-7.886076494	3.12E-15	5.10E-14
RNA5SP464	6.359131632	1.479741276	0.187752426	7.881343038	3.24E-15	5.30E-14
CTD-2267D19.3	204.5715444	1.335253263	0.169451226	7.879867812	3.28E-15	5.36E-14
FAM114A2	887.7847056	-0.598780745	0.076021652	-7.876450037	3.37E-15	5.50E-14
SORBS2	12.50405865	-2.540725191	0.322583347	-7.876182121	3.38E-15	5.51E-14
LRRFIP1P1	293.2630967	0.899836667	0.114254336	7.875733217	3.39E-15	5.53E-14
AC074391.1	14.84125289	2.16171002	0.27451148	7.874752711	3.41E-15	5.57E-14
NME1-NME2	5825.611519	0.751233098	0.095402221	7.874377482	3.42E-15	5.58E-14
RPL37	16209.24694	0.695281342	0.088385487	7.866465011	3.65E-15	5.94E-14
EFCAB2	1321.547426	1.345443837	0.17106736	7.864994451	3.69E-15	6.01E-14
PIGR	49.82892642	2.34301676	0.298009816	7.862213363	3.77E-15	6.14E-14
SLC7A6OS	2174.384305	0.569812853	0.072475956	7.862094993	3.78E-15	6.14E-14
GTF3C5	4139.33855	1.029432163	0.130941587	7.861766362	3.79E-15	6.16E-14
C1orf192	5.612855752	3.203944512	0.407540288	7.861663264	3.79E-15	6.16E-14
CPVL	2739.774525	-2.031732389	0.258482653	-7.860227222	3.83E-15	6.23E-14
RABEP2	1555.265985	0.815214492	0.103715476	7.860104628	3.84E-15	6.23E-14
GPR3	115.2694798	1.806422706	0.229851598	7.859082642	3.87E-15	6.28E-14
CAMLG	1467.471528	0.698813849	0.088919078	7.858986641	3.87E-15	6.28E-14
TOMM20L	31.28298758	1.540046881	0.196005711	7.857153117	3.93E-15	6.37E-14
GABRR1	7.994507052	3.46972802	0.441621176	7.856797197	3.94E-15	6.38E-14
MAPK12	3537.786333	0.868759336	0.110621572	7.853435097	4.05E-15	6.55E-14
BLOC1S4	591.976992	0.710386454	0.090482994	7.851049394	4.13E-15	6.67E-14
DNPEP	2328.518803	0.509197016	0.064865626	7.850028499	4.16E-15	6.73E-14
WDR46	1716.521447	0.543449912	0.069238407	7.848966092	4.19E-15	6.78E-14
RPS4XP16	84.62515311	1.115023624	0.142087971	7.847417462	4.25E-15	6.86E-14
YEATS2	5061.334268	0.523536548	0.066720459	7.846716787	4.27E-15	6.89E-14
ANKRD18B	244.8495536	3.143943256	0.400731086	7.845518762	4.31E-15	6.96E-14
IGFBP5	871.7283326	-3.169711285	0.404086813	-7.84413444	4.36E-15	7.03E-14
CTD-2342J14.6	46.12406886	1.108317618	0.141296083	7.843937303	4.37E-15	7.04E-14
SNORD35A	153.8067658	0.854617167	0.108967075	7.842893559	4.40E-15	7.09E-14
TREML1	185.4710458	-2.673634803	0.34100458	-7.840465953	4.49E-15	7.23E-14
CRLS1	1597.869161	-0.621583407	0.079279702	-7.840385263	4.49E-15	7.23E-14
RP11-400F19.6	612.3744915	0.745802397	0.095128693	7.839931091	4.51E-15	7.24E-14
AC079305.10	53.23001608	1.3550689	0.172842029	7.839927057	4.51E-15	7.24E-14
RP11-157D23.2	5.756382233	5.138541275	0.65542211	7.840048717	4.50E-15	7.24E-14
LYPD8	9.978417132	2.985943611	0.380878146	7.839629666	4.52E-15	7.25E-14
CLCN7	10718.23905	0.737310432	0.094076991	7.837308789	4.60E-15	7.39E-14
MYO18A	15812.41525	0.851397792	0.108694841	7.832918153	4.77E-15	7.64E-14
ALG6	706.64244	-0.772480902	0.098621249	-7.832803895	4.77E-15	7.65E-14
RPL30	15181.98939	0.577041942	0.073670466	7.832744571	4.77E-15	7.65E-14
SOCS2	4880.311471	2.460885644	0.314208388	7.832017671	4.80E-15	7.69E-14
RP11-425L10.1	3232.754556	0.690774372	0.08821266	7.83078494	4.85E-15	7.75E-14
HCG14	16.94908819	1.744591367	0.222784875	7.830833973	4.85E-15	7.75E-14
MAPK15	36.23253612	2.510404176	0.320593834	7.830481774	4.86E-15	7.77E-14
FMN1	1038.971593	-2.156739693	0.275508343	-7.828219167	4.95E-15	7.90E-14
PKIB	248.5904954	2.569092271	0.328239044	7.826894194	5.00E-15	7.98E-14
RP11-867G2.5	13.25411593	2.427691462	0.3101959	7.82631706	5.02E-15	8.02E-14
FMO3	22.35337944	-3.936694707	0.503015529	-7.826189213	5.03E-15	8.02E-14
CDK1	1261.102046	-1.405187904	0.179551901	-7.826082034	5.03E-15	8.02E-14
RP11-473M20.7	348.5211259	-1.213914721	0.155117075	-7.825796899	5.04E-15	8.04E-14
BLVRA	732.562655	-1.369749556	0.175037419	-7.825467046	5.06E-15	8.05E-14
DECR1	1456.575816	-0.802667174	0.102581019	-7.824714363	5.09E-15	8.10E-14
SMG7-AS1	57.16929716	1.21284059	0.155082174	7.820631835	5.26E-15	8.36E-14
RP4-614O4.11	1117.335222	0.55826477	0.071407086	7.81805845	5.36E-15	8.53E-14
RP11-266K4.9	115.7100456	1.841126979	0.235567692	7.81570241	5.47E-15	8.68E-14
AK7	50.48880834	-2.025344877	0.259142355	-7.815568693	5.47E-15	8.69E-14
DUSP14	267.6170323	1.234435013	0.157963706	7.814674906	5.51E-15	8.75E-14
HDAC11-AS1	19.37371587	1.472790971	0.188483093	7.813915539	5.54E-15	8.79E-14
CLCN5	1070.059711	-1.098776616	0.140635598	-7.812933796	5.59E-15	8.86E-14
RP11-39E3.6	579.0415974	2.034067398	0.260373637	7.812109627	5.62E-15	8.91E-14
RPS15A	17890.42726	0.611661945	0.078322284	7.809551957	5.74E-15	9.09E-14
MAP4K2	2796.859371	0.681467517	0.087286109	7.807284823	5.84E-15	9.25E-14
RP11-476B1.1	1.474622639	-4.874236873	0.624346589	-7.806940828	5.86E-15	9.27E-14
LPAR3	293.3686702	3.664490312	0.469395958	7.806821198	5.86E-15	9.27E-14
ATP2B3	10.05783276	2.814870787	0.360636147	7.805292984	5.94E-15	9.38E-14
AC099850.1	34.72772117	0.920281959	0.117912814	7.804766302	5.96E-15	9.41E-14
RPLP0P6	6177.77866	0.838185683	0.107398693	7.804430916	5.98E-15	9.43E-14
AC004985.12	168.7840026	0.798270869	0.102295939	7.803544076	6.02E-15	9.50E-14
ZNF565	308.5934705	0.739848158	0.094816524	7.802945383	6.05E-15	9.53E-14
GNLY	1454.82591	-2.207668072	0.282925394	-7.803004312	6.05E-15	9.53E-14
NRGN	1961.608666	-1.697676875	0.217621282	-7.801060908	6.14E-15	9.67E-14
CPNE5	216.720763	-1.574451218	0.201833109	-7.80075789	6.15E-15	9.69E-14
WDHD1	1378.304045	-0.843661464	0.10818474	-7.79834072	6.27E-15	9.87E-14
RP4-613A2.1	15.36912139	1.70464016	0.218599607	7.798001934	6.29E-15	9.89E-14
PRL	54.4624188	5.017521664	0.643631907	7.795638485	6.41E-15	1.01E-13
KCNH4	102.8376418	1.948000623	0.249978109	7.792684835	6.56E-15	1.03E-13
PROC	22.14111426	-2.193201977	0.281454957	-7.792372884	6.58E-15	1.03E-13
WDFY1	7726.077423	0.942024833	0.120897364	7.79193857	6.60E-15	1.03E-13
GAB1	2518.588668	-1.190913232	0.152838635	-7.791964617	6.60E-15	1.03E-13
CLEC7A	3649.905255	-2.183107143	0.280241029	-7.790105364	6.70E-15	1.05E-13
AHCY	4655.643624	0.846382543	0.108672913	7.788348746	6.79E-15	1.06E-13
C16orf46	73.01844904	0.997358451	0.128061491	7.788121489	6.80E-15	1.07E-13
RGP1	3871.368201	0.586139524	0.075267066	7.787463478	6.84E-15	1.07E-13
RP3-477O4.14	193.5046576	0.626796094	0.080500454	7.786242984	6.90E-15	1.08E-13
ARF3	13963.17616	0.753818962	0.096818145	7.785926518	6.92E-15	1.08E-13
RP4-655J12.5	98.87192947	-1.397200792	0.179463454	-7.78543354	6.95E-15	1.09E-13
CTA-445C9.14	55.86915622	0.95503451	0.122671307	7.785312898	6.95E-15	1.09E-13
RPL18AP3	4671.944494	0.729718972	0.09373363	7.785028413	6.97E-15	1.09E-13
WHAMM	6410.829806	1.339758303	0.172105861	7.784501334	7.00E-15	1.09E-13
RP11-627G23.1	4.241691538	-3.806874624	0.489169759	-7.782318	7.12E-15	1.11E-13
SNHG9	121.5298524	1.205879313	0.154966278	7.781559519	7.16E-15	1.12E-13
PPP2R1A	8886.434201	0.457722255	0.058832616	7.780076533	7.25E-15	1.13E-13
HSPA1B	4232.27681	2.493917733	0.32055923	7.779896822	7.26E-15	1.13E-13
ZNF192P1	139.6175767	1.117406076	0.143634088	7.779532636	7.28E-15	1.13E-13
TLK2P1	287.8623324	0.734582431	0.094431347	7.779010423	7.31E-15	1.14E-13
AC195454.1	26.20693997	2.154599146	0.277069153	7.776394892	7.46E-15	1.16E-13
BX649553.1	26.64883105	-1.519008276	0.195365609	-7.775208133	7.53E-15	1.17E-13
EWSR1	23791.81404	0.532536329	0.068512896	7.772789702	7.68E-15	1.19E-13
LRRK2	6937.731517	-2.160915742	0.278071937	-7.771067327	7.78E-15	1.21E-13
MRPL38	1923.291172	0.503224407	0.064758099	7.770833524	7.80E-15	1.21E-13
PRDX5	1785.336795	0.784029126	0.1009047	7.7699961	7.85E-15	1.22E-13
SMC2	2829.69705	-0.966887907	0.124441658	-7.769808913	7.86E-15	1.22E-13
KDM4A	5069.298241	0.668294707	0.086034029	7.767795086	7.99E-15	1.24E-13
PLA2G2C	71.82428666	3.219134713	0.41452601	7.765820813	8.11E-15	1.26E-13
INHBE	5.432929233	2.68429727	0.345720446	7.764357871	8.21E-15	1.27E-13
AC078942.1	5.129503083	4.767069638	0.613986579	7.764126779	8.22E-15	1.27E-13
MIR3690	23.99411781	-1.582571314	0.203836184	-7.763937119	8.23E-15	1.27E-13
IL10	80.48974826	-2.44612419	0.315109287	-7.762780388	8.31E-15	1.28E-13
ANKRD28	16845.14153	1.138361516	0.146670447	7.761355736	8.40E-15	1.30E-13
WBP1	1650.004188	0.514809801	0.066336129	7.760624731	8.45E-15	1.30E-13
CXorf21	2649.626223	1.527143118	0.196794027	7.760109103	8.49E-15	1.31E-13
AC006014.7	188.5705748	0.785245929	0.101225634	7.757382198	8.67E-15	1.34E-13
IGHV1-3	79.97898335	-2.214313047	0.285486051	-7.756291549	8.74E-15	1.35E-13
FRMPD3	55.97910784	-2.039599304	0.262993484	-7.755322576	8.81E-15	1.36E-13
RP11-94M14.2	13.60503752	8.420420116	1.085952252	7.753950602	8.91E-15	1.37E-13
C19orf47	953.8687105	0.541837068	0.069879871	7.753836121	8.92E-15	1.37E-13
FBRS	14694.7886	0.89148642	0.114976093	7.753667694	8.93E-15	1.37E-13
CDC42BPA	1285.185364	-2.532827825	0.326681382	-7.753205297	8.96E-15	1.38E-13
RP11-600F24.7	126.1417043	0.807021431	0.104089244	7.753168325	8.96E-15	1.38E-13
HSD17B1P1	30.83915129	1.12930345	0.145661068	7.752953229	8.98E-15	1.38E-13
RP11-379B8.1	10.1130072	3.709486637	0.478485325	7.752560926	9.01E-15	1.38E-13
ZNF131	4178.037013	0.525065725	0.067737555	7.751471506	9.08E-15	1.39E-13
BCAP31	4086.4506	0.581536516	0.075043324	7.749343778	9.24E-15	1.42E-13
NFKBIL1	432.8909265	0.690538699	0.089112828	7.749038084	9.26E-15	1.42E-13
DHCR24	1520.12307	1.749924352	0.225834873	7.748689693	9.28E-15	1.42E-13
AC022431.1	1710.99323	0.739043299	0.095415757	7.745505756	9.52E-15	1.46E-13
CNIH3	102.1445779	1.169560137	0.151028666	7.743961273	9.64E-15	1.47E-13
AC073610.1	4230.521032	0.787429006	0.101693169	7.743184818	9.70E-15	1.48E-13
AC135048.13	1100.234482	0.895190804	0.115627683	7.742011081	9.79E-15	1.49E-13
AP000350.10	908.1103714	0.784533391	0.101337814	7.741763518	9.80E-15	1.50E-13
FNDC7	130.443263	2.442241619	0.315521804	7.740325988	9.92E-15	1.51E-13
AC007969.5	1739.36162	0.753379009	0.09733235	7.740273531	9.92E-15	1.51E-13
RP11-54K16.2	49.00310087	1.131205172	0.146198953	7.737436898	1.01E-14	1.55E-13
C17orf107	1228.959795	-1.636038339	0.211466184	-7.736642834	1.02E-14	1.56E-13
FCGR1C	64.69099775	2.315508718	0.299311901	7.736106427	1.03E-14	1.56E-13
NLRP9P	41.20159745	-2.837312271	0.366819264	-7.734905298	1.03E-14	1.57E-13
AC104088.1	6.168968023	4.602417789	0.595100953	7.73384375	1.04E-14	1.59E-13
TARBP2	895.3791368	0.711076534	0.091946973	7.733550224	1.05E-14	1.59E-13
RBM22	4880.539504	0.558236656	0.072228781	7.728728761	1.09E-14	1.65E-13
CACNG4	43.13230862	6.301542363	0.815649278	7.725798986	1.11E-14	1.69E-13
LIN28B	131.2432711	10.86573863	1.406838045	7.723517762	1.13E-14	1.72E-13
MBD2	3274.309641	-0.699701447	0.090619346	-7.721325314	1.15E-14	1.75E-13
YTHDF2	7358.277366	0.567616672	0.073527905	7.719744963	1.17E-14	1.77E-13
CARD10	57.202805	2.419131291	0.313414952	7.718621198	1.18E-14	1.78E-13
BAK1P1	317.635492	0.775664805	0.100507253	7.717500814	1.19E-14	1.80E-13
JDP2	1948.490753	-1.33502118	0.172996021	-7.717062929	1.19E-14	1.80E-13
XPNPEP1	5115.604247	0.580229806	0.075188713	7.716980186	1.19E-14	1.80E-13
TRIP11	2078.01469	-0.730357061	0.094651382	-7.716285257	1.20E-14	1.81E-13
AC012487.2	21.34740415	1.388232635	0.179921011	7.715789438	1.20E-14	1.82E-13
PHLPP1	4355.359261	0.826016303	0.107059758	7.715469544	1.21E-14	1.82E-13
CDS1	31.01806437	-2.632426514	0.341226629	-7.714598722	1.21E-14	1.83E-13
AMPD2	9928.028415	-0.901519667	0.116867559	-7.714028395	1.22E-14	1.84E-13
SNAPC2	460.8350882	0.684267672	0.088716088	7.713005425	1.23E-14	1.85E-13
COPS4	1558.050828	0.445568355	0.057768876	7.712948371	1.23E-14	1.85E-13
ACTG1	123710.226	0.870096098	0.112812406	7.712769635	1.23E-14	1.86E-13
TPI1P1	461.6216543	0.895521052	0.116127257	7.711549193	1.24E-14	1.87E-13
CHST14	1011.899765	0.890689743	0.11551841	7.710370526	1.25E-14	1.89E-13
RP11-95P2.1	147.4828367	0.961301125	0.124688126	7.709644487	1.26E-14	1.90E-13
ABCB10	4959.852056	-1.128443046	0.146413462	-7.707235573	1.29E-14	1.93E-13
THAP4	1854.508355	0.690528476	0.089596989	7.70705	1.29E-14	1.94E-13
PACSIN1	189.7640556	-2.514740078	0.326304161	-7.706736157	1.29E-14	1.94E-13
RP11-856B14.1	215.0059117	1.051476339	0.136446119	7.706165238	1.30E-14	1.95E-13
MIR4632	8.559870179	-1.760328226	0.228434057	-7.706067348	1.30E-14	1.95E-13
SNORA55	78.76284661	-0.912102671	0.118365078	-7.70584267	1.30E-14	1.95E-13
SPRED3	62.68608042	1.408380315	0.18276827	7.705825075	1.30E-14	1.95E-13
KIAA0240	3708.105257	-0.553060534	0.071773998	-7.705583463	1.30E-14	1.95E-13
S100P	1214.153847	2.291712691	0.297468315	7.704056455	1.32E-14	1.97E-13
HCG25	42.43737016	0.976422083	0.126740828	7.704084777	1.32E-14	1.97E-13
RNASE3	4191.547086	2.142614761	0.278168166	7.702587953	1.33E-14	2.00E-13
ZCWPW1	232.8970722	0.800913424	0.103990773	7.701773906	1.34E-14	2.01E-13
MIR3155A	15.4315751	-1.243093678	0.161419228	-7.701026047	1.35E-14	2.02E-13
RP11-203M5.4	29.25188333	1.209716251	0.157132599	7.698696896	1.37E-14	2.05E-13
DCHS1	2195.621531	1.820989032	0.236542525	7.698357954	1.38E-14	2.06E-13
ENO1-IT1	464.594542	0.931434675	0.12099424	7.698173712	1.38E-14	2.06E-13
SNORA3	196.6717728	0.594774616	0.077273935	7.696962946	1.39E-14	2.08E-13
RP11-667K14.5	13.64021632	2.412764339	0.313542405	7.695177117	1.41E-14	2.11E-13
EPB41L4A	143.8802093	-2.120574704	0.275603913	-7.694283726	1.42E-14	2.12E-13
KIAA0100	23574.51716	0.534525753	0.069489624	7.692166472	1.45E-14	2.15E-13
USP30	1271.719645	0.853948375	0.111022077	7.691698785	1.45E-14	2.16E-13
GABPB2	2133.850182	-0.76171576	0.099033035	-7.691531989	1.45E-14	2.16E-13
PACSIN3	41.12129485	1.65592644	0.215295891	7.691398241	1.46E-14	2.16E-13
EMC8	1112.369707	0.471845379	0.061359448	7.689856961	1.47E-14	2.19E-13
RP11-305E17.6	37.39250216	1.055258517	0.13724053	7.689117199	1.48E-14	2.20E-13
ISM1	9.897590661	-2.25673511	0.293496591	-7.689135685	1.48E-14	2.20E-13
SNORD38A	46.25727185	0.715443802	0.093051675	7.688671925	1.49E-14	2.21E-13
DEPDC1B	784.7880395	-1.133025657	0.147417052	-7.685852068	1.52E-14	2.25E-13
PRSS16	7.605139367	-2.677608154	0.348393491	-7.685586054	1.52E-14	2.26E-13
SNORD46	92.2819645	0.683518689	0.088947892	7.684484371	1.54E-14	2.28E-13
PRORSD1P	207.8703822	0.839594302	0.109269158	7.683726265	1.55E-14	2.29E-13
RP1-125I3.2	41.9042204	1.191217434	0.155047502	7.682919228	1.56E-14	2.30E-13
RP11-864N7.2	361.3307067	0.835580938	0.108757807	7.682951341	1.55E-14	2.30E-13
MIR4700	47.85739031	0.866395155	0.112796952	7.681015636	1.58E-14	2.33E-13
TSSC2	11.97892243	2.719947442	0.354160665	7.67998174	1.59E-14	2.35E-13
FAM136A	1690.16117	0.451489993	0.058789541	7.679767228	1.59E-14	2.35E-13
RP11-181C21.4	99.88182209	-0.835373859	0.108873494	-7.672885574	1.68E-14	2.48E-13
SLAMF7	862.5354213	-1.921327028	0.250457024	-7.671284269	1.70E-14	2.51E-13
AC004947.2	6.462544034	4.862889516	0.634065225	7.669383725	1.73E-14	2.55E-13
RP5-1172N10.2	4.617906487	2.816121943	0.36719947	7.669188467	1.73E-14	2.55E-13
AL157871.2	114.1368506	1.114139784	0.145319045	7.666853214	1.76E-14	2.60E-13
SOCS2-AS1	322.3703208	2.084835788	0.271962002	7.665908368	1.78E-14	2.62E-13
SCAMP3	1689.838833	0.539720797	0.070411049	7.665285609	1.78E-14	2.63E-13
ORAI3	1741.813693	0.860096833	0.112241179	7.662934754	1.82E-14	2.67E-13
KATNAL1	1418.186286	-0.792903999	0.103526281	-7.658963386	1.87E-14	2.76E-13
TFRC	35037.32255	-1.300020594	0.169764037	-7.657809118	1.89E-14	2.78E-13
DEFA8P	32.34941426	3.99517015	0.521716969	7.657734718	1.89E-14	2.78E-13
[truncated: 27,335 more rows]
