# Supplementary material for: Inflammatory bone marrow signaling in pediatric acute myeloid leukemia distinguishes patients with poor outcomes
Source: Nat Commun. 2022 Nov 23;13:7186. doi: 10.1038/s41467-022-34965-4 (PMC9684530; doi:10.1038/s41467-022-34965-4)
Supplement: Supplementary file 6 — Supplementary Data 2 [file 41467_2022_34965_MOESM6_ESM.csv]

Genes differentially expressed between high- and low-IL6/R pAML samples
Shown are DESeq2 Wald Test results. 'pvalue' indicates the nominal p-value of the test, and 'padj' is the FDR-adjusted p-value.
A positive log2FoldChange indicates higher expression in high-IL6/R pAML samples.
	baseMean	log2FoldChange	lfcSE	stat	pvalue	padj
IL6	160.0539745	5.11499451	0.174899687	29.24530404	5.15E-188	1.51E-183
IL6R	5076.14286	2.065230958	0.082838411	24.93083729	3.45E-137	5.05E-133
CX3CR1	1045.171623	4.148439887	0.170249824	24.36677932	3.85E-131	3.76E-127
AL592188.3	755.7634075	-4.341465427	0.201871187	-21.50611733	1.36E-102	1.00E-98
TLR5	207.1848352	2.913655123	0.143680167	20.27875653	1.98E-91	1.16E-87
LILRA1	711.4079082	2.506371689	0.127307075	19.68760721	2.75E-86	1.35E-82
TLR8	633.827171	2.803624569	0.14266741	19.65147174	5.62E-86	2.35E-82
UBE2Q2P1	812.1705377	-1.290603369	0.065826751	-19.60606213	1.37E-85	5.03E-82
AP001007.1	194.9850859	2.577357374	0.132345244	19.47449936	1.81E-84	5.88E-81
LILRB1	645.0773275	2.386417089	0.125345778	19.0386714	8.16E-81	2.39E-77
FCGR3A	502.709204	2.787667562	0.147129052	18.94709113	4.67E-80	1.24E-76
FEZ1	211.5890403	3.466714273	0.183534313	18.88864386	1.41E-79	3.45E-76
SCIMP	576.3359902	2.761892514	0.148364277	18.61561672	2.40E-77	5.41E-74
SAMHD1	12902.65255	2.306163737	0.123925848	18.60922297	2.71E-77	5.66E-74
NAGA	2822.632058	1.606256636	0.086470288	18.57582159	5.04E-77	9.85E-74
FGL2	3102.244992	2.696349861	0.145749869	18.49984412	2.07E-76	3.79E-73
FBXW4P1	968.2960019	-1.609709232	0.087558014	-18.38448767	1.75E-75	3.01E-72
SLC37A2	445.5231487	2.321137749	0.128092614	18.1207774	2.18E-73	3.56E-70
ARPC5	3724.880937	1.240989874	0.069119027	17.95438867	4.43E-72	6.84E-69
RAB7L1	967.9800957	1.339677906	0.074732397	17.92633404	7.35E-72	1.08E-68
RASSF4	2039.577728	2.266372487	0.127943596	17.71384083	3.28E-70	4.58E-67
MPEG1	9519.170086	2.770859546	0.156649158	17.6883143	5.16E-70	6.87E-67
SLC9A7P1	320.5459885	2.64934002	0.149910401	17.67282323	6.79E-70	8.65E-67
CCR2	720.8460428	3.189363448	0.180846419	17.63575672	1.31E-69	1.60E-66
RP11-262D11.2	53.55204099	2.338336909	0.132628907	17.63067312	1.43E-69	1.68E-66
KDM5B	17242.206	-1.045124564	0.059548273	-17.55087945	5.86E-69	6.60E-66
HDHD1	353.1841738	1.502681115	0.086221581	17.42813218	5.05E-68	5.48E-65
IGSF6	255.1976809	2.257637796	0.131863914	17.12096761	1.04E-65	1.08E-62
KCTD12	3681.981187	2.274309514	0.133020596	17.09742389	1.55E-65	1.57E-62
MS4A4A	229.0239604	2.633318318	0.154598846	17.03323396	4.66E-65	4.55E-62
BCR	15163.61484	-1.110413973	0.065224969	-17.02436954	5.42E-65	5.12E-62
PAQR8	597.2769348	2.07488662	0.122032287	17.00276762	7.83E-65	7.17E-62
CD86	982.1306654	2.236837946	0.131992698	16.94667951	2.04E-64	1.81E-61
CD300C	543.2229468	2.121979619	0.125394355	16.92244938	3.07E-64	2.65E-61
KDM1A	5582.059151	-0.637448074	0.03772357	-16.89787225	4.66E-64	3.91E-61
POU2F2	1657.479081	1.525964917	0.090366155	16.88646496	5.66E-64	4.61E-61
WDSUB1	1212.986792	-0.815477926	0.048436017	-16.83618875	1.33E-63	1.05E-60
ZNF8	1926.003237	-0.979186983	0.058183894	-16.82917592	1.49E-63	1.15E-60
AC010642.1	3079.242366	-0.774298997	0.046085263	-16.80144458	2.38E-63	1.79E-60
VCAN	26269.51691	2.993541769	0.178530311	16.76769483	4.21E-63	3.08E-60
MCMBP	2975.221373	0.762178384	0.045689601	16.68166004	1.78E-62	1.27E-59
SIGLEC7	206.8936156	2.514526312	0.151605046	16.58603308	8.79E-62	6.14E-59
CD14	1528.280644	2.846741127	0.171667111	16.58291507	9.26E-62	6.31E-59
TNFAIP8L2	380.7377251	1.566722524	0.094564459	16.56777332	1.19E-61	7.94E-59
RP11-64P12.8	1079.667938	-1.061683178	0.064115346	-16.55895579	1.38E-61	8.99E-59
C11orf75	142.6986754	1.88619036	0.113958796	16.55151189	1.56E-61	9.95E-59
OSTM1	961.2619052	1.07077985	0.064876368	16.50492913	3.38E-61	2.11E-58
CYP1B1	496.2162904	2.934924828	0.178030229	16.48554202	4.66E-61	2.85E-58
RAB39A	53.39399021	2.670236561	0.162001725	16.48276618	4.88E-61	2.92E-58
CCR1	1138.282598	2.28458966	0.138776878	16.46232201	6.84E-61	4.01E-58
STS	614.2321805	1.508613873	0.092057557	16.38772434	2.34E-60	1.34E-57
SLC16A6	170.0288151	2.300735707	0.140822662	16.33782282	5.31E-60	2.99E-57
YWHAB	10094.20247	0.736950068	0.045130509	16.32930975	6.11E-60	3.38E-57
C18orf25	5616.621868	-0.746491407	0.045728583	-16.32439405	6.62E-60	3.59E-57
C4orf34	367.4703586	1.670364203	0.102335859	16.32237434	6.84E-60	3.65E-57
KIAA0930	5776.965052	1.419109719	0.087088896	16.2949559	1.07E-59	5.61E-57
SNORD94	95.94953265	-0.853386009	0.052436533	-16.27464586	1.49E-59	7.68E-57
XXbac-BPG246D15.8	766.0573755	1.264231971	0.077697806	16.2711411	1.58E-59	7.99E-57
CD180	1153.696889	2.149012455	0.132655196	16.19998705	5.04E-59	2.51E-56
RP11-498D10.4	1112.474764	-0.855894101	0.052866855	-16.18961642	5.97E-59	2.92E-56
KLHL24	10912.36419	-1.078581885	0.066638173	-16.18564611	6.37E-59	3.06E-56
IRGQ	12476.73947	-1.177824992	0.072832249	-16.17175094	7.98E-59	3.77E-56
MRPS31P3	293.9629081	-1.054400124	0.065254224	-16.15834292	9.92E-59	4.61E-56
SNX27	4097.688891	0.94047021	0.058275329	16.13839392	1.37E-58	6.28E-56
HVCN1	831.8089781	1.522842788	0.09438282	16.13474559	1.45E-58	6.56E-56
GIMAP4	311.7036973	2.283025215	0.141835046	16.0963406	2.71E-58	1.20E-55
NSF	1423.425301	0.90053102	0.056040797	16.06920429	4.19E-58	1.83E-55
SCARNA13	13694.93087	-1.009904327	0.062886181	-16.05924086	4.93E-58	2.12E-55
SARNP	2284.033147	-0.738221602	0.046121882	-16.00588645	1.16E-57	4.94E-55
METTL7B	377.607621	2.959354591	0.18493306	16.00230155	1.23E-57	5.16E-55
SNORA54	133.3401064	-0.995940022	0.06224197	-16.00110069	1.26E-57	5.18E-55
CSF1R	4404.78419	2.166897543	0.136064052	15.92556964	4.21E-57	1.71E-54
SNORD17	1775.388841	-1.332195207	0.083672965	-15.92145335	4.50E-57	1.81E-54
IL1RN	1318.048997	2.305006617	0.144887856	15.90890137	5.50E-57	2.18E-54
SLC7A7	1117.252285	2.17389519	0.136874799	15.8823626	8.40E-57	3.28E-54
LILRB2	1357.836988	2.041750935	0.12875228	15.8579789	1.24E-56	4.77E-54
RP11-182J1.12	43.74842495	-1.195759588	0.075649925	-15.80648739	2.81E-56	1.07E-53
SIGLEC9	416.7374878	2.138116793	0.135359445	15.79584491	3.32E-56	1.25E-53
SIRPA	4513.968846	1.403371812	0.088860847	15.79291514	3.48E-56	1.29E-53
ZNF192	4545.807729	-0.852210489	0.054182971	-15.7283823	9.66E-56	3.54E-53
RPS15AP1	31.74985175	-2.062539517	0.1312446	-15.71523333	1.19E-55	4.30E-53
SNORA5C	302.8566496	-1.005321683	0.064065026	-15.69220752	1.71E-55	6.11E-53
C12orf49	750.7894553	0.954752768	0.060906622	15.67568074	2.22E-55	7.83E-53
ELOVL3	21.99467881	2.670144515	0.170436836	15.66647548	2.56E-55	8.95E-53
CTSZ	3915.00747	1.294006946	0.082651374	15.6562061	3.01E-55	1.04E-52
PREB	1378.77357	0.993535428	0.063473981	15.65264086	3.19E-55	1.09E-52
FN1	692.5426927	2.948493872	0.188808889	15.61628742	5.64E-55	1.90E-52
OSTF1	1531.417981	0.925939321	0.059406223	15.58657113	8.98E-55	2.99E-52
6-Mar	21197.46528	-0.711069153	0.045702974	-15.55848768	1.39E-54	4.59E-52
FCRL1	522.2049827	2.158709589	0.138787638	15.5540481	1.49E-54	4.86E-52
PTPRJ	4022.258829	1.567744134	0.100854652	15.54458927	1.73E-54	5.58E-52
ATP6V0E1	2024.376048	0.884079644	0.056953517	15.52282797	2.43E-54	7.74E-52
CXCR2	348.8335251	2.220369232	0.143176937	15.50786931	3.07E-54	9.67E-52
AP1S2	1923.214755	1.174311974	0.075930191	15.46567908	5.91E-54	1.84E-51
SELPLG	2115.541419	1.623408906	0.104974209	15.46483574	5.99E-54	1.85E-51
AL118508.1	232.127336	2.044001239	0.132337059	15.44541833	8.10E-54	2.47E-51
IST1	14927.15476	-0.88033042	0.057127318	-15.40997289	1.40E-53	4.24E-51
ITGB2	24091.99759	1.344680735	0.087487358	15.37000042	2.60E-53	7.78E-51
MS4A6A	3271.97335	2.217242111	0.144699296	15.32310232	5.36E-53	1.59E-50
CREBL2	741.7507101	1.052365377	0.068832871	15.2887037	9.09E-53	2.67E-50
CTSS	12160.04427	1.358384382	0.088936722	15.27360516	1.15E-52	3.33E-50
CXCR2P1	146.5954807	2.516271673	0.16514356	15.23687437	2.01E-52	5.78E-50
FXR1	7860.466054	-0.660774367	0.043406238	-15.22302787	2.49E-52	7.08E-50
ZNF816-ZNF321P	1047.499536	-1.247525924	0.081965506	-15.22013319	2.60E-52	7.33E-50
HCK	3186.519826	1.461081925	0.096005847	15.21867646	2.66E-52	7.42E-50
TNFSF12	1922.632635	1.391100664	0.091416036	15.21724994	2.72E-52	7.51E-50
PTBP2	4685.224262	-1.030339179	0.067851182	-15.18527969	4.43E-52	1.21E-49
CCL2	109.9152834	3.820244533	0.251789398	15.1723804	5.39E-52	1.46E-49
CHST15	1432.159166	2.155271903	0.142138689	15.16316155	6.20E-52	1.67E-49
IGFLR1	552.6681887	1.023037426	0.067475927	15.16151711	6.36E-52	1.69E-49
AC007383.3	487.1419464	-0.894193563	0.058992804	-15.15767179	6.74E-52	1.78E-49
RPP25	99.55458617	2.110555934	0.139403711	15.13988347	8.84E-52	2.31E-49
DGAT2	293.6622873	1.949339988	0.129017852	15.10907181	1.41E-51	3.66E-49
KMO	120.0804895	1.62083756	0.107340335	15.09998602	1.62E-51	4.16E-49
KIAA0907	5293.081396	-0.782943215	0.051882672	-15.09064953	1.87E-51	4.76E-49
TNFSF12-TNFSF13	1813.646636	1.398579087	0.092686755	15.08930903	1.90E-51	4.81E-49
SNORA73B	4856.619215	-1.176801964	0.078001203	-15.086972	1.97E-51	4.94E-49
IL17RA	15757.59123	1.391670655	0.092418696	15.0583238	3.04E-51	7.56E-49
LRP5L	2779.245703	-1.200492013	0.079964261	-15.01285698	6.05E-51	1.49E-48
CLINT1	14358.88722	-0.723134931	0.048209879	-14.999725	7.37E-51	1.80E-48
REEP3	1777.551557	1.8048476	0.120354753	14.99606423	7.79E-51	1.89E-48
TGFBRAP1	7644.106687	-0.891765733	0.059488199	-14.99063263	8.45E-51	2.03E-48
RP4-576H24.2	59.02182863	2.16377451	0.144399303	14.98466036	9.25E-51	2.19E-48
PNOC	43.43759181	1.825890391	0.121848543	14.98491773	9.21E-51	2.19E-48
SECTM1	330.9877491	2.245856704	0.150252553	14.94721156	1.62E-50	3.81E-48
ACTR2	17859.97987	0.743954899	0.049811076	14.9355316	1.94E-50	4.50E-48
TRIM74	172.2811841	-1.234293643	0.082679357	-14.92867976	2.14E-50	4.95E-48
CCL3	1253.497296	2.241771295	0.150469464	14.89851315	3.37E-50	7.72E-48
FGD2	1933.280171	1.967752066	0.132241513	14.8799875	4.45E-50	1.01E-47
AC078899.1	63.45641493	0.741014681	0.049922419	14.84332472	7.69E-50	1.73E-47
C1GALT1C1	362.670747	0.975849598	0.065773771	14.83645499	8.51E-50	1.90E-47
NHSL2	793.5441708	2.197284406	0.148160614	14.83042189	9.31E-50	2.07E-47
RP11-480I12.2	242.9724152	-1.089467508	0.073524744	-14.8176988	1.13E-49	2.48E-47
TNFRSF1B	6798.615518	1.577249329	0.106602321	14.79563772	1.56E-49	3.42E-47
CD300LB	741.7292559	2.030227364	0.13722662	14.79470505	1.58E-49	3.44E-47
BMP8B	171.4883464	2.388021858	0.161481752	14.78818398	1.75E-49	3.76E-47
DHRS4-AS1	341.7196403	1.223596242	0.08281516	14.77502717	2.12E-49	4.54E-47
CEP55	297.11878	1.456382013	0.098602185	14.77028129	2.28E-49	4.84E-47
TNFSF13	2036.75971	1.368729583	0.092691	14.7665856	2.41E-49	5.07E-47
GIMAP8	309.2000232	1.881081995	0.127529156	14.75021124	3.07E-49	6.42E-47
AP003774.6	33.13926724	3.095690752	0.210154493	14.73054755	4.10E-49	8.53E-47
DCTN4	12213.86805	-0.791947534	0.053768931	-14.72872	4.22E-49	8.70E-47
RP11-745O10.4	758.3841437	0.775196085	0.052745844	14.69681815	6.76E-49	1.38E-46
ZNF738	774.8830957	-0.994169504	0.067669862	-14.69146639	7.31E-49	1.49E-46
RASSF3	2955.026562	0.858333239	0.058487369	14.67553172	9.25E-49	1.87E-46
PHTF1	3783.058687	-1.020251323	0.069547251	-14.66990155	1.00E-48	2.02E-46
CD93	8627.360879	1.889970486	0.12887229	14.66545284	1.07E-48	2.14E-46
NLRP12	885.7166385	2.156528262	0.147085874	14.6616953	1.13E-48	2.25E-46
DENND2D	1299.3963	1.017511653	0.069408742	14.65970461	1.17E-48	2.30E-46
PIK3AP1	7494.064162	0.99814333	0.06817709	14.64045067	1.55E-48	3.03E-46
GNS	7460.333339	1.063618609	0.072785454	14.61306558	2.32E-48	4.50E-46
PUM1	14101.43534	-0.668770248	0.045788982	-14.605484	2.59E-48	5.00E-46
WDR48	7365.167659	-0.84917142	0.058206513	-14.5889417	3.30E-48	6.33E-46
SNORA5A	188.5663825	-0.905635725	0.062104128	-14.58253678	3.63E-48	6.90E-46
ANAPC10	775.6069874	-0.680433457	0.046671016	-14.57935808	3.80E-48	7.19E-46
RP11-5N19.3	203.6818537	-1.147675507	0.078748961	-14.57384955	4.12E-48	7.74E-46
IQGAP1	15491.49783	1.088837615	0.074729518	14.57038189	4.33E-48	8.09E-46
ARFGAP2	8818.375205	-0.495543625	0.034026913	-14.5632849	4.81E-48	8.92E-46
SCARNA2	27822.97875	-0.980390502	0.067343144	-14.55813389	5.19E-48	9.56E-46
IFI30	5664.179108	1.783364951	0.122504788	14.55751226	5.23E-48	9.58E-46
AC079325.6	32.66826707	2.949388153	0.202655687	14.55369051	5.53E-48	1.01E-45
CLEC17A	111.8187781	1.81831579	0.125175891	14.52608628	8.28E-48	1.50E-45
AC125232.1	1170.32971	-0.786997514	0.054289731	-14.49625001	1.28E-47	2.30E-45
C17orf62	3529.47531	0.895212515	0.061918163	14.45799537	2.23E-47	3.99E-45
OPN3	1034.083994	1.13572407	0.078591167	14.45103967	2.47E-47	4.39E-45
ABCD4	3163.684632	-0.597731702	0.04141074	-14.43421938	3.15E-47	5.56E-45
MS4A7	1465.71642	1.769491336	0.122615708	14.43119613	3.29E-47	5.78E-45
ITGB4	504.9078675	-2.258121675	0.156585541	-14.42101014	3.82E-47	6.66E-45
GZMK	137.3242026	2.274554513	0.157922555	14.40297434	4.96E-47	8.59E-45
S100A11	1669.089592	1.597581121	0.11092585	14.40224367	5.01E-47	8.64E-45
SLC1A4	2566.943014	1.186023779	0.082377513	14.39742154	5.37E-47	9.20E-45
SMG7	9841.837725	-0.479074165	0.033303085	-14.38527872	6.40E-47	1.09E-44
POLD3	1131.859499	0.868837065	0.060532147	14.35331651	1.02E-46	1.70E-44
UHRF1BP1	8261.359915	-0.668273312	0.046558692	-14.35335229	1.02E-46	1.70E-44
FAM70A	122.3017402	2.985369181	0.207988783	14.35351053	1.01E-46	1.70E-44
GLIPR2	2055.239147	1.267326339	0.088314876	14.35008904	1.06E-46	1.77E-44
OSBPL9	8309.440666	-0.858211958	0.059819827	-14.34661379	1.12E-46	1.85E-44
SIRPD	81.21499475	1.95996214	0.13667165	14.34066346	1.22E-46	2.01E-44
LPCAT1	3064.047482	1.081047153	0.075444896	14.32896344	1.44E-46	2.36E-44
FCRL3	364.7092685	1.841012354	0.128504271	14.32646821	1.50E-46	2.43E-44
PROSC	1209.657856	0.838260072	0.058517445	14.32496011	1.53E-46	2.47E-44
AUH	1254.510027	-0.717506625	0.050096744	-14.32242039	1.59E-46	2.55E-44
RP11-31E23.1	2402.460504	-1.491141833	0.104253253	-14.30307253	2.09E-46	3.35E-44
MYCBP	606.8636629	0.978326237	0.068426061	14.29756771	2.27E-46	3.61E-44
CTD-2006C1.2	2215.846814	-0.840674595	0.058833498	-14.28904654	2.56E-46	4.06E-44
RP11-676M6.1	432.7842965	-0.873229135	0.061153201	-14.27936909	2.94E-46	4.64E-44
PCED1B-AS1	419.3426944	1.539207115	0.107810453	14.27697473	3.05E-46	4.77E-44
TP53BP1	7771.64782	-0.76990013	0.053932145	-14.27534792	3.12E-46	4.86E-44
C19orf35	162.9067868	1.907396639	0.133729643	14.26308028	3.72E-46	5.76E-44
DDAH2	4844.464281	-0.927223007	0.065031614	-14.2580346	4.00E-46	6.16E-44
ZNF321P	647.4938601	-1.108797726	0.078003895	-14.2146456	7.43E-46	1.14E-43
XPNPEP1	6146.092864	-0.678351359	0.047733251	-14.2112959	7.80E-46	1.19E-43
PTAFR	3959.522684	1.708319297	0.120315275	14.19869003	9.33E-46	1.42E-43
HFE	35.61527253	2.003081584	0.141145492	14.19160867	1.03E-45	1.56E-43
CRIP3	45.15082203	1.930133463	0.136034991	14.18850726	1.08E-45	1.62E-43
ENOX2	529.8782665	1.09249872	0.077039931	14.18094113	1.20E-45	1.80E-43
GRN	19774.26251	1.461283378	0.103053728	14.17982064	1.22E-45	1.82E-43
CD101	346.7935767	1.910000271	0.134723794	14.17715618	1.27E-45	1.87E-43
SDE2	7833.379116	-0.862611272	0.060843921	-14.1774438	1.26E-45	1.87E-43
FTH1P16	149.7088144	-0.99234844	0.070044354	-14.1674294	1.46E-45	2.14E-43
TCL1A	125.5843145	2.46727658	0.174227605	14.16122648	1.59E-45	2.32E-43
FAM160B1	7296.474826	-0.880133339	0.062191104	-14.15207766	1.81E-45	2.63E-43
MAN1C1	384.9138912	1.630208745	0.115311053	14.13748896	2.23E-45	3.21E-43
SNHG7	3465.921571	-0.965557226	0.068297726	-14.13747247	2.23E-45	3.21E-43
TXNL1	4064.891262	-0.674760397	0.047730451	-14.13689551	2.25E-45	3.22E-43
GLG1	6844.754165	0.679746892	0.04811797	14.12667419	2.60E-45	3.70E-43
ZMYM2	13060.76536	-0.719906378	0.051045211	-14.1033088	3.62E-45	5.13E-43
CD300E	1302.72163	2.689878318	0.190761884	14.10071167	3.76E-45	5.30E-43
RP11-262D11.1	18.15122347	2.258563195	0.160291031	14.09039033	4.35E-45	6.10E-43
EPG5	12934.55916	-0.832434345	0.059105999	-14.08375399	4.78E-45	6.67E-43
USP22	25612.40311	-0.625923613	0.044451084	-14.08117778	4.96E-45	6.89E-43
FOLR2	50.73350461	2.027907316	0.144039122	14.07886475	5.12E-45	7.05E-43
AC005519.4	401.4761317	-0.781315384	0.055494898	-14.07904884	5.11E-45	7.05E-43
CTD-2006K23.1	69.669306	2.66442664	0.189279958	14.07664429	5.29E-45	7.21E-43
RP11-88G17.2	186.1383966	-0.859358579	0.061048428	-14.07667006	5.28E-45	7.21E-43
IARS2	2940.431286	0.712916686	0.050665699	14.0709929	5.73E-45	7.77E-43
YY1AP1	9961.699959	-0.709017616	0.050429854	-14.05948192	6.74E-45	9.10E-43
SIRPB1	1932.334159	1.740721619	0.123837781	14.05646654	7.03E-45	9.45E-43
RTN1	241.9244638	3.044318741	0.21660218	14.05488506	7.19E-45	9.62E-43
AC093627.10	418.0804233	1.429212695	0.101797459	14.03976783	8.90E-45	1.19E-42
IL13RA1	2106.712398	1.573521078	0.112132129	14.03274063	9.83E-45	1.30E-42
FCGR1B	90.78703915	1.791527847	0.127793861	14.01888816	1.19E-44	1.58E-42
ANKMY2	1447.664421	-0.637944761	0.045561425	-14.00186157	1.52E-44	2.00E-42
REPS1	4598.516038	-0.575307993	0.041105249	-13.995974	1.65E-44	2.16E-42
CCDC57	4733.288266	-1.023619977	0.073252862	-13.97378811	2.25E-44	2.93E-42
SNORA74B	956.8116704	-1.351064397	0.096823448	-13.95389671	2.98E-44	3.86E-42
C14orf142	147.9176523	0.948678766	0.068010613	13.94898129	3.19E-44	4.12E-42
GNGT2	41.79916382	1.661211276	0.119114773	13.94630775	3.31E-44	4.26E-42
CNN2P9	189.7675907	-0.974375313	0.069904344	-13.93869483	3.69E-44	4.72E-42
ATPAF2	2239.724462	-0.64873056	0.046542848	-13.9383511	3.70E-44	4.72E-42
SNAPIN	402.3116612	0.707582879	0.050781765	13.93379846	3.95E-44	5.01E-42
BSDC1	9677.70001	-0.864477964	0.062068539	-13.92779614	4.29E-44	5.42E-42
LDLRAP1	1046.140113	0.982092236	0.070573309	13.91591596	5.07E-44	6.35E-42
SNORA8	330.5001405	-0.90202715	0.064819378	-13.91601048	5.06E-44	6.35E-42
ZNF318	3994.852538	0.799254587	0.057462667	13.90911058	5.58E-44	6.95E-42
DCP1A	8954.079188	-1.052537129	0.075688345	-13.90619832	5.81E-44	7.21E-42
ADAP2	610.6939056	1.577023035	0.113471595	13.89795425	6.52E-44	8.06E-42
HKR1	2553.464155	-0.694091411	0.049950323	-13.89563403	6.73E-44	8.29E-42
VPS37C	995.534002	1.07747151	0.077659525	13.87429959	9.07E-44	1.11E-41
RP11-345J4.8	709.3621366	-0.815696444	0.058813778	-13.86913872	9.74E-44	1.19E-41
DLST	8471.6492	-0.594003889	0.042839401	-13.86583091	1.02E-43	1.24E-41
PKIB	145.4098274	2.294919036	0.16584459	13.83776844	1.51E-43	1.83E-41
RP11-704M14.1	696.2860106	-3.346389554	0.241897485	-13.8339163	1.59E-43	1.92E-41
FCRL2	191.4025598	1.877432727	0.135815719	13.82338321	1.84E-43	2.21E-41
SIAH1	4874.28877	-0.813165699	0.058831417	-13.82196348	1.88E-43	2.25E-41
FCRLA	124.2840537	2.318277138	0.167866594	13.8102352	2.21E-43	2.63E-41
TPRG1	79.10567095	2.481446976	0.179729439	13.8065694	2.33E-43	2.76E-41
SCAF4	8920.149149	-0.675194607	0.048924898	-13.80063401	2.53E-43	2.99E-41
BRI3BP	3328.448611	1.421805555	0.103058413	13.79611345	2.69E-43	3.17E-41
ZBTB8A	616.5642511	-1.58868193	0.115203992	-13.79016394	2.92E-43	3.42E-41
LMNB1	4033.525999	0.871950865	0.063231125	13.78989957	2.93E-43	3.42E-41
CALM1	10781.95211	0.682425426	0.049506048	13.78468807	3.15E-43	3.66E-41
PABPN1	10376.00235	-0.411141719	0.029862375	-13.76788432	3.98E-43	4.61E-41
ARF1P2	242.5956121	-0.985331898	0.07157579	-13.76627343	4.07E-43	4.69E-41
HSD17B13	236.0198366	-1.203412036	0.087418998	-13.76602413	4.08E-43	4.69E-41
PAK1	3752.079765	1.045562355	0.076009684	13.75564673	4.71E-43	5.39E-41
RP1-27O5.3	569.7975123	-1.589005829	0.11557792	-13.74835111	5.21E-43	5.94E-41
ATP2C1	7993.773147	-0.742574171	0.054031147	-13.74344629	5.58E-43	6.33E-41
AC005077.12	108.4377348	-2.486489023	0.180984061	-13.73871823	5.95E-43	6.73E-41
ARMCX3	4296.787525	-0.81355645	0.059251265	-13.7306175	6.66E-43	7.50E-41
FIP1L1	3576.826451	-0.432634802	0.031520313	-13.72558732	7.13E-43	8.01E-41
SYCE2	164.7577222	-1.065467945	0.077632157	-13.72456966	7.24E-43	8.09E-41
NOTCH2	14978.07797	0.893510297	0.065114157	13.72221246	7.47E-43	8.33E-41
ACSM3	2201.863915	-1.58413555	0.115471522	-13.71884181	7.83E-43	8.69E-41
FCGR1A	364.0979478	1.650221842	0.120317714	13.71553524	8.20E-43	9.06E-41
RIN2	501.802708	1.775034685	0.129566514	13.69979499	1.02E-42	1.12E-40
ZFYVE1	2738.180182	-0.693322318	0.050625742	-13.69505496	1.09E-42	1.19E-40
ZBED4	7363.406872	-0.596816309	0.043656325	-13.6707868	1.52E-42	1.66E-40
LRRC37B	3029.245031	-0.665815785	0.048733687	-13.66233159	1.70E-42	1.86E-40
C9orf69	1116.35468	1.013575508	0.074226674	13.65513843	1.88E-42	2.04E-40
PMS2P3	628.1955119	-0.768525135	0.056298831	-13.65081864	2.00E-42	2.16E-40
CELF1	21790.63052	-0.649223132	0.047588738	-13.64236925	2.24E-42	2.42E-40
COPS7A	1025.077615	0.68634513	0.050311068	13.6420305	2.25E-42	2.42E-40
ZNF642	188.4898266	0.96971209	0.071108493	13.63707826	2.41E-42	2.58E-40
BAZ2A	30991.02806	-0.791870252	0.058086157	-13.6326845	2.56E-42	2.73E-40
LILRA5	845.5964043	2.145086429	0.157352288	13.63238153	2.57E-42	2.73E-40
FGR	7026.829362	1.49039524	0.109419403	13.62094104	3.01E-42	3.18E-40
ARPC1B	6441.070042	0.92048418	0.06758227	13.62020223	3.04E-42	3.20E-40
TARDBP	10756.247	-0.549357168	0.040366476	-13.60924262	3.53E-42	3.71E-40
RP11-219E7.1	19.11102508	2.11938966	0.155780759	13.60495142	3.74E-42	3.90E-40
OSBPL10	149.4721168	1.685461911	0.123884664	13.60508927	3.74E-42	3.90E-40
C1orf162	1882.29964	1.118562278	0.082222682	13.60405971	3.79E-42	3.94E-40
PSME3	3528.244125	0.468196203	0.034424971	13.60048203	3.98E-42	4.12E-40
TRMT6	712.5273868	0.886167029	0.065185733	13.59449364	4.32E-42	4.46E-40
USP39	4173.499483	-0.560148672	0.041255648	-13.57750273	5.45E-42	5.60E-40
MPP5	1319.898602	-0.777326245	0.057258236	-13.57579809	5.57E-42	5.71E-40
TAF1D	10494.45221	-0.820525243	0.060540229	-13.55338852	7.57E-42	7.73E-40
AC061992.2	14.48518132	1.787451869	0.132147028	13.52623589	1.09E-41	1.11E-39
RP11-343B5.1	67.78599067	-1.049471805	0.077633021	-13.51836873	1.22E-41	1.24E-39
RP5-1021I20.4	4367.595111	-0.571756672	0.042297624	-13.51746542	1.23E-41	1.25E-39
RP11-533E19.3	321.1003134	-0.892617165	0.066102338	-13.50356428	1.49E-41	1.50E-39
RP11-398A8.3	268.3146908	1.622463236	0.120209787	13.49693127	1.63E-41	1.64E-39
CUEDC1	299.9544203	1.418306719	0.105110564	13.49347449	1.71E-41	1.71E-39
RP11-497H16.7	6.900541023	1.808486505	0.134069643	13.48915727	1.81E-41	1.81E-39
C1orf213	199.3027401	-1.003084285	0.074389877	-13.48415035	1.94E-41	1.93E-39
CD27	152.2270742	1.692996505	0.125557942	13.48378666	1.95E-41	1.93E-39
RP4-622L5.2	956.9253649	-0.584166194	0.043329841	-13.48184475	2.00E-41	1.96E-39
GTF2A1	1489.275382	0.751118154	0.05571321	13.48186812	2.00E-41	1.96E-39
OSBPL11	1636.964387	0.81107661	0.060159589	13.48208356	1.99E-41	1.96E-39
ZBTB5	2899.096578	-0.760545235	0.056425069	-13.47885352	2.08E-41	2.03E-39
SCARNA16	306.7296114	-0.921753841	0.068391022	-13.47770243	2.12E-41	2.06E-39
CNOT2	7931.306621	-0.694054656	0.051525781	-13.47004619	2.35E-41	2.28E-39
VEZT	3203.143885	-0.663723562	0.049279119	-13.46865721	2.39E-41	2.31E-39
AMBRA1	6413.297891	-0.646977829	0.048052172	-13.46407047	2.55E-41	2.45E-39
CTD-2554C21.1	108.8292108	-0.912832789	0.067801518	-13.463309	2.57E-41	2.47E-39
ARID4A	6834.888763	-0.857183622	0.06369455	-13.45772311	2.77E-41	2.66E-39
ZNF816	1495.47104	-0.916157779	0.068083451	-13.45639462	2.82E-41	2.70E-39
CYBB	14450.1692	1.741539016	0.129539065	13.44412215	3.33E-41	3.17E-39
TLR4	2559.576756	1.572084985	0.116979252	13.43900697	3.57E-41	3.39E-39
PHLPP1	5559.226853	-0.778357684	0.05799601	-13.42088343	4.56E-41	4.31E-39
RP11-622O11.2	185.2564737	1.968069576	0.146664618	13.41884363	4.69E-41	4.42E-39
RNASE6	428.1332886	1.861875794	0.138872011	13.40713497	5.49E-41	5.16E-39
CPT2	700.5164794	0.903515734	0.067448303	13.39567786	6.41E-41	6.00E-39
EHD4	1594.685938	1.249755872	0.093297054	13.39544845	6.43E-41	6.00E-39
SERPINB2	2439.375273	2.480917423	0.185349048	13.38511013	7.39E-41	6.87E-39
RP11-39E3.6	1218.124973	-1.697993296	0.126881431	-13.38252006	7.65E-41	7.10E-39
RP11-762I7.4	182.1033497	-1.000756712	0.074906663	-13.3600494	1.03E-40	9.57E-39
SHD	194.9330225	-2.713348168	0.20335104	-13.34317333	1.30E-40	1.20E-38
SLC27A3	1098.941265	1.041351932	0.078101946	13.33323926	1.48E-40	1.36E-38
CPSF2	2410.619058	0.705756079	0.052980764	13.32098725	1.75E-40	1.60E-38
RP11-582E3.4	81.370421	-1.038411001	0.077972379	-13.31767746	1.83E-40	1.67E-38
ARHGAP31	890.9073348	1.646664345	0.12372179	13.30941254	2.04E-40	1.86E-38
LRRC8D	2412.359714	0.698672176	0.052518008	13.30347833	2.21E-40	2.00E-38
IL10RB	2032.399604	0.764293823	0.057455833	13.30228428	2.25E-40	2.03E-38
SAPCD2	557.2056851	1.503542169	0.113036486	13.30138805	2.27E-40	2.05E-38
NXT2	1074.090796	1.054969444	0.079345894	13.29582915	2.45E-40	2.20E-38
DNAJC5B	104.2644227	2.858975044	0.21503554	13.29536061	2.46E-40	2.21E-38
RP11-252A24.7	610.4222839	1.181232799	0.088853792	13.29411807	2.50E-40	2.24E-38
RANBP9	7147.166889	-0.652872538	0.049114051	-13.29298896	2.54E-40	2.26E-38
ZNF496	5797.764801	-0.71761151	0.054064795	-13.27317537	3.31E-40	2.94E-38
ZNF131	4719.200621	-0.532448468	0.040120834	-13.27112161	3.40E-40	3.01E-38
SCP2	2297.876398	0.707210183	0.053300117	13.26845458	3.53E-40	3.11E-38
MPZL2	69.24840656	2.29267488	0.172808882	13.26711253	3.59E-40	3.16E-38
RP11-344B5.2	34.62492517	2.204092737	0.166142489	13.26627972	3.63E-40	3.19E-38
TARS	5155.322326	-0.648666895	0.04891086	-13.26222628	3.83E-40	3.35E-38
IL2RB	525.3141034	1.62846779	0.12279316	13.26187704	3.85E-40	3.36E-38
FAM86A	182.8791702	1.182857275	0.089246549	13.25381532	4.29E-40	3.73E-38
GLCE	447.9285792	1.055273732	0.079644721	13.24976366	4.53E-40	3.92E-38
RBM47	2182.03291	1.74440172	0.131791706	13.23605088	5.43E-40	4.70E-38
UBXN7	12615.80746	-0.751748372	0.056803098	-13.23428483	5.56E-40	4.79E-38
ZNF410	5633.856571	-0.561449714	0.042449906	-13.22617096	6.20E-40	5.33E-38
CBX1	835.3884711	1.030229379	0.077926992	13.2204433	6.69E-40	5.73E-38
MTF2	4458.590684	-0.642748462	0.048620832	-13.21961049	6.76E-40	5.78E-38
TEX10	2332.012992	-0.648462544	0.049085953	-13.21075593	7.61E-40	6.48E-38
SNX24	101.663531	1.321913837	0.100068352	13.21010898	7.67E-40	6.52E-38
NACC2	1120.039108	1.58939354	0.120407169	13.20015705	8.76E-40	7.42E-38
HPS4	6176.944601	-0.568373727	0.04306128	-13.19918318	8.87E-40	7.49E-38
TRIM13	3506.253754	-0.655464891	0.049684083	-13.19265345	9.67E-40	8.15E-38
AP001171.1	178.6530939	-2.688580208	0.20383704	-13.1898511	1.00E-39	8.41E-38
EPHB3	221.4207087	2.31433939	0.175463256	13.18988053	1.00E-39	8.41E-38
RP13-644M16.4	95.62438805	-3.429338516	0.260055199	-13.1869639	1.04E-39	8.71E-38
GJA9	149.5425646	0.949298998	0.071994533	13.18570946	1.06E-39	8.83E-38
MIR3115	22.08430359	-1.124192544	0.085320286	-13.17614606	1.20E-39	9.99E-38
CASP3	2426.799585	-0.81717935	0.062091657	-13.16085582	1.47E-39	1.22E-37
COG2	1279.048903	0.713399834	0.054217997	13.15798951	1.53E-39	1.26E-37
ALDH3A2	1090.978889	1.358954801	0.103294029	13.15617967	1.57E-39	1.29E-37
FBP1	829.8859155	1.904439962	0.144755161	13.15628371	1.57E-39	1.29E-37
ICT1	277.6372007	0.785162023	0.059768533	13.13671239	2.03E-39	1.66E-37
ZHX1-C8ORF76	994.3524853	-0.587126955	0.044703571	-13.13378204	2.11E-39	1.72E-37
AC011899.9	471.6538452	1.500357292	0.114307049	13.12567606	2.35E-39	1.91E-37
RSBN1L-AS1	298.8978526	-0.789656092	0.06018679	-13.12008976	2.53E-39	2.05E-37
CPSF6	11849.31492	-0.508186482	0.038742774	-13.11693581	2.63E-39	2.13E-37
MS4A1	816.7227074	1.716388799	0.130890863	13.11312921	2.77E-39	2.24E-37
SCPEP1	4404.892529	1.426224136	0.108803984	13.10819778	2.96E-39	2.37E-37
CLOCK	943.2180751	0.782919999	0.059727408	13.10821991	2.95E-39	2.37E-37
CHTF8	2829.288773	0.881890144	0.067279703	13.10781856	2.97E-39	2.38E-37
RP11-468E2.1	1649.481078	0.416178269	0.031782083	13.09474502	3.53E-39	2.82E-37
KCNE3	1070.721717	1.363888307	0.104160685	13.09407961	3.56E-39	2.83E-37
SNORA34	114.5698275	-0.807437745	0.061679865	-13.09078322	3.72E-39	2.95E-37
ZBTB16	4735.349992	-1.479187533	0.11306023	-13.08318175	4.11E-39	3.25E-37
RP11-16M8.2	50.24855516	2.05738999	0.157281655	13.08092788	4.23E-39	3.34E-37
SLC10A5	85.22628798	-1.354292934	0.103532792	-13.08081147	4.24E-39	3.34E-37
PSAP	49213.74882	0.969283292	0.074104612	13.07993205	4.29E-39	3.37E-37
SFPQ	62841.33734	-0.717696067	0.054871558	-13.07956422	4.31E-39	3.38E-37
SDC2	337.1936613	2.870366573	0.219634173	13.06885235	4.96E-39	3.88E-37
FAM208A	4875.600036	0.662441912	0.050690823	13.06828089	5.00E-39	3.90E-37
IGHD	571.5550494	1.648268085	0.126189452	13.06185311	5.44E-39	4.23E-37
CCR5	219.1715212	2.008284036	0.153759824	13.06117545	5.49E-39	4.25E-37
RP5-955M13.3	11.08535028	2.437463808	0.186853774	13.04476624	6.81E-39	5.26E-37
PIK3R4	3846.233374	-0.635490807	0.048731206	-13.04073642	7.18E-39	5.53E-37
HNMT	275.0667573	2.212536205	0.169793531	13.03074503	8.18E-39	6.29E-37
RP11-29H23.5	1765.809054	-0.705760848	0.054176947	-13.02695865	8.60E-39	6.60E-37
ATF2	5003.900352	-0.57452607	0.044119923	-13.02191921	9.18E-39	7.03E-37
CECR1	5555.500567	1.604921387	0.123283749	13.01810984	9.65E-39	7.37E-37
MAX	7327.501535	-0.588178656	0.045212586	-13.00917978	1.09E-38	8.26E-37
PRDX3	3010.657416	0.9124247	0.070159858	13.00493935	1.15E-38	8.71E-37
ARMC8	6389.202022	-0.649503233	0.049961636	-13.0000394	1.22E-38	9.26E-37
HMOX1	990.0135148	1.69433195	0.130352831	12.99804487	1.26E-38	9.47E-37
COQ2	622.7298928	0.769104799	0.05917136	12.99792332	1.26E-38	9.47E-37
IP6K2	6738.425791	-0.655284513	0.050416999	-12.99729297	1.27E-38	9.52E-37
CDK20	165.8482537	1.659860322	0.127710706	12.99703344	1.27E-38	9.53E-37
MED21	2572.794718	-0.60159647	0.04631638	-12.98884906	1.42E-38	1.06E-36
MIR632	97.17187714	-0.49473644	0.038095145	-12.98686312	1.45E-38	1.08E-36
C2orf81	73.10150917	1.350126414	0.103989839	12.98325324	1.52E-38	1.13E-36
SNORA43	136.4920804	-0.914575052	0.070457441	-12.9805318	1.58E-38	1.17E-36
RGS19	1954.571993	0.954624251	0.073544047	12.98030629	1.58E-38	1.17E-36
KCNJ2	106.6485943	2.415500117	0.186228335	12.97063694	1.80E-38	1.33E-36
RASSF1	6977.495636	-0.621231511	0.04791178	-12.96615391	1.90E-38	1.40E-36
AMICA1	1330.570639	1.762138438	0.136039492	12.95313893	2.26E-38	1.66E-36
MKKS	466.6855043	1.039447945	0.080294566	12.94543323	2.49E-38	1.83E-36
ZNF860	14.22874696	2.023811726	0.156398951	12.94005948	2.67E-38	1.95E-36
RP11-484O2.1	18.50097138	1.713088048	0.132401595	12.93857561	2.73E-38	1.99E-36
ASGR2	213.0569415	2.172809053	0.168007855	12.93278255	2.94E-38	2.14E-36
PQLC2	973.4946786	1.165972182	0.090220034	12.92365039	3.31E-38	2.40E-36
EEA1	1297.653398	0.928713905	0.071910239	12.91490507	3.71E-38	2.68E-36
METTL21AP1	90.68781583	-1.010038071	0.078218764	-12.91298937	3.80E-38	2.74E-36
SCO2	1580.232879	1.222668717	0.094704085	12.91041157	3.93E-38	2.83E-36
MYL12A	6051.377965	0.645672359	0.050029196	12.90591105	4.17E-38	2.99E-36
RSF1-IT1	86.42279818	-1.046146143	0.081100669	-12.89935279	4.54E-38	3.25E-36
ARHGAP30	9563.345645	0.739995318	0.05738589	12.89507428	4.80E-38	3.43E-36
PDRG1	1013.406295	-0.756040898	0.058666509	-12.88709532	5.32E-38	3.79E-36
AP1M1	3271.801154	0.602581282	0.046787907	12.87899638	5.91E-38	4.20E-36
TM9SF1	1810.566039	0.395779804	0.030736532	12.87652771	6.10E-38	4.33E-36
MIR933	46.62648479	-0.852738433	0.066231317	-12.87515437	6.21E-38	4.40E-36
RP4-576H24.4	338.6693262	1.656762946	0.128709554	12.87210539	6.46E-38	4.56E-36
ZMYM5	1926.489953	-0.637398843	0.049526134	-12.8699496	6.64E-38	4.68E-36
RP11-488L18.8	170.9265973	-0.632101979	0.04913465	-12.86468866	7.11E-38	5.00E-36
FAM206A	372.133942	0.68738909	0.05343943	12.86295697	7.27E-38	5.10E-36
PTPN9	1799.557317	0.727028339	0.056532085	12.86045499	7.51E-38	5.26E-36
FUBP1	13108.99364	-0.529391637	0.041185306	-12.85389601	8.18E-38	5.71E-36
SNORA49	36.41299021	-0.832157726	0.064755575	-12.85075034	8.52E-38	5.93E-36
ACPP	816.3231324	1.440116542	0.112081815	12.84879743	8.74E-38	6.07E-36
RP5-1042I8.7	79.17362737	1.155442741	0.089927498	12.84860322	8.76E-38	6.07E-36
PRKCDBP	63.72150126	2.942294393	0.229060263	12.84506685	9.17E-38	6.34E-36
EDEM3	4004.596795	0.735330943	0.057254712	12.84315149	9.40E-38	6.48E-36
LY86-AS1	15.90582353	1.914704272	0.149105737	12.84125149	9.63E-38	6.63E-36
RHOBTB2	1087.258187	1.111553403	0.086586778	12.83744967	1.01E-37	6.94E-36
RINL	617.1553045	1.081338733	0.084268941	12.83199625	1.09E-37	7.43E-36
ARHGEF10L	836.1311659	2.236032623	0.174341107	12.82561903	1.18E-37	8.05E-36
LDB1	5837.668962	-0.617154067	0.048126252	-12.82364702	1.21E-37	8.24E-36
PLBD1	2379.218385	2.194196703	0.171115813	12.82287516	1.22E-37	8.30E-36
RP11-61L19.1	144.5377227	-0.919873902	0.071792447	-12.81296209	1.39E-37	9.41E-36
KPNA6	10504.67614	-0.54730575	0.04272205	-12.81084953	1.43E-37	9.60E-36
TRAF6	4093.063004	-0.70342913	0.054908277	-12.81098536	1.42E-37	9.60E-36
MAGEF1	327.4212425	1.312546202	0.102455583	12.81088028	1.43E-37	9.60E-36
AC073063.10	17.35169785	-1.207758047	0.094296555	-12.80808236	1.48E-37	9.93E-36
RNF115	2867.202902	-0.47913422	0.037415722	-12.80569229	1.52E-37	1.02E-35
MYD88	4312.54715	0.745781885	0.058260524	12.80080971	1.62E-37	1.09E-35
RP11-123C5.4	1641.45171	0.887555054	0.069394991	12.78990084	1.87E-37	1.25E-35
SNORA23	766.8274217	-1.026709078	0.080289759	-12.78754709	1.92E-37	1.28E-35
ZNF192P1	209.3501741	-1.077374275	0.084274742	-12.78407094	2.01E-37	1.34E-35
DHX15	21058.80317	-0.627564746	0.04913407	-12.77249679	2.34E-37	1.55E-35
AHDC1	3787.649331	-0.978513904	0.076614681	-12.77188506	2.35E-37	1.56E-35
LY86	1096.800736	1.743875568	0.136628966	12.76358606	2.62E-37	1.73E-35
FCER2	420.6581419	1.700925366	0.133268628	12.7631341	2.63E-37	1.73E-35
RAPH1	169.7127448	1.981047717	0.155221039	12.76275255	2.65E-37	1.74E-35
ADPRH	877.6929762	0.957517058	0.075027235	12.76225965	2.66E-37	1.75E-35
BTLA	240.4767219	1.560917964	0.122315797	12.76137667	2.69E-37	1.76E-35
GPR25	21.70854922	2.868372945	0.224792842	12.76007241	2.74E-37	1.79E-35
RP5-940J5.6	14.05125888	1.406259007	0.110290654	12.75048205	3.10E-37	2.02E-35
FOXL1	57.85482167	-3.404730197	0.267184133	-12.74301045	3.41E-37	2.22E-35
POP4	603.8470613	0.517771393	0.040668568	12.73148818	3.95E-37	2.56E-35
ICMT	1564.917355	1.17084486	0.092029166	12.72254119	4.43E-37	2.87E-35
MEFV	1255.705951	1.829462898	0.143798957	12.72236554	4.44E-37	2.87E-35
TPRG1-AS1	26.74260909	3.238990233	0.254954894	12.7041697	5.61E-37	3.61E-35
CCNG1	8256.381433	-0.801637747	0.063104751	-12.70328671	5.67E-37	3.64E-35
SPPL3	3297.427572	-0.46064668	0.036275543	-12.69854687	6.02E-37	3.86E-35
FCRL5	315.3649348	1.714813292	0.135113607	12.69164025	6.58E-37	4.21E-35
HNRNPA1L2	788.3315537	-0.695206676	0.054801268	-12.6859596	7.07E-37	4.52E-35
AOAH	3835.707501	1.301810551	0.102750317	12.66964993	8.71E-37	5.55E-35
RIN1	405.0642149	1.3378089	0.105594818	12.66926658	8.75E-37	5.56E-35
SRSF12	86.48945535	-1.684310696	0.132988075	-12.66512574	9.23E-37	5.85E-35
KCNG1	21.84421481	2.21475063	0.174960772	12.65855541	1.00E-36	6.35E-35
MPHOSPH6	234.6273886	0.89038549	0.07039923	12.64765949	1.15E-36	7.28E-35
VPS37B	6304.829929	-0.711771093	0.056282422	-12.64641911	1.17E-36	7.38E-35
TRIM73	166.3104895	-1.030884392	0.081519232	-12.64590418	1.18E-36	7.41E-35
ZNF252P	697.6016267	1.04839968	0.082911999	12.64472804	1.20E-36	7.51E-35
TYMP	4164.535111	1.409809851	0.111505049	12.64346197	1.22E-36	7.61E-35
TRAPPC2	1629.571426	-0.510805985	0.040403982	-12.64246642	1.23E-36	7.69E-35
MR1	2282.428344	0.627063762	0.049607786	12.64043019	1.26E-36	7.88E-35
BCL2L2	2609.045543	-0.55296296	0.043746822	-12.64007167	1.27E-36	7.90E-35
SLC35A1	580.849318	0.968755567	0.076655497	12.63778332	1.31E-36	8.11E-35
RP11-684O24.1	42.50494466	-1.569491941	0.124233991	-12.63335365	1.38E-36	8.57E-35
TNFSF10	842.3964421	1.406026666	0.111355768	12.62643766	1.51E-36	9.33E-35
EGR2	241.555884	1.767917634	0.140028872	12.62537938	1.53E-36	9.44E-35
IL9R	113.9076707	-1.841622318	0.145893096	-12.62309437	1.58E-36	9.70E-35
AC087269.1	42.28507837	2.456785857	0.194670359	12.62023595	1.63E-36	1.00E-34
UPF2	5665.171594	-0.561807101	0.044523086	-12.61833254	1.67E-36	1.03E-34
SEC31A	11625.23101	-0.447955908	0.035501638	-12.61789418	1.68E-36	1.03E-34
NAPB	1841.382641	-0.74468209	0.059023617	-12.6166801	1.71E-36	1.04E-34
ITGA7	1257.60621	1.937225741	0.153573866	12.61429298	1.76E-36	1.07E-34
SMC1A	7605.660866	0.560167156	0.044407388	12.61427848	1.76E-36	1.07E-34
ZNF25	538.8788811	0.648637347	0.051426631	12.61286871	1.79E-36	1.09E-34
CXCR5	426.7305223	1.675417349	0.132845692	12.61175522	1.82E-36	1.10E-34
AKAP8L	4925.391568	-0.591068107	0.046886863	-12.60626253	1.95E-36	1.18E-34
ZNF852	917.7308563	-0.675424501	0.053594773	-12.60243223	2.05E-36	1.23E-34
ABCD2	115.5862338	1.744728506	0.138451977	12.60168717	2.07E-36	1.24E-34
SHF	357.8685489	-1.094266289	0.086834706	-12.60171589	2.07E-36	1.24E-34
FAM65B	7054.731461	1.083514352	0.085997256	12.5994061	2.13E-36	1.27E-34
CAMK2D	889.7601314	1.49116031	0.118436908	12.59033466	2.39E-36	1.43E-34
RPL7AP64	10.43110027	3.279189331	0.260651416	12.58074628	2.69E-36	1.61E-34
TRPV4	28.65002836	2.482528229	0.197359577	12.57870667	2.77E-36	1.65E-34
CPNE5	102.5948905	1.408337903	0.111971852	12.5776066	2.80E-36	1.67E-34
ZNF219	1874.2723	-1.062810971	0.084502961	-12.57720392	2.82E-36	1.67E-34
FAM209B	129.8524526	-1.196838144	0.095165827	-12.57634359	2.85E-36	1.69E-34
SLC25A36	10759.55897	-0.70314793	0.055920066	-12.57416136	2.93E-36	1.73E-34
GLT8D1	711.0568355	0.803498672	0.063949291	12.56462214	3.30E-36	1.95E-34
C11orf24	438.7013005	0.866827987	0.06903637	12.55610608	3.68E-36	2.17E-34
CLDN23	57.88223626	2.433665575	0.193831501	12.55557306	3.70E-36	2.18E-34
SLC35C1	617.3798003	0.819918528	0.065310279	12.55420347	3.77E-36	2.21E-34
INIP	471.4934589	0.628425765	0.050059601	12.55355124	3.80E-36	2.22E-34
CIDEB	1496.040405	1.205337171	0.096053115	12.54865263	4.04E-36	2.36E-34
EIF4E2	1959.781012	0.469149644	0.037441009	12.53036865	5.09E-36	2.97E-34
KLF4	4456.059469	1.847689397	0.147592923	12.51882105	5.89E-36	3.43E-34
CTD-2010I16.1	31.12309374	-1.280610247	0.102307462	-12.51727125	6.01E-36	3.49E-34
CEP170	6202.928169	-0.639991497	0.051140261	-12.51443545	6.22E-36	3.61E-34
SNORA1	54.32725119	-0.944301195	0.075459091	-12.51408116	6.25E-36	3.61E-34
PHF12	10308.4047	-0.678059712	0.054199868	-12.51035718	6.55E-36	3.78E-34
RP11-47G11.2	22.0393499	2.115522077	0.169111809	12.50960589	6.62E-36	3.81E-34
CXCL9	41.69766649	2.86711722	0.229197826	12.50935607	6.64E-36	3.81E-34
CASP2	13303.79007	-0.645596957	0.051611402	-12.50880496	6.68E-36	3.83E-34
RP11-693J15.5	44.10333054	1.870361918	0.149526882	12.50853285	6.71E-36	3.84E-34
RPPH1	346399.1382	-0.672054698	0.053745882	-12.50430122	7.07E-36	4.04E-34
SCARNA12	5954.742872	-0.687865309	0.055032378	-12.49928368	7.53E-36	4.29E-34
DDX42	7729.849435	-0.494697229	0.039639671	-12.47985194	9.62E-36	5.47E-34
TCF19	1192.618097	1.024702962	0.082182998	12.4685517	1.11E-35	6.29E-34
ZMYM2-IT1	176.9321203	-0.902730225	0.072409768	-12.46696757	1.13E-35	6.41E-34
LPL	328.8352127	2.401309067	0.192727906	12.45958161	1.24E-35	7.02E-34
MRPS31P4	364.9519065	-0.70711954	0.056773374	-12.45512632	1.31E-35	7.41E-34
NAP1L4	7537.868677	-0.533492992	0.042838	-12.45373245	1.33E-35	7.52E-34
CISD3	238.8309773	0.73638004	0.059130672	12.45343607	1.34E-35	7.53E-34
TFDP2	9684.154857	-0.730371566	0.058664565	-12.44996129	1.40E-35	7.85E-34
ZBTB26	1264.184799	-0.698041175	0.056084043	-12.44634187	1.46E-35	8.20E-34
SNORA79	41.18648401	-0.819030027	0.065807806	-12.44578831	1.47E-35	8.24E-34
USP30	1612.23858	-0.764290714	0.061438649	-12.439901	1.59E-35	8.86E-34
ECHDC1	1115.869374	0.81163197	0.065251535	12.43851153	1.61E-35	9.00E-34
ATL3	6031.000132	0.681204659	0.054774142	12.43661027	1.65E-35	9.20E-34
COL19A1	203.0741242	1.705880569	0.137190637	12.43438039	1.70E-35	9.44E-34
ARHGEF2	17146.12619	-0.483488841	0.038891309	-12.43179658	1.76E-35	9.73E-34
HPS3	1623.322771	0.726002553	0.058439216	12.42320837	1.96E-35	1.08E-33
TLK2P1	348.7548589	-0.674242265	0.054299616	-12.41707241	2.11E-35	1.17E-33
AC106753.1	28.885886	-0.987343594	0.079557965	-12.41036762	2.30E-35	1.26E-33
DCAF16	5204.628121	-0.506064593	0.040778447	-12.4100997	2.30E-35	1.27E-33
FCGR2B	304.1537155	1.99974185	0.161147217	12.4094098	2.32E-35	1.28E-33
LINC00338	1261.319309	-0.618458568	0.049849593	-12.40649189	2.41E-35	1.32E-33
USP14	6436.510259	-0.56531746	0.045577468	-12.40344148	2.50E-35	1.37E-33
TFG	4215.472985	-0.588662592	0.047481343	-12.39776623	2.69E-35	1.47E-33
NDUFAF6	1009.795854	-0.523155582	0.042199412	-12.39722435	2.71E-35	1.47E-33
SLFN5	1312.452243	1.464719935	0.118202365	12.3916297	2.90E-35	1.58E-33
TCEA1P2	903.8817217	-0.540643839	0.043653289	-12.38495082	3.15E-35	1.71E-33
MED28	4432.577379	-0.416657905	0.03365528	-12.3801645	3.35E-35	1.81E-33
ANXA5	3350.929359	1.739677622	0.140536695	12.37881408	3.40E-35	1.84E-33
AFF4	20284.63506	-0.843350133	0.068131295	-12.37830772	3.42E-35	1.85E-33
PNMT	86.17834318	-2.005524021	0.162112189	-12.37121054	3.74E-35	2.02E-33
ANXA2P2	263.3769131	1.407254789	0.113760099	12.37037242	3.78E-35	2.03E-33
SLC35B3	388.5955142	0.756491404	0.061197258	12.36152451	4.22E-35	2.27E-33
POLB	1432.965436	-0.621416981	0.050285134	-12.35786678	4.42E-35	2.37E-33
OAZ2	5122.91441	-0.725913273	0.058774493	-12.35082155	4.82E-35	2.58E-33
PCED1B	254.6702549	1.409535806	0.11417715	12.3451654	5.17E-35	2.76E-33
SLC2A9	886.2537249	1.388567359	0.112524076	12.34018009	5.50E-35	2.93E-33
KLHL29	20.46880689	1.725758318	0.139930908	12.33293158	6.02E-35	3.20E-33
LILRA6	994.4608133	1.732707762	0.140529062	12.32988915	6.25E-35	3.32E-33
FAM179B	2984.625684	-0.55601362	0.045111702	-12.32526365	6.62E-35	3.51E-33
CCR7	1703.637989	1.727372047	0.140162376	12.32407794	6.72E-35	3.56E-33
STEAP4	203.316028	2.22070396	0.18026423	12.31916039	7.14E-35	3.77E-33
AC004166.7	1420.495188	-0.82934208	0.067327778	-12.31797792	7.25E-35	3.82E-33
RP11-616M22.5	95.03908911	-3.486393154	0.28304349	-12.31751755	7.29E-35	3.84E-33
SLC35B4	1121.025774	0.831184678	0.067488092	12.31601983	7.43E-35	3.90E-33
RP11-142O6.1	234.9895771	-1.082086088	0.087877844	-12.31352573	7.66E-35	4.02E-33
KIAA0240	2551.798389	0.57293222	0.046536462	12.31146925	7.86E-35	4.11E-33
ZFP3	262.1140703	1.224289183	0.099446308	12.31105722	7.90E-35	4.13E-33
RP11-367J7.2	4.97314144	1.976540978	0.160554856	12.31068949	7.93E-35	4.14E-33
RP11-696N14.1	150.3299956	-1.190861063	0.09676626	-12.30657327	8.35E-35	4.35E-33
ATAT1	742.8229321	-0.653301452	0.053089059	-12.3057645	8.43E-35	4.38E-33
CLEC2D	1495.673254	0.972607447	0.079165265	12.2857852	1.08E-34	5.60E-33
SLC46A2	25.39735587	2.944386229	0.239790787	12.27897982	1.17E-34	6.08E-33
SUPV3L1	2589.96045	-0.622539996	0.050701306	-12.27857915	1.18E-34	6.10E-33
ZFYVE27	3065.226955	-0.450599066	0.036714613	-12.27301698	1.26E-34	6.52E-33
C1orf131	265.7110724	0.731662694	0.059616743	12.27277199	1.27E-34	6.53E-33
PTPN18	3805.583174	0.910098715	0.074156844	12.27261938	1.27E-34	6.53E-33
RPS20P22	202.7972435	-1.733540903	0.141267528	-12.27133315	1.29E-34	6.63E-33
CD22	806.6490634	1.412775246	0.115183042	12.26547954	1.39E-34	7.10E-33
PPP1R17	4.485230188	3.872401783	0.31571478	12.26550682	1.39E-34	7.10E-33
BRWD1	14330.33467	-0.674866263	0.055024352	-12.26486529	1.40E-34	7.14E-33
PSME4	19874.75835	-0.859005988	0.070074975	-12.25838458	1.51E-34	7.72E-33
SLMAP	7485.126742	-0.577507871	0.04711253	-12.25805254	1.52E-34	7.74E-33
RP11-618I10.4	48.1236156	-2.795573544	0.228152876	-12.25307169	1.62E-34	8.22E-33
CD68	7716.519109	1.232985928	0.100634384	12.25213371	1.64E-34	8.30E-33
LMBR1L	4982.508236	-0.751351232	0.061326944	-12.25156812	1.65E-34	8.34E-33
DARS2	874.2915643	0.965576212	0.078827515	12.24922814	1.70E-34	8.57E-33
NBPF15	158.1157965	0.923089377	0.075375178	12.24659624	1.75E-34	8.84E-33
ZBTB38	1224.927411	1.161793651	0.094868671	12.24633638	1.76E-34	8.85E-33
SGTA	3185.923924	-0.609904065	0.04981926	-12.24233489	1.85E-34	9.28E-33
MTSS1L	2329.873023	-0.951038909	0.07769706	-12.24034612	1.89E-34	9.48E-33
FCN1	5061.814594	1.89492598	0.154808374	12.24046175	1.89E-34	9.48E-33
SNORA74A	77.65915908	-1.006047232	0.082196536	-12.23953321	1.91E-34	9.56E-33
RP3-354N19.3	319.1193118	-1.433487573	0.11714801	-12.23655083	1.98E-34	9.90E-33
5-Mar	3304.889243	-0.720106852	0.058861069	-12.234009	2.05E-34	1.02E-32
ST6GAL1	3467.363319	0.910177008	0.074456632	12.22425698	2.31E-34	1.15E-32
AC019171.4	106.8239905	-0.901140946	0.073720103	-12.22381565	2.32E-34	1.15E-32
VPRBP	4870.079291	-0.468420735	0.038321566	-12.22342368	2.33E-34	1.16E-32
TMEM154	2752.494598	1.147272916	0.093893786	12.21883756	2.47E-34	1.22E-32
FAM120A	10518.60047	0.439710663	0.035994638	12.21600473	2.55E-34	1.26E-32
SPRYD3	965.3221339	0.683078006	0.055955416	12.20754046	2.83E-34	1.40E-32
LCP1	61804.32968	0.73398996	0.060134314	12.20584247	2.89E-34	1.42E-32
KIAA0513	2231.524232	1.209522277	0.099101879	12.20483697	2.93E-34	1.44E-32
RP11-20G6.3	70.78787409	1.298441645	0.106391653	12.20435639	2.95E-34	1.45E-32
SNORA25	513.8428439	-0.930442717	0.07624668	-12.20305876	2.99E-34	1.47E-32
SNX10	1531.548906	1.077019863	0.088273301	12.20096965	3.07E-34	1.50E-32
RPS3A	5893.630602	-0.498911825	0.040904679	-12.19693769	3.23E-34	1.58E-32
CLN8	5147.499737	-1.029064854	0.084437541	-12.18729066	3.63E-34	1.77E-32
SMARCC1	13539.76784	-0.447917957	0.036759725	-12.18501929	3.74E-34	1.82E-32
FAM219A	505.6786579	0.66917435	0.05495403	12.1769841	4.12E-34	2.00E-32
CTD-2192J16.17	887.24544	-1.114942325	0.091576791	-12.17494423	4.23E-34	2.05E-32
M6PR	4137.0351	0.608938105	0.050022981	12.17316709	4.32E-34	2.09E-32
CHCHD4	186.9589881	0.995533253	0.081825767	12.16650072	4.69E-34	2.27E-32
ASF1B	639.4538791	1.083541901	0.089067432	12.16541082	4.75E-34	2.29E-32
TFCP2	1756.544267	0.673461712	0.055399439	12.15647172	5.30E-34	2.55E-32
TBC1D9	999.4893996	1.706526411	0.140422573	12.15279265	5.54E-34	2.67E-32
CBR1	348.9609428	1.375581811	0.113216655	12.14999521	5.74E-34	2.76E-32
PEX13	1052.449808	-0.509818603	0.041991168	-12.14109136	6.40E-34	3.07E-32
CDK12	17086.57332	-0.515779439	0.042487434	-12.13957613	6.52E-34	3.12E-32
LUZP1	10337.82304	-1.015655361	0.083719302	-12.13167498	7.18E-34	3.43E-32
TMBIM4	1596.895088	0.516483118	0.042580575	12.12954774	7.37E-34	3.52E-32
RBM15	7387.648784	-0.412739428	0.034034818	-12.12697605	7.60E-34	3.62E-32
ALS2	2790.554818	-0.850713588	0.070151176	-12.12686132	7.61E-34	3.62E-32
KCNK13	19.20557585	2.494974875	0.205744989	12.12654015	7.64E-34	3.63E-32
HTATIP2	598.4093394	1.016422118	0.083837864	12.12366426	7.91E-34	3.75E-32
SEC23B	3301.771731	0.521913558	0.043075509	12.11624812	8.66E-34	4.10E-32
UBE2E1	4942.372295	-0.544152083	0.044929155	-12.11133579	9.20E-34	4.35E-32
PNN	8518.334565	-0.530832225	0.043837748	-12.10902131	9.46E-34	4.47E-32
CFP	3363.955416	1.20167663	0.099347003	12.09575115	1.11E-33	5.24E-32
ASB3	1823.303308	-0.493279749	0.040818104	-12.08482758	1.27E-33	5.98E-32
ISPD	317.7318755	-1.13850457	0.094253113	-12.07922517	1.36E-33	6.39E-32
LATS2	6220.323393	-0.801741277	0.066376255	-12.07873633	1.37E-33	6.41E-32
AK2	7940.152133	0.89921933	0.074449103	12.07830971	1.38E-33	6.44E-32
KLHL28	1639.4711	-0.60035503	0.049710955	-12.07691601	1.40E-33	6.54E-32
AC090587.4	126.7094018	-0.649348449	0.053779235	-12.07433399	1.44E-33	6.74E-32
SCARNA4	62.92687862	-0.684343538	0.056690877	-12.07149332	1.49E-33	6.96E-32
BLOC1S1	976.3092525	0.609993384	0.050536621	12.07032386	1.52E-33	7.05E-32
RP11-151N17.1	166.3535763	-0.796816902	0.066040001	-12.06567069	1.60E-33	7.45E-32
TNFSF15	30.18006804	2.025869785	0.1679316	12.06366032	1.64E-33	7.62E-32
ARFGEF2	14062.42108	-0.689646522	0.057189433	-12.05898506	1.74E-33	8.05E-32
LACTB2	131.6047536	0.867332845	0.071932457	12.05760077	1.77E-33	8.18E-32
ATG4D	2382.847656	-0.734632546	0.060944814	-12.05406175	1.85E-33	8.52E-32
RP11-447D11.2	191.5460518	-0.714335667	0.05927372	-12.05147359	1.91E-33	8.78E-32
TMEM44	1067.941623	-0.956421937	0.079390827	-12.04700811	2.01E-33	9.25E-32
CPM	914.7703221	1.74104634	0.144582623	12.04187819	2.14E-33	9.83E-32
CTC-378H22.2	67.1670598	1.300096641	0.108084369	12.02853526	2.52E-33	1.15E-31
MS4A14	439.8824377	1.580236346	0.131629779	12.00515842	3.34E-33	1.53E-31
RNASEL	550.0761379	1.092354699	0.091059361	11.99607256	3.73E-33	1.70E-31
NHS	70.62928409	1.795413429	0.149729586	11.99103979	3.96E-33	1.81E-31
NOS3	60.17571455	1.448513088	0.120830831	11.98794276	4.11E-33	1.87E-31
STAM	4975.615778	-0.975650229	0.081415192	-11.98363848	4.33E-33	1.97E-31
ZNF529	2175.775247	-0.776737536	0.064817688	-11.9834193	4.34E-33	1.97E-31
RBM14-RBM4	10804.45134	-0.462227547	0.038575063	-11.98254806	4.39E-33	1.99E-31
NAIP	623.7778944	1.359762457	0.113538505	11.97622298	4.73E-33	2.14E-31
MYL6B	573.9546189	-0.598436813	0.049977045	-11.97423365	4.85E-33	2.19E-31
ITPK1	3476.671377	0.622090518	0.051955252	11.9735828	4.89E-33	2.21E-31
CD1D	778.6945416	1.931735092	0.161335027	11.97343895	4.90E-33	2.21E-31
CDH23	685.3905885	1.399061296	0.116944844	11.96342868	5.52E-33	2.49E-31
SNHG3	19224.04886	-0.723005381	0.060445214	-11.9613338	5.66E-33	2.55E-31
MTMR11	676.5236455	1.979596253	0.165511291	11.96049071	5.72E-33	2.57E-31
RP11-290F20.3	273.7991086	1.787858654	0.149487244	11.95994127	5.76E-33	2.58E-31
S100A6	5034.914614	1.056923682	0.088393839	11.95698362	5.97E-33	2.67E-31
PELI3	232.6386455	1.083542954	0.090630555	11.95560319	6.07E-33	2.71E-31
TBC1D27	52.00681557	1.602030302	0.134036045	11.95223496	6.32E-33	2.82E-31
RP11-380G5.3	319.591726	-0.836186184	0.069977309	-11.94939038	6.54E-33	2.91E-31
RP11-531F16.3	187.8765006	-0.950523557	0.07955086	-11.9486271	6.60E-33	2.94E-31
SF3B1	42705.42137	-0.476261579	0.039874556	-11.94399692	6.98E-33	3.10E-31
INO80	7212.066304	-0.564931344	0.047304435	-11.94246033	7.11E-33	3.15E-31
TMEM229B	437.092127	1.190349056	0.099692594	11.94019549	7.31E-33	3.23E-31
RP11-43D4.2	342.8608641	-0.89767099	0.075248211	-11.92946622	8.31E-33	3.67E-31
SUZ12P	2011.499316	-0.576310718	0.048342405	-11.92143249	9.15E-33	4.04E-31
RNF181	1071.348326	-0.485333564	0.040718806	-11.91915016	9.41E-33	4.15E-31
CHKA	4116.325436	-0.773166973	0.064890521	-11.91494484	9.89E-33	4.35E-31
YIPF1	720.8179639	0.435990313	0.036596795	11.91334698	1.01E-32	4.43E-31
CD8B	120.9907507	1.525010534	0.128076663	11.90701334	1.09E-32	4.77E-31
KAT6B	7750.760144	-0.485443592	0.040774946	-11.90543795	1.11E-32	4.85E-31
POU2AF1	395.227646	1.481317493	0.124424052	11.90539505	1.11E-32	4.85E-31
SNORA42	40.64555491	-0.704290192	0.05917647	-11.90152415	1.16E-32	5.08E-31
PPP1R7	959.9950457	0.531141526	0.044660721	11.8928112	1.29E-32	5.63E-31
EIF2B1	2231.134239	0.425577496	0.03578991	11.89099084	1.32E-32	5.74E-31
FCGR1C	39.63284479	1.937297967	0.162936256	11.88991337	1.34E-32	5.81E-31
KCNQ1	970.8127245	1.386344094	0.116610617	11.88866102	1.36E-32	5.89E-31
RNF10	24304.2495	-0.822721806	0.069207528	-11.88775018	1.37E-32	5.94E-31
RP4-811H24.6	2247.26427	-0.958898154	0.080665856	-11.88728661	1.38E-32	5.96E-31
WBP1L	1806.40568	0.927489112	0.078023003	11.88738036	1.38E-32	5.96E-31
CSNK1E	6243.895022	-0.656894875	0.055278331	-11.8834065	1.44E-32	6.23E-31
C19orf76	94.04095506	-1.137716785	0.095761994	-11.88067136	1.49E-32	6.43E-31
CYP27A1	279.6568726	2.146675405	0.180734681	11.87749573	1.55E-32	6.67E-31
SNORA73A	10172.50709	-0.987699677	0.083174572	-11.87501966	1.60E-32	6.86E-31
VPS25	738.1966277	0.670619239	0.056492902	11.87085848	1.68E-32	7.20E-31
CASP10	4213.021793	-0.564753964	0.047581903	-11.86909163	1.71E-32	7.34E-31
CTC-378H22.1	31.79098409	1.155824088	0.097387729	11.86827227	1.73E-32	7.40E-31
UBXN1	3132.464342	-0.497535229	0.041926253	-11.86691371	1.76E-32	7.51E-31
PCYOX1L	1340.231849	0.875582644	0.073798634	11.86448308	1.81E-32	7.72E-31
ZNF431	2267.612226	-0.572355863	0.048256281	-11.86075376	1.89E-32	8.06E-31
HAP1	60.92999163	-2.400731556	0.202445083	-11.8586805	1.94E-32	8.24E-31
CYP20A1	996.8699886	0.41866987	0.035304938	11.85867746	1.94E-32	8.24E-31
TIMM23B	288.3185964	-0.485551416	0.040963418	-11.85329345	2.07E-32	8.77E-31
CSRP2BP	898.0173523	0.734130901	0.061935357	11.85317943	2.07E-32	8.77E-31
HCLS1	7159.958806	0.673812167	0.056851064	11.85223491	2.10E-32	8.86E-31
LY96	61.96042088	1.188746408	0.100310887	11.85062203	2.14E-32	9.02E-31
RP11-17A4.3	5.244680515	2.148932913	0.181377231	11.84786479	2.21E-32	9.31E-31
snoR442	30.80828755	-1.105204221	0.093287493	-11.84729255	2.22E-32	9.36E-31
CDC40	3441.215742	-0.627576185	0.052975329	-11.84657465	2.24E-32	9.43E-31
RP11-511H9.3	160.9532943	-0.987821875	0.08345153	-11.83707331	2.51E-32	1.05E-30
RANBP2	23588.77803	-0.808801601	0.068360868	-11.83135354	2.69E-32	1.13E-30
RTF1	6190.382551	-0.535970103	0.045306161	-11.82996079	2.73E-32	1.14E-30
ZFP161	666.1317819	0.56510185	0.047768551	11.82999779	2.73E-32	1.14E-30
SNORD3A	67254.17164	-1.040210274	0.087963022	-11.82554041	2.88E-32	1.20E-30
TMEM184C	877.0742676	0.556141459	0.047030928	11.82501572	2.90E-32	1.21E-30
RP11-65J3.1	41.80420315	1.383538253	0.116999904	11.82512296	2.89E-32	1.21E-30
CPVL	1065.948653	1.821569802	0.154195856	11.81335118	3.33E-32	1.38E-30
TLK2	3754.354481	-0.678875865	0.057504231	-11.80566818	3.65E-32	1.51E-30
POLR2B	8129.218867	-0.504880524	0.042766786	-11.80543526	3.66E-32	1.52E-30
MEX3C	10337.03948	-0.684294894	0.057974281	-11.80342183	3.75E-32	1.55E-30
SNORA17	137.2124724	-0.919174383	0.077875188	-11.80317392	3.76E-32	1.55E-30
LRRC57	2193.256191	-0.566441677	0.047996844	-11.80164414	3.83E-32	1.58E-30
CLCN5	593.3255193	1.084982647	0.091973277	11.79671618	4.06E-32	1.67E-30
TIRAP	485.9697891	0.64074265	0.054317387	11.7962716	4.08E-32	1.68E-30
RBM5	16626.89225	-0.483789331	0.041011814	-11.7963406	4.08E-32	1.68E-30
RP11-773D16.1	364.2188608	-0.559809676	0.047473443	-11.79205971	4.29E-32	1.76E-30
DKK2	44.65670677	2.709004741	0.229750574	11.79106842	4.34E-32	1.78E-30
FAIM3	754.4276751	1.226869037	0.10408689	11.78696985	4.56E-32	1.86E-30
RNF114	5265.44586	-0.467361306	0.039650926	-11.7868952	4.56E-32	1.86E-30
UBXN4	11002.77577	-0.581953733	0.049379624	-11.78530091	4.65E-32	1.90E-30
STAG3L3	688.8953225	-0.70278134	0.059632216	-11.78526281	4.65E-32	1.90E-30
SEPT7P8	6.909854312	2.217844721	0.188225564	11.78290914	4.78E-32	1.95E-30
ZNF41	485.1272243	0.670072887	0.056868951	11.78275443	4.79E-32	1.95E-30
ZNF326	4005.229329	-0.660239993	0.056035299	-11.78257282	4.80E-32	1.95E-30
ZYG11B	2499.336708	0.551358953	0.046795218	11.78237815	4.81E-32	1.95E-30
RP11-541P9.3	11.90421579	-1.315087763	0.111620293	-11.78179818	4.84E-32	1.96E-30
TCL6	88.72849684	1.949180314	0.165461902	11.78023638	4.94E-32	2.00E-30
CTD-2196E14.6	209.1516303	-0.890654677	0.075639422	-11.77500643	5.25E-32	2.12E-30
MT1XP1	64.64999206	-1.122825771	0.095363162	-11.77420864	5.30E-32	2.13E-30
NUP54	2818.250447	-0.509320093	0.043257061	-11.77426486	5.30E-32	2.13E-30
CD163	1284.18987	2.143376535	0.182068551	11.77236004	5.42E-32	2.18E-30
UBR5	23465.15688	-0.651808437	0.055376762	-11.77043253	5.54E-32	2.23E-30
PHB2	11158.77086	-0.455436537	0.03870086	-11.76812434	5.70E-32	2.28E-30
AC006014.7	233.9187437	-0.708573329	0.060223142	-11.76579799	5.86E-32	2.34E-30
LPO	17.73650915	2.328282584	0.197893114	11.76535423	5.89E-32	2.35E-30
GABPB1	4965.037713	-0.592507888	0.050365386	-11.76418833	5.97E-32	2.38E-30
GOLGA6L5	121.798698	-1.114111009	0.094714702	-11.76280958	6.07E-32	2.42E-30
ASB2	173.9157476	1.410392866	0.119993112	11.75394857	6.74E-32	2.68E-30
NDUFB3	348.3850851	0.746948389	0.063549594	11.75378699	6.75E-32	2.68E-30
SNORD71	98.09885696	-0.864278779	0.073536237	-11.75310038	6.81E-32	2.70E-30
AKAP1	1297.603529	0.83720115	0.071287829	11.74395627	7.59E-32	3.01E-30
CD1A	13.38950067	2.760869004	0.2351551	11.74062992	7.89E-32	3.12E-30
AC013791.2	5.176878184	2.010980733	0.171305065	11.73917848	8.03E-32	3.17E-30
IP6K1	5953.921559	-0.772014518	0.065770806	-11.73795135	8.14E-32	3.22E-30
OCEL1	202.6110017	0.784763218	0.066866495	11.73626961	8.31E-32	3.28E-30
C5orf51	1208.672971	0.734529783	0.062615766	11.73074817	8.87E-32	3.49E-30
ZC3H4	3320.031018	0.580578235	0.049496957	11.7295742	8.99E-32	3.54E-30
AE000658.22	27.82020353	-1.866969859	0.159222754	-11.72552168	9.43E-32	3.71E-30
HMGXB3	6769.588704	-0.45910228	0.039175422	-11.71914061	1.02E-31	3.99E-30
SAFB	6775.729503	-0.533826656	0.045556375	-11.71793544	1.03E-31	4.04E-30
TLR7	290.0968505	1.564823485	0.13356892	11.71547605	1.06E-31	4.15E-30
PPCS	1024.584845	0.444035121	0.037911663	11.71236206	1.10E-31	4.30E-30
RP11-767N6.2	698.8600545	-0.658895996	0.056274247	-11.70865943	1.15E-31	4.49E-30
RSF1	5701.619442	-0.582201385	0.049747502	-11.70312801	1.23E-31	4.79E-30
PEA15	1631.466841	0.843602749	0.072096993	11.70094226	1.26E-31	4.91E-30
ZNF736	1696.518785	-0.63302898	0.054105358	-11.69993136	1.28E-31	4.96E-30
NUP210	17486.38393	0.90206143	0.077123055	11.69639136	1.33E-31	5.16E-30
C3orf33	149.8837785	-0.69244245	0.059204975	-11.69568019	1.34E-31	5.20E-30
SLCO5A1	863.2483108	-2.296336239	0.19634358	-11.69549949	1.34E-31	5.20E-30
RPAIN	3572.827382	-0.568156389	0.048599598	-11.69055739	1.42E-31	5.51E-30
ZBTB47	880.5506047	0.881455211	0.075448975	11.68279903	1.56E-31	6.03E-30
ZNF12	2491.925287	-0.576943208	0.049394483	-11.68031671	1.61E-31	6.20E-30
YARS	8019.298586	-0.574375741	0.049177475	-11.67965103	1.62E-31	6.24E-30
TPSD1	569.2137878	-2.695016765	0.230747747	-11.67949331	1.62E-31	6.24E-30
CTD-3211M3.1	74.59774076	0.978081111	0.083767829	11.67609477	1.69E-31	6.49E-30
CCR6	123.8178969	1.375526705	0.117818113	11.67500197	1.71E-31	6.56E-30
PQLC3	788.8880584	0.873207566	0.074824295	11.6701075	1.81E-31	6.94E-30
CTA-984G1.5	46.08303638	-1.391042181	0.119241223	-11.66578259	1.91E-31	7.29E-30
BCL2L10	71.75850037	2.257058116	0.193559203	11.66081528	2.02E-31	7.72E-30
CEP70	1123.050004	-0.945509434	0.081136743	-11.65328307	2.21E-31	8.42E-30
TTLL4	1836.075203	0.760070789	0.06524022	11.65034071	2.29E-31	8.71E-30
STAT5A	11015.99079	-0.622730482	0.053474766	-11.64531476	2.42E-31	9.23E-30
ZNF709	960.8022018	-1.138314796	0.097751651	-11.64496747	2.43E-31	9.25E-30
NFYC	1606.861463	0.426158923	0.036598267	11.64423784	2.46E-31	9.32E-30
VPS37A	2872.252474	-0.534860239	0.045941789	-11.64212911	2.52E-31	9.54E-30
SLC35A4	1911.144306	0.733719419	0.063045206	11.63798905	2.64E-31	1.00E-29
C20orf203	194.4914566	-1.33749947	0.114961864	-11.63428827	2.76E-31	1.04E-29
CCDC51	122.4224838	0.91809093	0.078937441	11.63061433	2.88E-31	1.09E-29
ABI3	242.2741605	1.407029714	0.121018395	11.62657719	3.02E-31	1.14E-29
SNORD15B	224.1697282	-0.759670438	0.065346357	-11.62529126	3.07E-31	1.15E-29
RP11-227G15.3	3238.782947	-0.44343975	0.038148528	-11.62403312	3.11E-31	1.17E-29
MAFB	2502.537209	1.859239484	0.159946547	11.6241302	3.11E-31	1.17E-29
RP11-717D12.1	299.0196595	-0.802203968	0.069021554	-11.62251383	3.17E-31	1.19E-29
ASUN	1344.451482	-0.610177688	0.052501315	-11.62214111	3.18E-31	1.19E-29
HIP1	5040.793391	1.13001938	0.097248551	11.61990964	3.26E-31	1.22E-29
AP001053.11	575.3747789	1.916812333	0.165016188	11.6159048	3.42E-31	1.28E-29
PION	1290.971605	1.004695181	0.086497279	11.61533854	3.44E-31	1.29E-29
IRF2	1173.069455	0.818099022	0.070435569	11.61485636	3.46E-31	1.29E-29
RBM4	12797.15856	-0.464751793	0.040056301	-11.60246402	4.00E-31	1.49E-29
SLC12A9	3061.934503	1.014620991	0.087463463	11.60051244	4.10E-31	1.52E-29
ASMTL	2016.126884	-0.525552987	0.04530824	-11.59950123	4.14E-31	1.54E-29
C4orf3	1433.02757	0.649499015	0.055994315	11.59937424	4.15E-31	1.54E-29
RP11-293I14.2	176.5144359	0.695770912	0.05999941	11.59629586	4.30E-31	1.59E-29
MARCO	70.11949766	2.372433494	0.204773734	11.58563381	4.87E-31	1.80E-29
NEMF	5443.060088	-0.534905673	0.046171689	-11.58514423	4.90E-31	1.81E-29
POR	1490.090981	0.691500827	0.059705042	11.58195024	5.09E-31	1.88E-29
GLB1	2403.785804	0.660656724	0.057065011	11.57726445	5.37E-31	1.98E-29
RP11-58E21.3	131.5691426	1.014958695	0.08767449	11.57644256	5.43E-31	2.00E-29
RP11-65E22.2	16.2772148	1.775920646	0.153531474	11.56714383	6.05E-31	2.22E-29
RRP8	3425.873402	-0.518728254	0.044849872	-11.56588039	6.14E-31	2.25E-29
AL353671.1	73.31531007	-0.774399609	0.066969477	-11.563471	6.31E-31	2.31E-29
STAC3	383.9789217	0.960968991	0.08311024	11.56258226	6.38E-31	2.34E-29
KANSL3	7309.71734	-0.414583817	0.035857197	-11.56208108	6.41E-31	2.35E-29
C6orf165	465.9130852	0.812445983	0.070281685	11.55985356	6.58E-31	2.41E-29
RP11-769O8.3	217.5883852	-1.447088577	0.125249442	-11.55365289	7.07E-31	2.58E-29
TMX2-CTNND1	548.5558445	-0.567606267	0.049133921	-11.55222824	7.19E-31	2.62E-29
SNORD103A	20.12766036	-0.881310642	0.076293365	-11.55160276	7.25E-31	2.64E-29
TTC7B	1812.648444	-0.954022146	0.082591516	-11.5510914	7.29E-31	2.65E-29
C5orf65	133.5510994	-0.80865443	0.070050726	-11.5438408	7.93E-31	2.88E-29
CTSL1	758.1186085	1.828558342	0.158405153	11.54355338	7.96E-31	2.89E-29
AC073052.1	297.5147247	-0.885134091	0.076689179	-11.54183811	8.12E-31	2.94E-29
RPS18P9	110.1906338	-0.735212727	0.06370544	-11.54081548	8.21E-31	2.97E-29
MTMR10	8781.366429	-0.715836976	0.062052079	-11.53606754	8.68E-31	3.14E-29
QRICH1	7712.962945	-0.511029253	0.044301652	-11.53521901	8.77E-31	3.16E-29
MIR378I	36.95420286	1.441576982	0.124987552	11.53376444	8.92E-31	3.21E-29
RTN4	14182.44038	-0.55228472	0.047888243	-11.53278321	9.02E-31	3.25E-29
TPP2	11692.70719	-0.51886388	0.044997685	-11.53090159	9.22E-31	3.31E-29
PPM1B	5252.53205	-0.577072225	0.050076943	-11.52371106	1.00E-30	3.60E-29
ATL2	3859.902322	-0.565510258	0.049108175	-11.51560313	1.10E-30	3.95E-29
PDHX	757.261137	0.527445938	0.045808043	11.51426477	1.12E-30	4.01E-29
UBA6	5913.66218	-0.610197398	0.053009278	-11.51114327	1.16E-30	4.15E-29
ETS1	5539.917941	1.2764726	0.110931619	11.50684188	1.22E-30	4.36E-29
KDM5A	15753.52098	-0.577591775	0.050199404	-11.50594878	1.23E-30	4.40E-29
ZNF792	1637.177225	-0.99310593	0.086329283	-11.50369716	1.26E-30	4.51E-29
ZNFX1-AS1	4012.538453	-0.685643244	0.059615051	-11.5011768	1.30E-30	4.63E-29
SLC35A5	918.9021424	0.755064676	0.065694145	11.49363733	1.42E-30	5.05E-29
KRCC1	404.3861252	0.915567144	0.079664863	11.49273478	1.43E-30	5.10E-29
SNX5	4375.977704	-0.457452192	0.039816252	-11.48908213	1.50E-30	5.31E-29
BCL2L2-PABPN1	5039.972012	-0.40975563	0.035672317	-11.48665576	1.54E-30	5.45E-29
OGDH	4329.384518	0.828054503	0.07208886	11.48658059	1.54E-30	5.45E-29
RPL17	3361.321756	-0.435885239	0.037955623	-11.48407538	1.59E-30	5.61E-29
AC074183.4	9.962786949	-0.97275237	0.084722146	-11.48167768	1.63E-30	5.76E-29
NUDT7	182.993385	1.383993028	0.120547942	11.48085161	1.65E-30	5.81E-29
HEXB	3066.217974	0.814349038	0.070932701	11.48058686	1.65E-30	5.82E-29
CASP1	1854.108929	0.947139199	0.082509616	11.47913716	1.68E-30	5.91E-29
RHNO1	703.220679	0.529543923	0.046131575	11.47899084	1.68E-30	5.91E-29
LTB4R	2821.758572	0.654991996	0.057063734	11.47825335	1.70E-30	5.94E-29
SLC43A2	2350.439078	1.19059841	0.103725354	11.47837408	1.69E-30	5.94E-29
MRPL22	861.6935899	-0.506213239	0.044102051	-11.47822434	1.70E-30	5.94E-29
ITGAL	10704.98053	1.053905435	0.091852407	11.47390115	1.78E-30	6.23E-29
SUPT6H	13641.0648	-0.523150598	0.045594714	-11.47393095	1.78E-30	6.23E-29
CTLA4	97.95543376	1.783036456	0.155447499	11.47034508	1.86E-30	6.49E-29
STAT6	12103.86493	0.554866172	0.048374627	11.4701901	1.86E-30	6.49E-29
TRH	2714.439036	-2.801274232	0.244283695	-11.46729923	1.93E-30	6.70E-29
C19orf21	16.24138232	-2.194205691	0.191404987	-11.46368087	2.01E-30	6.98E-29
ATP6V1H	2682.438351	-0.484414942	0.042258208	-11.46321556	2.02E-30	7.01E-29
C8orf76	1203.339837	-0.500167317	0.04364423	-11.46010169	2.09E-30	7.26E-29
PMM2	1346.454624	0.499652254	0.043603785	11.45891931	2.12E-30	7.35E-29
FAM200B	462.830695	0.545935333	0.047679186	11.45018153	2.35E-30	8.12E-29
SSFA2	17692.66413	-0.746966573	0.065244995	-11.44864175	2.39E-30	8.25E-29
RUFY2	1321.613135	-0.518051031	0.045254524	-11.44749695	2.42E-30	8.35E-29
SNORD103B	19.22624944	-0.884632998	0.077289335	-11.4457318	2.47E-30	8.52E-29
FAM228B	1564.659819	-0.467354629	0.040841721	-11.44306896	2.55E-30	8.77E-29
TOX4	7219.162226	-0.546518547	0.047769998	-11.44062311	2.62E-30	9.01E-29
SNX8	748.4717059	0.790216713	0.069092548	11.43707591	2.73E-30	9.38E-29
ATG14	4970.1397	-0.818733475	0.071593699	-11.43583152	2.77E-30	9.50E-29
1-Mar	1080.741395	1.657164612	0.144921138	11.43494069	2.80E-30	9.59E-29
EDAR	45.53277452	1.791140699	0.156649193	11.43408822	2.82E-30	9.67E-29
UBAP2	3861.909244	-0.374054929	0.032729176	-11.42879152	3.00E-30	1.03E-28
RP4-545K15.5	381.3804609	-0.888073921	0.077710108	-11.42803617	3.03E-30	1.03E-28
HDC	3072.222075	-2.198719318	0.192437314	-11.42563918	3.11E-30	1.06E-28
RP11-702L15.3	116.6046701	-0.868208016	0.075996309	-11.42434457	3.16E-30	1.08E-28
CTA-250D10.23	185.9801394	1.365101938	0.119502611	11.42319756	3.20E-30	1.09E-28
ZNF345	539.2715651	-0.671431832	0.05879343	-11.42018474	3.32E-30	1.13E-28
POLE4	302.4496782	0.724983525	0.063509306	11.41539042	3.50E-30	1.19E-28
C14orf43	21041.79422	-0.785119079	0.06877847	-11.41518669	3.51E-30	1.19E-28
MED11	103.5752956	0.776527577	0.068032438	11.41407827	3.56E-30	1.20E-28
MIR4451	3.251412553	2.01864681	0.1768655	11.41345717	3.58E-30	1.21E-28
C1QA	265.3629304	1.987325426	0.174170513	11.4102289	3.72E-30	1.26E-28
RECQL	1155.569487	0.573032477	0.050233529	11.40737049	3.84E-30	1.30E-28
TMED10	7905.622866	0.571979482	0.050154558	11.40433703	3.98E-30	1.34E-28
LILRB4	1409.039231	2.002878911	0.175627549	11.40412719	3.99E-30	1.34E-28
C7orf50	820.7926128	0.859964372	0.07543126	11.4006364	4.15E-30	1.40E-28
LGALS2	180.6266037	2.315969464	0.203275363	11.39326196	4.52E-30	1.52E-28
AC008984.2	92.71028492	1.712607695	0.150359781	11.3900651	4.69E-30	1.57E-28
RP11-762I7.5	2019.885757	-0.34681123	0.030461419	-11.38526177	4.95E-30	1.66E-28
TAF12	564.0963611	0.476444115	0.041854266	11.38340619	5.06E-30	1.69E-28
CTC-338M12.4	300.4932196	-0.595299278	0.052295361	-11.38340518	5.06E-30	1.69E-28
CHMP4BP1	245.2001285	-0.749690544	0.065899519	-11.37626735	5.49E-30	1.83E-28
RP11-177N22.3	42.0755793	-1.024407381	0.090063213	-11.37431526	5.61E-30	1.87E-28
ZNF460	6757.15188	-0.496999634	0.043702914	-11.3722311	5.75E-30	1.92E-28
ZC3H11B	75.06137933	-0.539270217	0.047437493	-11.36801671	6.03E-30	2.01E-28
FH	1295.546691	0.667811893	0.058749136	11.36717803	6.09E-30	2.03E-28
GFPT1	3860.63294	-0.58878477	0.051800323	-11.36643049	6.14E-30	2.04E-28
FAM91A1	10505.74471	-0.662017008	0.05825093	-11.36491747	6.25E-30	2.08E-28
GNB2L1	46010.0573	-0.502235475	0.044205954	-11.36126305	6.52E-30	2.16E-28
AOAH-IT1	56.94735499	1.266835723	0.111523304	11.35938124	6.66E-30	2.21E-28
MYOF	1636.708321	1.838479901	0.161877065	11.3572599	6.83E-30	2.26E-28
RPRD1B	5234.865459	-0.737868289	0.064971393	-11.35681811	6.86E-30	2.27E-28
PSMB7	3761.13158	-0.369516598	0.03253765	-11.35658517	6.88E-30	2.27E-28
RP11-251M1.1	80.94580619	-2.273922457	0.200257906	-11.3549697	7.01E-30	2.31E-28
VN1R105P	3.688653408	2.549832323	0.224691414	11.348152	7.57E-30	2.49E-28
HECTD1	17650.12495	-0.455691178	0.040156501	-11.3478807	7.60E-30	2.50E-28
TP53INP1	9325.489212	-1.124471549	0.099096801	-11.3472033	7.66E-30	2.52E-28
FAM13B	8325.136352	-0.467312728	0.041186785	-11.34618112	7.75E-30	2.54E-28
EBLN2	1012.317274	-0.698187323	0.061540922	-11.34509043	7.84E-30	2.57E-28
E2F3-IT1	109.7525742	-0.734718882	0.064764582	-11.34445499	7.90E-30	2.59E-28
ARFIP1	587.4987099	0.935598576	0.082474017	11.34416155	7.93E-30	2.59E-28
TCERG1	7629.981677	-0.501482409	0.044212526	-11.34254143	8.08E-30	2.64E-28
OPA1	8013.453928	-0.595962001	0.052544513	-11.3420406	8.12E-30	2.65E-28
ARHGAP26-IT1	27.02276949	1.136044925	0.100175696	11.34052442	8.26E-30	2.69E-28
NFAT5	21292.09196	-0.870661157	0.07678246	-11.33932351	8.38E-30	2.73E-28
ALG1	614.9814873	0.766603316	0.067613514	11.3380191	8.50E-30	2.77E-28
C19orf77	1407.668207	-1.389239475	0.122556378	-11.33551352	8.75E-30	2.84E-28
C2orf18	1501.227638	0.825670678	0.072851042	11.33368377	8.94E-30	2.90E-28
BAK1P1	393.2357229	-0.712399327	0.062884361	-11.32872022	9.46E-30	3.07E-28
AL359853.2	1229.083023	-0.832374267	0.073480744	-11.32778772	9.56E-30	3.10E-28
C16orf96	74.25846142	-0.938195336	0.082829982	-11.32676013	9.67E-30	3.13E-28
GPRIN1	83.82164186	1.548665096	0.136727659	11.32664093	9.68E-30	3.13E-28
ADCY7	8206.981126	0.95529269	0.084346597	11.32580005	9.78E-30	3.16E-28
NPEPPS	6801.671914	-0.492317686	0.043480602	-11.32269703	1.01E-29	3.27E-28
DCUN1D2	1310.757435	-0.612667032	0.054124626	-11.31956155	1.05E-29	3.38E-28
RP11-198M15.1	81.76784878	-1.053964122	0.093122099	-11.31808813	1.07E-29	3.43E-28
RNH1	6830.402333	0.799604044	0.070667589	11.31500392	1.11E-29	3.55E-28
LCMT2	367.2025836	0.793378236	0.070132176	11.31261394	1.14E-29	3.65E-28
CAMSAP2	153.6545647	1.50161589	0.132740518	11.31241547	1.14E-29	3.65E-28
USP31	1301.39026	0.895759715	0.079201345	11.3099053	1.17E-29	3.75E-28
RP11-165N19.2	193.0529452	-0.797266354	0.070494812	-11.3095749	1.18E-29	3.76E-28
DNAJB6	12578.81053	-0.692587659	0.061243093	-11.30882894	1.19E-29	3.79E-28
RP11-74E24.2	224.3725618	-0.501188337	0.044320745	-11.30821092	1.20E-29	3.81E-28
RBL1	1746.85488	0.664648584	0.058788155	11.30582493	1.23E-29	3.92E-28
ATXN7L1	1281.847688	0.734173135	0.064953032	11.30313873	1.27E-29	4.03E-28
SNX16	717.1894332	-0.659818914	0.058374397	-11.30322451	1.26E-29	4.03E-28
NGLY1	4840.110797	-0.492082118	0.043559146	-11.29687243	1.36E-29	4.32E-28
SMCR2	9.089813662	-1.278218417	0.113151881	-11.29648403	1.37E-29	4.34E-28
DLEU7	68.5451882	1.502123247	0.13299555	11.29453765	1.40E-29	4.43E-28
LPHN2	164.9435092	2.892963342	0.256142266	11.29436149	1.40E-29	4.43E-28
DPYSL2	4333.784501	1.592634534	0.141015832	11.29401224	1.40E-29	4.45E-28
EWSR1	25986.86224	-0.457137306	0.040494737	-11.28880799	1.49E-29	4.71E-28
TIGIT	99.5335165	1.450169752	0.128465807	11.28837145	1.50E-29	4.73E-28
KIAA0494	4964.359945	0.375456242	0.033269845	11.2851817	1.55E-29	4.90E-28
SIRPG	89.62508973	1.470673689	0.130356315	11.281952	1.61E-29	5.08E-28
RNU6-51	29.55314476	-0.931210509	0.082545349	-11.28119906	1.63E-29	5.12E-28
VAV3	5145.690715	-0.732153312	0.06491012	-11.27949397	1.66E-29	5.21E-28
RNF40	9680.57119	-0.44235301	0.039220453	-11.27863097	1.67E-29	5.26E-28
PLOD1	1603.17192	0.934210855	0.082835456	11.27791041	1.69E-29	5.29E-28
TMEM203	628.3862972	0.543636943	0.048209307	11.27659741	1.71E-29	5.37E-28
DDX60L	4629.864701	0.950749731	0.08435777	11.27044642	1.84E-29	5.74E-28
GPR107	6967.507925	-0.488545552	0.043347477	-11.27044941	1.84E-29	5.74E-28
RP11-298J20.4	1296.740975	-0.716814413	0.063607852	-11.26927566	1.86E-29	5.81E-28
PPT1	5050.906697	0.860923678	0.07644005	11.26273037	2.00E-29	6.26E-28
GIMAP1	265.3045271	1.053438471	0.093543441	11.2614894	2.03E-29	6.34E-28
AC074138.3	125.8444507	-0.719360913	0.063879682	-11.26118491	2.04E-29	6.35E-28
ASXL2	3529.703724	0.673267914	0.059797609	11.25911088	2.09E-29	6.50E-28
GBA	1600.707941	0.700516245	0.062239881	11.25510252	2.19E-29	6.79E-28
RP11-2E17.2	21.22260113	-0.963193152	0.08558974	-11.25360527	2.22E-29	6.90E-28
FOXJ3	7652.870172	-0.521531684	0.04634658	-11.25286234	2.24E-29	6.95E-28
TMEM169	14.09902356	1.962040405	0.174397651	11.25038322	2.31E-29	7.14E-28
TTC13	780.0726523	0.744586154	0.066198924	11.24770782	2.38E-29	7.36E-28
CCDC47	4504.66921	-0.511468968	0.045477052	-11.24674847	2.40E-29	7.43E-28
RP1-184J9.2	350.4252866	-0.996912061	0.088662549	-11.24389129	2.48E-29	7.66E-28
CCDC171	945.5434036	-1.002162845	0.089150679	-11.24122509	2.56E-29	7.89E-28
GATSL1	51.5205079	-1.005817116	0.089524805	-11.23506624	2.74E-29	8.45E-28
ADAMTS4	63.6322065	1.739460241	0.154836077	11.23420507	2.77E-29	8.53E-28
ITGAX	11524.88324	1.158689465	0.103199275	11.22768997	2.98E-29	9.17E-28
RBM33	16537.31776	-0.561029377	0.049970054	-11.22731176	2.99E-29	9.20E-28
ECD	3773.469165	-0.508394849	0.04528766	-11.22590247	3.04E-29	9.34E-28
EPB41L3	391.4518146	2.009731872	0.179046355	11.22464553	3.09E-29	9.46E-28
SMPD1	923.4174973	0.699944719	0.062365947	11.22318757	3.14E-29	9.61E-28
PSPC1	5384.295922	-0.504274719	0.044947237	-11.21925965	3.28E-29	1.00E-27
NEU3	2172.064001	-0.650563426	0.058006252	-11.21540193	3.43E-29	1.05E-27
NPM1P5	402.6751301	0.952482139	0.084930333	11.214864	3.45E-29	1.05E-27
MAN1A1	9236.937312	-1.247887895	0.111278067	-11.21414067	3.48E-29	1.06E-27
RP11-695J4.2	15.18704437	2.0886188	0.186348678	11.20812243	3.72E-29	1.13E-27
ELAC1	234.3015166	0.540073121	0.048191195	11.20688377	3.77E-29	1.15E-27
AIM2	66.21024197	1.458900107	0.13021991	11.20335675	3.93E-29	1.19E-27
CD1C	107.9290394	2.443964378	0.21817998	11.20159777	4.00E-29	1.22E-27
MCAM	408.6336633	-1.856424454	0.165738855	-11.20090071	4.04E-29	1.22E-27
YTHDC1	12278.27984	-0.713573604	0.063726914	-11.19736629	4.20E-29	1.27E-27
CACUL1	6752.939189	-0.572645307	0.051145707	-11.19635136	4.25E-29	1.29E-27
RAB31	2544.199211	1.405481902	0.125549916	11.19460649	4.33E-29	1.31E-27
RP11-5L12.1	342.0998119	-0.904345559	0.080787651	-11.19410637	4.36E-29	1.32E-27
KAT8	3985.235456	-0.342535352	0.030610465	-11.19013886	4.56E-29	1.38E-27
USP42	4051.465048	-0.725739741	0.064858059	-11.18966181	4.58E-29	1.38E-27
ISYNA1	2426.49488	-0.830372595	0.074228083	-11.18677145	4.73E-29	1.43E-27
ILKAP	4563.026464	-0.606596595	0.054226633	-11.18632235	4.76E-29	1.43E-27
SLC35F5	3810.412023	-0.468134116	0.041875269	-11.1792503	5.15E-29	1.55E-27
HIATL1	2400.861297	0.609479451	0.054523972	11.17819244	5.21E-29	1.57E-27
PRKRIP1	1871.912573	-0.465771304	0.041668392	-11.17804836	5.22E-29	1.57E-27
RP11-453F18__B.1	864.0496539	-1.008017012	0.090194262	-11.17606584	5.34E-29	1.60E-27
FHL3	3191.992955	-0.99107884	0.088722521	-11.17054413	5.68E-29	1.70E-27
RP11-205M20.7	211.1042986	-0.687299202	0.061550877	-11.16635914	5.96E-29	1.78E-27
SNORA32	767.5883946	-0.997430649	0.089366142	-11.16116943	6.32E-29	1.89E-27
GPD1L	878.8251779	0.873711423	0.078296458	11.1590159	6.47E-29	1.93E-27
GLIS3	178.2105951	-2.121239624	0.190117816	-11.15750048	6.58E-29	1.96E-27
AP000580.1	287.9916105	-0.731119213	0.065530433	-11.15694152	6.62E-29	1.97E-27
CXorf21	1833.805053	1.175586841	0.10537774	11.15593144	6.70E-29	1.99E-27
RBKS	424.9386193	0.993581923	0.089093262	11.15215559	6.99E-29	2.08E-27
POLH	786.8047345	0.668599986	0.059964716	11.14989005	7.17E-29	2.13E-27
GRIN2D	183.3288238	1.971389194	0.176816238	11.14936736	7.21E-29	2.14E-27
GCSAM	118.7305749	1.141940656	0.102457996	11.14545182	7.54E-29	2.23E-27
SPAG9	14146.09438	-0.780093568	0.070007588	-11.14298598	7.75E-29	2.29E-27
IL31RA	331.9434738	2.281375486	0.204745196	11.14251043	7.79E-29	2.30E-27
KCTD21	248.1485728	0.857704914	0.076976668	11.14240118	7.80E-29	2.30E-27
ATP1A1	12399.90752	0.424485192	0.038099603	11.14145968	7.88E-29	2.33E-27
PAK2	9133.779143	0.553555563	0.049684873	11.14132998	7.89E-29	2.33E-27
CD4	5716.57981	1.603013191	0.143914196	11.13867315	8.13E-29	2.40E-27
NPW	271.7773634	-1.510900765	0.135653301	-11.13795799	8.20E-29	2.41E-27
NAAA	1347.681854	0.938417682	0.084254775	11.13785759	8.21E-29	2.41E-27
ZDHHC6	1390.317396	0.392838012	0.035281399	11.13442286	8.53E-29	2.50E-27
LRCH1	2790.691996	-0.616823553	0.055436767	-11.12661491	9.31E-29	2.73E-27
COL14A1	241.5942456	-1.744634181	0.156817207	-11.12527266	9.45E-29	2.77E-27
MLXIP	13961.89182	-0.503379036	0.04524745	-11.12502549	9.48E-29	2.77E-27
CHD9	11164.46058	-0.491727773	0.044209972	-11.12255326	9.74E-29	2.85E-27
RSL24D1	5187.659361	-0.590874898	0.053136388	-11.11996738	1.00E-28	2.93E-27
COA3	315.3582151	0.763471954	0.068662698	11.11916626	1.01E-28	2.95E-27
KB-1471A8.1	147.1115214	-1.282355767	0.115378598	-11.11432964	1.07E-28	3.12E-27
FPR2	266.4046375	1.983657533	0.178510494	11.11227405	1.09E-28	3.19E-27
SEMA4A	3112.852816	0.987250954	0.088874958	11.1083141	1.14E-28	3.33E-27
RP11-848P1.5	13.92539986	-1.180376617	0.106273207	-11.10700097	1.16E-28	3.37E-27
ERAS	10.04901798	-1.686343738	0.151844797	-11.10570643	1.18E-28	3.42E-27
PYCARD	1249.904	0.974352819	0.08773545	11.10557729	1.18E-28	3.42E-27
CD79A	975.2306756	1.367340919	0.123187391	11.09968239	1.26E-28	3.65E-27
RP11-108M9.4	64.5096774	1.21113987	0.109141561	11.09696307	1.30E-28	3.76E-27
RREB1	21800.45203	-0.453622026	0.0408932	-11.0928474	1.36E-28	3.93E-27
RP11-812I20.2	42.65655131	-1.045300061	0.094250795	-11.09062331	1.39E-28	4.03E-27
GFRA2	39.21867948	1.613487972	0.145510965	11.08842879	1.43E-28	4.12E-27
SMAD5	2984.209536	-0.644456261	0.058130803	-11.08631268	1.46E-28	4.22E-27
OSBP	6854.221081	-0.548168589	0.04944836	-11.08567775	1.47E-28	4.24E-27
C5orf43	655.932797	0.706504285	0.063737779	11.08454505	1.49E-28	4.29E-27
FBXO42	4955.347419	-0.613036294	0.055307929	-11.08405806	1.50E-28	4.31E-27
DBNL	10411.26973	0.504865364	0.0455604	11.08123194	1.55E-28	4.45E-27
POLA2	1500.735588	0.577741638	0.052147159	11.07906261	1.59E-28	4.55E-27
RPL37A	20162.79236	-0.517120687	0.046678768	-11.07828486	1.60E-28	4.59E-27
RMI1	430.3907494	0.870133404	0.078550124	11.07742877	1.61E-28	4.62E-27
CRKL	11939.84423	-0.55421233	0.050048646	-11.0734731	1.69E-28	4.83E-27
SIGLEC11	509.5175619	0.538062896	0.048595363	11.0723095	1.71E-28	4.89E-27
CTNNBL1	2825.406328	-0.636075828	0.057456282	-11.07060551	1.74E-28	4.98E-27
RP11-23J18.1	22.82192703	1.476402767	0.133379462	11.06919117	1.77E-28	5.05E-27
RXRA	3872.128068	1.06068693	0.095828797	11.06856149	1.78E-28	5.08E-27
TNFSF13B	1104.574901	1.165574225	0.105315251	11.06747801	1.80E-28	5.14E-27
ST14	769.9816865	1.574352806	0.14230874	11.06293825	1.90E-28	5.40E-27
RP11-356M20.1	20.68042	2.750461086	0.248620206	11.06290245	1.90E-28	5.40E-27
ARHGAP1	5687.817732	0.590959799	0.053441325	11.05810521	2.00E-28	5.69E-27
ICK	893.6753612	0.77731055	0.070296235	11.05764133	2.01E-28	5.71E-27
DCPS	695.9376811	0.686867426	0.062140134	11.05352341	2.11E-28	5.97E-27
RP11-164H13.1	14.73014163	2.572383195	0.232836643	11.048017	2.24E-28	6.35E-27
C1orf200	51.37146234	1.018134087	0.09219135	11.04370511	2.35E-28	6.65E-27
ZNF815P	243.138913	0.891264521	0.080705079	11.04347504	2.36E-28	6.66E-27
RP11-616M17.1	32.85961992	-1.499133141	0.135859816	-11.0344117	2.61E-28	7.36E-27
RP11-687F6.4	132.6579083	-0.874047015	0.079227145	-11.03216595	2.67E-28	7.54E-27
ZNF440	1722.45308	-0.728401385	0.066034048	-11.03069417	2.72E-28	7.66E-27
PAIP1	1154.567628	-0.481903432	0.04369976	-11.02759898	2.81E-28	7.92E-27
TMEM48	1400.956548	0.567666044	0.051480504	11.02681608	2.84E-28	7.98E-27
RP11-456P18.2	269.0962552	-0.844404075	0.076587273	-11.02538375	2.88E-28	8.10E-27
CRAMP1L	7746.185428	-0.588484403	0.053376394	-11.02518089	2.89E-28	8.11E-27
CTD-2630F21.2	31.35329298	-1.350189973	0.122481445	-11.02362874	2.94E-28	8.24E-27
RP11-439E19.1	238.2503801	-0.825797454	0.074952343	-11.01763368	3.14E-28	8.80E-27
OVOL2	118.5614605	-0.498377876	0.045237924	-11.01681584	3.17E-28	8.88E-27
SLC33A1	1936.557479	-0.487156797	0.044220451	-11.01654981	3.18E-28	8.89E-27
LRP11	241.2626819	1.413012888	0.128282155	11.01488269	3.24E-28	9.05E-27
CTD-2215E18.1	56.61789829	1.109754215	0.100770497	11.01268975	3.32E-28	9.26E-27
RPL24	6813.654885	-0.445884044	0.040490607	-11.0120365	3.34E-28	9.32E-27
SCMH1	2578.999405	-0.59957685	0.05445131	-11.01124755	3.37E-28	9.40E-27
LONRF1	3402.260333	-0.66067923	0.060000842	-11.01116604	3.38E-28	9.40E-27
RPL34	13845.9681	-0.465897988	0.042312629	-11.01084956	3.39E-28	9.42E-27
EVI2A	1788.438644	0.913145942	0.082934517	11.01044508	3.40E-28	9.45E-27
ANKRD36C	4220.54288	-0.728708908	0.066190683	-11.00923687	3.45E-28	9.57E-27
UBXN2B	1643.465702	0.600221467	0.054522696	11.00865341	3.47E-28	9.63E-27
SPTBN1	31805.24201	-0.961242725	0.08731777	-11.00855785	3.48E-28	9.63E-27
NIF3L1	384.3987738	0.677899431	0.061610902	11.0029135	3.70E-28	1.02E-26
SECISBP2L	7470.729844	-0.708550376	0.064408435	-11.00089421	3.78E-28	1.05E-26
SLC25A19	521.331458	0.839591498	0.076321717	11.00068927	3.79E-28	1.05E-26
FAM20A	102.1443899	2.340834634	0.212851373	10.99750778	3.93E-28	1.08E-26
RNF135	1356.743738	0.693638661	0.063078597	10.99641873	3.98E-28	1.10E-26
ANKRD27	5201.486372	-0.697559347	0.063456927	-10.99264299	4.15E-28	1.14E-26
PPHLN1	3882.545688	-0.383273793	0.034873074	-10.99053657	4.24E-28	1.17E-26
SNORA18	76.86229987	-0.751039047	0.068364139	-10.98586268	4.47E-28	1.23E-26
SPATS2	1312.193503	-0.596889638	0.054341658	-10.98401594	4.56E-28	1.25E-26
AKAP17A	8735.802139	-0.6189947	0.056373331	-10.98027544	4.75E-28	1.30E-26
RHOU	934.9863517	1.422028148	0.129518185	10.97937056	4.80E-28	1.32E-26
UTP11L	1319.8007	-0.504065886	0.045911083	-10.97917666	4.81E-28	1.32E-26
PGAM1P11	78.30006094	-0.722702615	0.065835045	-10.97747589	4.90E-28	1.34E-26
KAT7	10026.93045	-0.460671132	0.041978853	-10.97388556	5.10E-28	1.40E-26
TEX264	1239.330442	0.519583135	0.047347759	10.973764	5.11E-28	1.40E-26
LRRC28	1292.50651	-1.034331627	0.094265423	-10.97254534	5.18E-28	1.41E-26
RP11-330L19.4	711.4895565	-0.620444142	0.056545874	-10.97240335	5.19E-28	1.41E-26
C19orf40	116.4682084	0.649061712	0.059159425	10.97139992	5.25E-28	1.43E-26
FKBP15	3345.190933	0.72719139	0.066284558	10.97075113	5.28E-28	1.44E-26
C14orf182	192.6219811	0.891661229	0.0812882	10.96913487	5.38E-28	1.46E-26
ZBTB34	5584.001262	-0.621744189	0.056698181	-10.96585775	5.58E-28	1.51E-26
RP11-493L12.4	4.687504527	1.718705596	0.156736193	10.96559487	5.59E-28	1.52E-26
EEF1A1P3	1513.713715	-0.788835028	0.071937577	-10.96554902	5.60E-28	1.52E-26
C11orf82	234.5503558	0.840720872	0.076702513	10.96079953	5.90E-28	1.60E-26
NAPSB	739.5453573	1.882271861	0.171832187	10.95412853	6.35E-28	1.72E-26
SLC8A1	1059.624025	1.778164411	0.162371153	10.95123348	6.55E-28	1.77E-26
ATP6V1E2	226.6720459	0.61738612	0.056393867	10.94775291	6.81E-28	1.84E-26
MS4A6E	4.183546969	1.751554355	0.160009858	10.94654026	6.90E-28	1.86E-26
RGS17P1	575.9233946	-0.746371054	0.068189175	-10.94559439	6.98E-28	1.88E-26
RP1-212P9.3	19.26223944	-1.117608431	0.102154235	-10.94040237	7.39E-28	1.99E-26
DLEC1	94.30445829	1.213186294	0.110896338	10.93982285	7.43E-28	2.00E-26
GID8	3021.408809	-0.448308934	0.040989557	-10.93715012	7.66E-28	2.06E-26
CGNL1	80.20133345	1.956460016	0.178897062	10.93623337	7.73E-28	2.08E-26
NR2C2AP	206.2326684	0.740702055	0.067729392	10.93619817	7.74E-28	2.08E-26
ARSG	277.7180474	1.091669009	0.099842377	10.93392443	7.93E-28	2.13E-26
UEVLD	295.6215522	0.653560546	0.059786162	10.93163574	8.14E-28	2.18E-26
MIR548T	6.13423103	-1.136521156	0.103986103	-10.92954847	8.33E-28	2.23E-26
RNF103-CHMP3	1283.891895	-0.62591336	0.057293336	-10.92471485	8.78E-28	2.35E-26
TBX18	37.47834607	4.312392658	0.394848218	10.9216465	9.08E-28	2.43E-26
LRRFIP2	6003.096057	-0.581571436	0.053254085	-10.92069146	9.18E-28	2.45E-26
PRDX1	2791.071879	0.961318697	0.088060475	10.91657409	9.61E-28	2.56E-26
DOCK10	6103.922095	0.901180451	0.08256809	10.91439143	9.84E-28	2.62E-26
S100A4	3502.888558	1.018651118	0.093363423	10.91060168	1.03E-27	2.73E-26
RPS6KA1	5910.591485	0.618299616	0.05667806	10.90897639	1.04E-27	2.78E-26
JUP	9447.395977	-1.287398409	0.118109752	-10.90001787	1.15E-27	3.06E-26
DIDO1	10076.36797	-0.429405733	0.039407632	-10.89651185	1.20E-27	3.18E-26
RP11-119F19.2	742.584238	-0.602348641	0.055289002	-10.89454714	1.22E-27	3.25E-26
LAMC3	159.2107665	-2.070410528	0.190042234	-10.89447584	1.22E-27	3.25E-26
PARM1	42.11372055	1.322166914	0.121375422	10.89320139	1.24E-27	3.29E-26
RP4-657D16.3	552.0270546	-1.232347056	0.113142406	-10.89199969	1.26E-27	3.33E-26
FAM64A	76.39877417	1.701930488	0.156274296	10.89066169	1.28E-27	3.37E-26
NDUFV2	5081.789298	-0.708745718	0.065083064	-10.88986406	1.29E-27	3.40E-26
RMI2	310.6668813	1.029513015	0.094561836	10.88719355	1.33E-27	3.50E-26
J01415.24	2499.429646	-1.921721885	0.176698032	-10.87574014	1.50E-27	3.96E-26
IRGM	228.2371195	-1.088046908	0.100053831	-10.87461515	1.52E-27	4.01E-26
AP002954.4	3.959045438	1.989734139	0.183003103	10.87267981	1.56E-27	4.09E-26
SSBP1	3050.871385	-0.551896151	0.050759658	-10.87273183	1.55E-27	4.09E-26
FXR2	1681.625115	-0.495073615	0.045557776	-10.86693997	1.66E-27	4.35E-26
RP11-110G21.2	131.081012	-0.824870682	0.075909788	-10.86646016	1.67E-27	4.37E-26
SPTSSA	468.1540221	0.66927029	0.061592008	10.86618719	1.67E-27	4.38E-26
CD3E	803.7026192	1.332354516	0.122625199	10.86525876	1.69E-27	4.42E-26
SEC24B	6076.309345	-0.575167296	0.052939573	-10.8646003	1.70E-27	4.45E-26
DYNC1H1	51713.83758	-0.50885112	0.046837215	-10.86424796	1.71E-27	4.46E-26
CEP19	95.54663308	0.909145387	0.083699795	10.86197865	1.75E-27	4.57E-26
SNORA74	136.4816563	-0.792709277	0.072983758	-10.86144773	1.76E-27	4.59E-26
AL137127.1	33.5864808	-0.765540874	0.070484438	-10.86113322	1.77E-27	4.60E-26
TMX1	1868.292884	0.543574029	0.050059224	10.85861886	1.81E-27	4.73E-26
KANSL1	16617.63133	-0.421177406	0.038796442	-10.85608343	1.87E-27	4.86E-26
CPPED1	2322.173364	0.905509424	0.083470944	10.84819915	2.03E-27	5.29E-26
RPS2P45	32.52822884	1.311625406	0.12092386	10.84670476	2.07E-27	5.37E-26
CDYL	3087.024351	-0.549508858	0.050665919	-10.84572955	2.09E-27	5.42E-26
CLCN6	3736.551037	-0.696193105	0.064214145	-10.84174065	2.18E-27	5.66E-26
AC002480.2	7.358672972	1.771978939	0.163469195	10.83983399	2.23E-27	5.78E-26
CAPN2	5975.50378	1.071780578	0.098895727	10.83748118	2.29E-27	5.92E-26
RP11-124D2.6	289.6555153	0.85506207	0.078915118	10.83521253	2.34E-27	6.06E-26
SRGN	69295.94601	1.160381279	0.1071215	10.83238456	2.42E-27	6.25E-26
ITCH-IT1	59.11079387	-0.859382934	0.079336839	-10.83207935	2.43E-27	6.26E-26
RPL7AP6	4915.780744	-0.501152924	0.046267294	-10.83168861	2.44E-27	6.28E-26
MIR147B	16.52211475	2.501156107	0.230933664	10.83062582	2.46E-27	6.35E-26
IPCEF1	1005.676254	1.205487804	0.111303029	10.83068287	2.46E-27	6.35E-26
PARP6	5430.212208	-0.443542189	0.040966324	-10.82699515	2.56E-27	6.60E-26
NLN	1015.026301	0.874979332	0.080823586	10.82579207	2.60E-27	6.68E-26
DHRS9	578.8703417	1.517093213	0.140171316	10.82313601	2.67E-27	6.87E-26
RPA2	1235.943504	0.588699886	0.054407632	10.82017114	2.76E-27	7.09E-26
PPM1M	1446.884107	0.846311697	0.078249002	10.81562292	2.90E-27	7.44E-26
ZNF254	1547.557015	-0.757776941	0.070065753	-10.81522577	2.92E-27	7.47E-26
GNRH1	178.7329474	-0.944292106	0.087330333	-10.81287656	2.99E-27	7.66E-26
ARVCF	693.1279159	-1.026076684	0.094912872	-10.81072211	3.06E-27	7.83E-26
WIPI2	7884.764542	-0.526478525	0.048729808	-10.80403447	3.29E-27	8.42E-26
RP13-991F5.4	377.6031719	-0.903807165	0.083671555	-10.80184496	3.37E-27	8.61E-26
HINT1	7682.238449	-0.578563871	0.053572533	-10.79963618	3.46E-27	8.81E-26
SLC25A46	1859.20433	0.509137487	0.047147952	10.79871908	3.49E-27	8.89E-26
RPL21P5	50.21552493	-0.669557135	0.062030973	-10.79391633	3.68E-27	9.36E-26
DNAJC7	7208.415946	-0.47732597	0.044228745	-10.79221153	3.75E-27	9.53E-26
PIAS1	5067.523708	-0.46660397	0.043239733	-10.79109271	3.79E-27	9.64E-26
PILRA	1676.208081	0.73429075	0.06806297	10.78840298	3.91E-27	9.92E-26
FAM96A	822.1658589	0.613061539	0.056834912	10.78670688	3.98E-27	1.01E-25
ZDHHC12	939.7074486	0.682138221	0.063240462	10.78642051	3.99E-27	1.01E-25
NACA	13381.12724	-0.469358052	0.043520808	-10.78468145	4.07E-27	1.03E-25
NCF2	5409.124077	1.23611305	0.114625033	10.78397115	4.10E-27	1.04E-25
TAOK1	9086.762545	0.513117134	0.047583933	10.78341154	4.12E-27	1.04E-25
FCER1G	990.7931938	1.121670928	0.104025365	10.78266757	4.16E-27	1.05E-25
FAM193B	5276.686563	-0.499347848	0.046318505	-10.7807418	4.24E-27	1.07E-25
C13orf33	15.52921433	3.189509972	0.295856905	10.78058319	4.25E-27	1.07E-25
CLK3	10556.34113	-0.510719827	0.047375747	-10.78019585	4.27E-27	1.08E-25
KRT8P46	1105.443069	-0.646678565	0.059990727	-10.77964208	4.30E-27	1.08E-25
FAM107B	10801.74204	0.966731128	0.089714109	10.77568662	4.48E-27	1.13E-25
PDE7B	125.0976132	1.312729706	0.121845715	10.77370435	4.58E-27	1.15E-25
C12orf5	356.9103122	0.835635837	0.07757021	10.77263862	4.64E-27	1.16E-25
C15orf48	187.0664188	1.91271153	0.177581654	10.77088474	4.72E-27	1.19E-25
AP003774.4	76.61227743	1.358791723	0.12615706	10.77063564	4.74E-27	1.19E-25
C1orf134	119.4542864	-0.929514871	0.086337919	-10.76600971	4.98E-27	1.25E-25
PTER	568.5384959	0.636803158	0.059157561	10.76452693	5.06E-27	1.27E-25
DSTYK	4630.84372	-0.563546132	0.05240006	-10.75468487	5.63E-27	1.41E-25
DLEU1	493.1022923	-0.778381017	0.072377056	-10.75452725	5.64E-27	1.41E-25
RP11-327F22.2	89.17770451	0.80784475	0.075120152	10.75403507	5.67E-27	1.42E-25
IRX6	29.9911354	-5.701883042	0.530231155	-10.7535798	5.70E-27	1.42E-25
UTP18	1867.839423	-0.383239799	0.035644056	-10.75185726	5.81E-27	1.45E-25
USB1	1802.748649	0.552569988	0.051394304	10.7515804	5.83E-27	1.45E-25
CCNT1	8307.521077	-0.556231209	0.051737021	-10.75112562	5.85E-27	1.46E-25
GPC3	34.45062658	2.572583352	0.239404895	10.74574248	6.21E-27	1.54E-25
TSPAN7	404.8365364	-1.971355649	0.18356667	-10.73918073	6.66E-27	1.65E-25
TMTC1	49.31996665	2.333371934	0.217350795	10.73551136	6.93E-27	1.72E-25
HSF2	1890.997522	-0.776747986	0.072355799	-10.73511724	6.96E-27	1.73E-25
CDC25B	2053.92126	0.704305011	0.06561047	10.73464353	7.00E-27	1.73E-25
EIF2S2P3	95.62238614	-0.910759802	0.084848535	-10.73394847	7.05E-27	1.75E-25
RABGGTB	8215.20098	-0.523625421	0.048804337	-10.72907558	7.43E-27	1.84E-25
PTPLB	1396.477888	0.586760984	0.05468888	10.72907292	7.43E-27	1.84E-25
FAM129B	1647.359775	1.302803784	0.121448311	10.72722854	7.58E-27	1.87E-25
MSR1	223.2744154	1.987916521	0.185362307	10.72449169	7.81E-27	1.93E-25
TTC22	46.37720176	1.267529733	0.118221333	10.72166671	8.05E-27	1.99E-25
ZBTB17	3729.613512	-0.588846711	0.054941859	-10.71763349	8.41E-27	2.07E-25
GNA15	12520.2612	-1.036909819	0.096763474	-10.7159218	8.57E-27	2.11E-25
RCOR3	5206.062244	-0.515635652	0.048130503	-10.7132821	8.82E-27	2.17E-25
PID1	93.57066728	2.20233139	0.205648324	10.70921147	9.21E-27	2.26E-25
CD209	55.92390239	2.016646728	0.188393059	10.70446408	9.70E-27	2.38E-25
TAPT1	7957.610221	-0.810740456	0.075742688	-10.70387751	9.76E-27	2.39E-25
SMG1P1	1947.314379	-0.58210752	0.054385234	-10.70341115	9.81E-27	2.40E-25
TREX1	859.3049011	0.660603412	0.061723808	10.70257064	9.90E-27	2.42E-25
METTL10	1254.596698	-0.441106029	0.041222068	-10.70072531	1.01E-26	2.47E-25
EMID1	1961.96341	-1.253819743	0.117196036	-10.69848256	1.03E-26	2.53E-25
NLGN3	880.6642058	-1.158448256	0.108304608	-10.69620468	1.06E-26	2.59E-25
FIG4	1068.595803	0.699711913	0.065435122	10.69321634	1.10E-26	2.67E-25
RP5-1028K7.2	8.490911945	1.96793771	0.184061912	10.6917161	1.11E-26	2.71E-25
SYT17	225.028561	2.139975647	0.200166214	10.69099325	1.12E-26	2.73E-25
PTOV1	2399.195063	-0.460603571	0.04308468	-10.69065789	1.13E-26	2.74E-25
AC016894.1	136.6231869	-0.81586881	0.076318203	-10.69035669	1.13E-26	2.75E-25
ARTN	460.3170817	1.559977886	0.145939402	10.68921662	1.14E-26	2.78E-25
RP11-484D2.4	104.247088	-0.785949843	0.073527937	-10.68913228	1.14E-26	2.78E-25
CTA-246H3.11	96.3269533	-0.918520102	0.085943397	-10.68750059	1.16E-26	2.83E-25
MIR1304	39.20606602	-0.748842415	0.07010048	-10.682415	1.23E-26	2.98E-25
LRP1	10889.45246	1.605851487	0.15033014	10.68216586	1.23E-26	2.99E-25
ZMYM6NB	361.9650785	0.72607914	0.067979466	10.68085977	1.25E-26	3.03E-25
SNORD68	220.1937412	-0.676057364	0.063297785	-10.68058492	1.25E-26	3.03E-25
RP1-136J15.3	83.60126879	2.142621298	0.200609369	10.68056449	1.26E-26	3.03E-25
RP11-682B13.2	248.7642238	-0.813519611	0.076172113	-10.680019	1.26E-26	3.05E-25
CCDC62	262.1797565	-0.646712096	0.060566694	-10.67768526	1.29E-26	3.12E-25
NAA35	1877.110771	-0.42108952	0.039445838	-10.67513184	1.33E-26	3.21E-25
VNN2	1366.7783	1.539357016	0.14421712	10.67388543	1.35E-26	3.25E-25
C3orf27	233.5512477	-1.431736203	0.134135712	-10.67378837	1.35E-26	3.25E-25
RP11-322M19.1	1275.342047	-0.570798321	0.053479717	-10.67317398	1.36E-26	3.27E-25
SLC23A1	146.8841925	-1.525372654	0.142927064	-10.67238502	1.37E-26	3.29E-25
UBE2H	9885.547976	-0.89692151	0.084047965	-10.6715435	1.38E-26	3.32E-25
GIMAP7	164.4650223	1.44352681	0.135292318	10.66968789	1.41E-26	3.38E-25
TPT1-AS1	1507.218562	-0.617494152	0.05787882	-10.66874125	1.43E-26	3.42E-25
DESI1	1591.547772	0.556440743	0.052158768	10.66821103	1.43E-26	3.43E-25
GLE1	2168.928067	0.479492681	0.044948752	10.66754156	1.44E-26	3.45E-25
C20orf96	816.632868	-0.758628969	0.071122162	-10.66656233	1.46E-26	3.49E-25
SLAMF7	371.0579808	1.407219636	0.131929648	10.66643969	1.46E-26	3.49E-25
FAM108B1	2748.346363	-0.570877358	0.053538567	-10.66291812	1.52E-26	3.62E-25
TSPEAR-AS1	14.08538666	2.518504682	0.236283933	10.65880634	1.59E-26	3.78E-25
RN7SK	695301.9481	-0.621222194	0.058284511	-10.65844389	1.59E-26	3.79E-25
ACP2	627.119177	0.583087089	0.054732429	10.65341158	1.68E-26	4.00E-25
VIPR1	241.6197828	1.315219496	0.123468033	10.65230782	1.70E-26	4.05E-25
ANKLE2	11929.06611	-0.471702807	0.044296323	-10.64880286	1.77E-26	4.20E-25
HRK	45.74153718	2.159342255	0.202814719	10.64687154	1.80E-26	4.28E-25
SH3GL1P1	425.4686294	-0.608288764	0.057154607	-10.64286499	1.88E-26	4.47E-25
PCYOX1	810.6151181	0.832263255	0.078200484	10.64268669	1.89E-26	4.47E-25
FZD2	329.2725585	1.659946006	0.155971718	10.64260897	1.89E-26	4.47E-25
GLS	9680.016825	-0.610465938	0.057361751	-10.64238683	1.89E-26	4.48E-25
SNORA40	96.77637162	-0.674157557	0.063362327	-10.63972211	1.95E-26	4.61E-25
CENPC1	5339.117215	-0.624727908	0.058717696	-10.63951676	1.95E-26	4.61E-25
WIPF3	61.5959348	-2.854830095	0.268331235	-10.63920156	1.96E-26	4.62E-25
GOLGA7B	42.98272034	1.401688182	0.131749424	10.63904598	1.96E-26	4.63E-25
RP11-616M22.3	12.31856557	-2.999060508	0.281915183	-10.63816596	1.98E-26	4.67E-25
FGFR1	3018.545523	-1.272997007	0.119688767	-10.6358937	2.03E-26	4.78E-25
KDELC2	889.150031	0.852531041	0.080157743	10.63566674	2.03E-26	4.79E-25
HBS1L	6880.996686	-0.641477793	0.060321024	-10.63439826	2.06E-26	4.85E-25
EI24	1684.397868	0.569686354	0.05358781	10.63089442	2.14E-26	5.03E-25
TFPI	3780.331924	-1.463717651	0.137786041	-10.62312001	2.33E-26	5.46E-25
NECAP1	5915.780543	-0.645647196	0.060779263	-10.6228205	2.33E-26	5.48E-25
MBIP	1314.544339	-0.590854081	0.055622766	-10.62252253	2.34E-26	5.49E-25
RP11-521L9.2	9.272273787	1.157657438	0.108993892	10.62130557	2.37E-26	5.56E-25
TNFRSF13B	36.6098555	1.406912245	0.132509871	10.61741466	2.47E-26	5.79E-25
ERO1LB	1366.121087	-0.798472843	0.075219789	-10.61519649	2.53E-26	5.92E-25
AL590710.1	219.3685506	1.139582978	0.107365709	10.6140311	2.56E-26	5.99E-25
SOCS3	3998.435923	1.266647689	0.119341639	10.61362743	2.58E-26	6.01E-25
RP11-266L9.5	362.5204617	-0.969265857	0.091348505	-10.61063737	2.66E-26	6.20E-25
FAM151B	146.0239661	1.087425099	0.102494249	10.60962059	2.69E-26	6.27E-25
RNF4	6022.218096	-0.430432966	0.040579393	-10.6071809	2.76E-26	6.43E-25
PRRC2B	27013.8237	-0.455276439	0.042937039	-10.60334957	2.87E-26	6.69E-25
AC006465.3	416.5036016	0.544283954	0.051338495	10.60186803	2.92E-26	6.79E-25
TIAL1	5570.018552	-0.394402663	0.037210276	-10.5992942	3.00E-26	6.98E-25
RP11-390K5.3	20.04305332	-1.555793028	0.146796439	-10.59830225	3.03E-26	7.05E-25
KHDRBS1	11260.47624	-0.344207782	0.032489135	-10.59455045	3.16E-26	7.33E-25
C9orf64	230.8779818	0.962228054	0.090836699	10.59294386	3.21E-26	7.45E-25
Z82188.1	4308.744079	0.72741139	0.068680308	10.59126562	3.27E-26	7.58E-25
ZNF266	4065.323957	-0.483759612	0.045688811	-10.58814186	3.38E-26	7.83E-25
PALM	632.1963343	-1.767966246	0.166985447	-10.58754687	3.40E-26	7.87E-25
AC009950.2	2.267041076	2.047068383	0.193362727	10.5866752	3.44E-26	7.94E-25
SNORD58B	206.02882	-0.53168331	0.050222897	-10.58647245	3.44E-26	7.95E-25
FNBP4	13731.20936	-0.586112312	0.055366881	-10.58597313	3.46E-26	7.99E-25
SLC7A5P1	4426.278614	-0.59426263	0.05616438	-10.58077437	3.66E-26	8.44E-25
ADAM23	638.0541607	2.854888556	0.269871952	10.57867826	3.74E-26	8.62E-25
CLEC4A	218.5039947	1.092119566	0.103238573	10.57860002	3.75E-26	8.62E-25
AC006483.1	11954.66415	0.660896429	0.062502742	10.57387889	3.94E-26	9.06E-25
TMEM41B	2163.783508	-0.652262483	0.061696852	-10.57205455	4.02E-26	9.23E-25
RSF1-IT2	133.2326885	-0.762641947	0.072144513	-10.57103186	4.06E-26	9.32E-25
SIGLEC16	23.08744908	2.302749054	0.217895577	10.56813124	4.19E-26	9.61E-25
SV2A	2012.803789	-1.229045982	0.116338841	-10.56436499	4.36E-26	1.00E-24
ZNF710	1415.020783	0.646893879	0.061245737	10.56226781	4.46E-26	1.02E-24
SPG21	3133.737321	0.523261494	0.049542683	10.56183199	4.48E-26	1.03E-24
RSG1	404.2078499	-0.779271852	0.07380663	-10.55829064	4.65E-26	1.06E-24
KDM6A	11162.88911	-0.660425267	0.062557581	-10.557078	4.71E-26	1.08E-24
SYK	11244.56172	0.646010504	0.061236074	10.5495089	5.11E-26	1.17E-24
DLL3	38.35765227	-2.231644188	0.211562328	-10.54840062	5.17E-26	1.18E-24
BIRC6	40254.3297	-0.497954006	0.047233851	-10.54231229	5.51E-26	1.26E-24
MIR4802	7.025505797	1.590868668	0.150915363	10.54146271	5.56E-26	1.27E-24
UNC93B1	3410.582456	0.882781415	0.083765452	10.53872921	5.73E-26	1.30E-24
TMEM251	191.5109525	0.696937676	0.066132546	10.53849755	5.74E-26	1.31E-24
LRRC25	2292.274724	1.182803483	0.112235718	10.53856567	5.74E-26	1.31E-24
SCML2	1172.230361	-1.015069264	0.096340632	-10.53625294	5.88E-26	1.34E-24
SLC12A8	106.8545444	0.842957369	0.080010204	10.53562332	5.92E-26	1.34E-24
CHD1L	4981.286103	-0.455902383	0.043273777	-10.53530366	5.94E-26	1.35E-24
AC007204.2	27.7625975	-0.720604253	0.06841367	-10.53304483	6.08E-26	1.38E-24
RABIF	675.1675731	0.530133643	0.050334696	10.53217128	6.14E-26	1.39E-24
SENP2	3690.691431	-0.474314364	0.045045873	-10.52958543	6.31E-26	1.43E-24
TOR1AIP2	15059.13124	-0.664412494	0.063123738	-10.52555687	6.59E-26	1.49E-24
CDC42EP1	160.2183745	1.951171868	0.185427025	10.52258628	6.80E-26	1.54E-24
NARFL	1613.685948	-0.777751783	0.073932528	-10.5197509	7.01E-26	1.58E-24
FAM69B	1891.331678	-1.554683842	0.147797308	-10.51902678	7.06E-26	1.59E-24
ZNF207	30562.15196	-0.374566647	0.035609349	-10.51877262	7.08E-26	1.60E-24
CAMTA2	2062.483677	0.579278627	0.055076019	10.51780139	7.15E-26	1.61E-24
PRPF38A	3767.704929	-0.397958442	0.037844417	-10.51564469	7.32E-26	1.65E-24
KAL1	42.74386709	3.822005347	0.36346324	10.51552103	7.33E-26	1.65E-24
SLC27A4	645.3899102	0.845687303	0.080429549	10.51463442	7.40E-26	1.66E-24
LA16c-431H6.6	4557.717276	-0.562256717	0.053486189	-10.51218506	7.59E-26	1.70E-24
STRAP	5246.466422	-0.460985988	0.043879028	-10.50583857	8.12E-26	1.82E-24
TIMMDC1	1030.144041	0.629143104	0.059895491	10.5040144	8.28E-26	1.86E-24
GTF2H5	159.9027476	0.669535844	0.063766214	10.49985262	8.65E-26	1.94E-24
AC022182.1	32.50720103	1.015074968	0.096677212	10.49963009	8.67E-26	1.94E-24
CAST	5478.474991	0.888609277	0.084657557	10.49651447	8.96E-26	2.01E-24
ARID4B	11058.37771	-0.576342611	0.054910184	-10.49609695	9.00E-26	2.01E-24
LEMD3	4977.038299	-0.497915425	0.047451593	-10.49312357	9.29E-26	2.08E-24
ARID2	13974.35679	-0.573840013	0.054695763	-10.49148933	9.45E-26	2.11E-24
GTPBP4	4853.896189	-0.53609611	0.051117512	-10.48752345	9.86E-26	2.20E-24
BRE	3500.277965	1.056227585	0.100712196	10.48758366	9.85E-26	2.20E-24
SNORD96A	185.7423347	-0.487911563	0.046529993	-10.48595826	1.00E-25	2.23E-24
CDK15	116.3092411	-2.232378153	0.212981274	-10.48157009	1.05E-25	2.34E-24
SIGLEC14	767.480588	1.399041547	0.133477687	10.48146378	1.05E-25	2.34E-24
GPNMB	152.657202	1.520932899	0.145111099	10.48116176	1.05E-25	2.34E-24
RP3-400B16.2	8.798726257	-1.405533256	0.134142626	-10.47790172	1.09E-25	2.42E-24
PCM1	21317.1514	-0.479846239	0.045808425	-10.47506529	1.12E-25	2.49E-24
RP4-592A1.2	151.0993425	0.885252895	0.084531566	10.47245353	1.16E-25	2.56E-24
GTF2F2	1126.466752	-0.354272627	0.033831802	-10.47158592	1.17E-25	2.58E-24
RP11-383D22.2	66.48615434	0.741984256	0.070866978	10.47009874	1.19E-25	2.62E-24
PRPF40A	11780.37298	-0.507395669	0.048469337	-10.46838485	1.21E-25	2.67E-24
KIF1C	1178.945613	0.943997507	0.090179838	10.4679441	1.21E-25	2.68E-24
CCNT2	7797.200976	-0.538764388	0.051487877	-10.46390761	1.27E-25	2.79E-24
RP11-417O11.6	209.5136132	-0.908236483	0.086812374	-10.46206247	1.29E-25	2.85E-24
ZNF292	15352.05755	-0.677767857	0.064794702	-10.46023581	1.32E-25	2.90E-24
RP11-495P10.7	7.915181061	-1.845416105	0.176447262	-10.45874036	1.34E-25	2.94E-24
MVP	3958.780033	0.672179753	0.064269303	10.45879942	1.34E-25	2.94E-24
HOMEZ	424.4607065	0.792622575	0.075797078	10.4571653	1.36E-25	2.99E-24
RP1-265C24.8	178.0726284	-0.868532085	0.083077658	-10.45446037	1.40E-25	3.07E-24
NME6	560.9882152	0.627368649	0.060016853	10.45320794	1.42E-25	3.11E-24
GAA	3265.643886	1.023407781	0.097917078	10.45178025	1.44E-25	3.16E-24
RP11-1099M24.7	198.2892948	0.582497201	0.055740224	10.45021275	1.46E-25	3.21E-24
ZFAND6	5377.500692	-0.602419424	0.057663293	-10.44719087	1.51E-25	3.31E-24
ACTB	172640.278	0.633477769	0.060637208	10.44701414	1.51E-25	3.31E-24
CDADC1	1017.404288	-0.667418367	0.063888633	-10.44659019	1.52E-25	3.32E-24
U2AF1	25913.21772	-0.530926817	0.050843279	-10.44241886	1.59E-25	3.47E-24
SMG6	5031.364596	-0.38325616	0.036705823	-10.44129059	1.61E-25	3.51E-24
LRG1	999.0937801	1.1379811	0.108994031	10.44076532	1.62E-25	3.53E-24
CKLF-CMTM1	236.1849634	0.794586355	0.076106158	10.44050009	1.62E-25	3.53E-24
CNOT4	2745.142511	-0.516371601	0.049462355	-10.43968901	1.63E-25	3.56E-24
NR2C1	2061.253255	-0.471653836	0.045179637	-10.43952246	1.64E-25	3.57E-24
SDAD1	1076.386839	0.48297923	0.046265244	10.43935334	1.64E-25	3.57E-24
CDS2	12358.0918	-0.58971005	0.056501185	-10.43712717	1.68E-25	3.65E-24
CTD-2574D22.6	276.8468947	0.450171675	0.043133356	10.43674124	1.68E-25	3.66E-24
AMD1	13718.791	-0.584215172	0.056001471	-10.43213974	1.77E-25	3.84E-24
TPP1	13296.75319	0.724468032	0.069447747	10.43184355	1.77E-25	3.85E-24
SLC25A29	4972.910887	-0.783605596	0.075140834	-10.42849216	1.84E-25	3.99E-24
RP5-972B16.2	178.3145168	-1.859271425	0.178348099	-10.42495788	1.91E-25	4.13E-24
TOR3A	1791.4653	0.476753937	0.045732908	10.42474582	1.91E-25	4.14E-24
ANKRD33B-IT1	144.0879737	-1.192398876	0.11441125	-10.4220422	1.97E-25	4.26E-24
TRAF3IP2-AS1	814.8882161	-0.506885602	0.048656134	-10.4177122	2.06E-25	4.45E-24
MIR4263	7.256415152	0.917528397	0.088076612	10.41738977	2.07E-25	4.46E-24
SETD2	19656.70466	-0.480877367	0.046185361	-10.41190013	2.19E-25	4.73E-24
SCN11A	48.11153343	-1.125121596	0.108079673	-10.41011289	2.23E-25	4.81E-24
THBS1	16254.87533	2.118960815	0.203592777	10.40783884	2.28E-25	4.92E-24
CTBS	1529.628051	0.528736184	0.050807028	10.40675287	2.31E-25	4.98E-24
VAV2	1278.485636	1.076355101	0.10344826	10.40476756	2.36E-25	5.08E-24
MIR663A	12.60281356	-1.298636543	0.124818939	-10.40416265	2.37E-25	5.11E-24
E2F3	4334.039036	-0.467179148	0.044937719	-10.39614741	2.58E-25	5.55E-24
ATP2A2	21787.43739	-0.524313619	0.050461029	-10.39046618	2.74E-25	5.89E-24
PRADC1	202.1378629	0.845019183	0.081335041	10.38936205	2.77E-25	5.95E-24
DHRS11	865.2195752	-0.84751053	0.081576569	-10.38914167	2.78E-25	5.96E-24
OPRL1	509.4291904	0.911362496	0.08773852	10.38725636	2.83E-25	6.08E-24
DHH	82.17124143	-1.377606237	0.132640943	-10.38598042	2.87E-25	6.15E-24
WTIP	107.7153942	-0.985857286	0.094935929	-10.38444869	2.92E-25	6.25E-24
CCNB1IP1	2039.097703	-0.579355809	0.05581353	-10.38020364	3.05E-25	6.53E-24
RP11-186B7.4	22332.535	0.482919281	0.046537839	10.37691664	3.16E-25	6.75E-24
RBBP9	409.3208789	0.649366685	0.062587213	10.37538912	3.21E-25	6.85E-24
RP11-395I14.2	66.16067033	-0.909767095	0.087726674	-10.37047291	3.38E-25	7.21E-24
ZNF831	385.5961359	1.212135328	0.116900777	10.36892448	3.43E-25	7.32E-24
HSD11B1	6.31327428	2.612536449	0.251984485	10.36784644	3.47E-25	7.40E-24
FDXACB1	168.4195591	0.730660029	0.070496124	10.36454183	3.59E-25	7.66E-24
AC006547.13	3.259735462	-2.102965484	0.202915077	-10.36377144	3.62E-25	7.71E-24
CR2	98.13297045	1.3764948	0.132864662	10.36012718	3.76E-25	8.01E-24
ARHGEF7	10163.27516	-0.732122441	0.070681266	-10.35808337	3.85E-25	8.17E-24
BPNT1	400.5975805	0.850645207	0.082129815	10.35732524	3.88E-25	8.23E-24
RP11-428G5.5	15.17605167	1.533829019	0.148114307	10.35571141	3.94E-25	8.37E-24
PRRT3	656.576724	-0.863835122	0.083427766	-10.35428801	4.00E-25	8.49E-24
THEMIS	244.1573827	1.404796452	0.135691983	10.35283313	4.06E-25	8.61E-24
LPAR3	165.9801109	2.793438849	0.269857264	10.35154217	4.12E-25	8.72E-24
CACNA1E	58.03675792	1.949401343	0.188362059	10.34922509	4.22E-25	8.92E-24
ZNF451	18652.32551	-0.683705149	0.066063401	-10.34922726	4.22E-25	8.92E-24
ANO6	4093.8757	0.582577585	0.056295592	10.348547	4.25E-25	8.98E-24
CEP170P1	106.2502974	-0.603789296	0.058350623	-10.34760676	4.29E-25	9.06E-24
PHACTR2	2301.655729	0.741033397	0.071615273	10.34742128	4.30E-25	9.07E-24
SDHD	1415.832817	0.563240273	0.05443388	10.34723729	4.31E-25	9.08E-24
TNKS1BP1	1842.420571	-0.720589267	0.069651225	-10.34567981	4.38E-25	9.22E-24
UGDH	440.1528028	0.748703337	0.072385692	10.34325046	4.49E-25	9.45E-24
MST4	5029.412227	-0.5478444	0.052971131	-10.34232033	4.53E-25	9.54E-24
SORT1	4667.613243	1.292575666	0.125001188	10.34050704	4.62E-25	9.71E-24
TMEFF1	83.06668455	-0.96945247	0.09376478	-10.33919637	4.68E-25	9.84E-24
BLK	435.400422	1.327859808	0.128440377	10.33833627	4.73E-25	9.92E-24
SUCLG2P2	31.27408836	1.07462835	0.103955127	10.33742521	4.77E-25	1.00E-23
KRT8P22	208.8527868	-0.651743783	0.063065634	-10.33437292	4.93E-25	1.03E-23
C6orf211	415.2788294	0.575250467	0.055664681	10.33420938	4.93E-25	1.03E-23
NKTR	25742.30223	-0.555494813	0.053786644	-10.32774624	5.28E-25	1.10E-23
RP4-604K5.1	3738.750765	0.436803257	0.042296055	10.32728133	5.30E-25	1.11E-23
ETV1	34.82844806	2.501958543	0.242379924	10.32246605	5.58E-25	1.17E-23
RP11-284N8.3	406.7005031	1.281595008	0.124158895	10.3222166	5.59E-25	1.17E-23
DAGLB	5257.58533	-0.661828827	0.06413129	-10.31990516	5.73E-25	1.20E-23
RRNAD1	739.7521311	0.564969696	0.054755799	10.31798837	5.84E-25	1.22E-23
SNORD6	18.47862852	-0.836918672	0.081114617	-10.31772942	5.86E-25	1.22E-23
RP1-60N8.1	7.654509549	1.950521224	0.189099692	10.31477734	6.04E-25	1.26E-23
TMEM19	727.998972	0.654364783	0.063445164	10.31386387	6.10E-25	1.27E-23
AL121652.1	24.19215269	-0.830140583	0.080487328	-10.31392898	6.10E-25	1.27E-23
PET117	385.6617093	0.563022687	0.054590718	10.31352415	6.12E-25	1.27E-23
SRGAP2	2639.433358	0.827403313	0.080240546	10.31153646	6.25E-25	1.30E-23
ANK3	334.5217801	1.367942536	0.132670008	10.31086499	6.29E-25	1.31E-23
DNAJC13	5311.104477	0.689790825	0.066899153	10.31090515	6.29E-25	1.31E-23
NCK1	1449.490673	-0.467692816	0.045365403	-10.3094601	6.39E-25	1.32E-23
AC022182.3	62.67869396	1.496202446	0.145208506	10.30382095	6.77E-25	1.40E-23
QPRT	883.9899722	-0.968616193	0.094023654	-10.30183529	6.91E-25	1.43E-23
RP11-219O3.2	9.026562582	-2.163198277	0.210144052	-10.29388295	7.51E-25	1.55E-23
SPRED3	92.65852221	-1.028313793	0.099961516	-10.28709682	8.06E-25	1.67E-23
ZC3H11A	20803.90627	-0.473219615	0.046009076	-10.28535352	8.20E-25	1.69E-23
PCSK5	259.5484333	1.296205888	0.126039866	10.28409444	8.31E-25	1.72E-23
ASS1P1	604.4757387	-1.230558697	0.119663568	-10.28348661	8.36E-25	1.73E-23
UPK3A	34.65177854	2.108159646	0.205027669	10.28231778	8.47E-25	1.74E-23
ZNF2	78.89739039	1.133439259	0.11023426	10.28209619	8.49E-25	1.75E-23
POLR1D	4150.896794	-0.390249163	0.037956931	-10.28136761	8.55E-25	1.76E-23
WRNIP1	3645.819653	-0.495699684	0.0482133	-10.2813889	8.55E-25	1.76E-23
ANXA2	4675.312627	1.066451231	0.10372813	10.28121524	8.56E-25	1.76E-23
IRAK4	2068.04114	0.435515923	0.042367801	10.27940835	8.73E-25	1.79E-23
SLC29A3	336.0499396	0.783027116	0.076179473	10.27871529	8.79E-25	1.80E-23
PALLD	474.6550309	1.681150115	0.163606335	10.27558083	9.08E-25	1.86E-23
BRAP	2805.340378	-0.485454207	0.047251128	-10.27391792	9.24E-25	1.89E-23
IL4I1	503.5588446	0.914230841	0.088985119	10.27397442	9.23E-25	1.89E-23
TFB2M	1121.070033	-0.56554079	0.055060657	-10.27123219	9.50E-25	1.94E-23
C14orf80	1184.026072	0.962735271	0.093758183	10.26827991	9.79E-25	2.00E-23
SPOCK1	119.7580111	1.932681646	0.188220474	10.26817969	9.80E-25	2.00E-23
GET4	2462.637205	-0.507692485	0.049481184	-10.26031409	1.06E-24	2.17E-23
MED31	247.4884418	0.646236567	0.062988149	10.25965326	1.07E-24	2.19E-23
C19orf52	617.7184025	-0.423463261	0.041282291	-10.25774621	1.09E-24	2.23E-23
RC3H1	14874.65332	-0.558515469	0.054450865	-10.25723781	1.10E-24	2.24E-23
ABR	5151.39196	0.866540605	0.084499003	10.25503938	1.12E-24	2.29E-23
AL136303.1	69.00848207	-0.654782332	0.063856961	-10.25389127	1.14E-24	2.31E-23
TMEM79	179.853644	0.845086578	0.0824354	10.25150093	1.17E-24	2.37E-23
NAT14	417.3437454	-0.694711135	0.067775442	-10.25018967	1.18E-24	2.40E-23
CHD2	55790.38737	-0.723504297	0.070588502	-10.24960551	1.19E-24	2.41E-23
RANP3	7.762336553	1.145313368	0.111747909	10.249081	1.19E-24	2.42E-23
ETF1	16561.58765	-0.622606322	0.060760051	-10.24696838	1.22E-24	2.48E-23
UBR4	60085.14609	-0.546187676	0.053303242	-10.24680021	1.22E-24	2.48E-23
WARS	6152.227588	0.732491413	0.071497356	10.24501401	1.25E-24	2.52E-23
CTDSPL2	6927.448042	-0.559430072	0.054607927	-10.2444847	1.25E-24	2.53E-23
FANCE	405.0191879	0.787620712	0.07688245	10.24447992	1.25E-24	2.53E-23
C2orf49	2019.680894	-0.492825075	0.048108145	-10.24410878	1.26E-24	2.54E-23
NTRK1	667.0686766	-1.848226942	0.180442791	-10.24273087	1.28E-24	2.58E-23
ANKRD33B	688.3473557	-1.074817308	0.104954501	-10.2407929	1.30E-24	2.63E-23
ALG14	55.55270269	0.780045691	0.076181445	10.23931342	1.32E-24	2.67E-23
NTN1	515.1392181	-1.649025111	0.161101722	-10.2359248	1.37E-24	2.76E-23
PRKAG2-AS1	59.04433285	1.057387611	0.103310034	10.23509114	1.38E-24	2.78E-23
PUSL1	304.4434616	0.566235803	0.055323396	10.23501525	1.38E-24	2.78E-23
THSD1	201.444688	-1.142368574	0.111615109	-10.2348919	1.38E-24	2.78E-23
CDKN2B	47.08024186	1.875166101	0.18321355	10.23486584	1.38E-24	2.78E-23
NRGN	927.3222813	1.234757707	0.120644191	10.23470499	1.39E-24	2.78E-23
RP11-1407O15.2	1882.990796	-0.559444122	0.054663558	-10.23431591	1.39E-24	2.79E-23
WAC	16901.24533	-0.557098771	0.054436272	-10.23396264	1.40E-24	2.80E-23
HMG20B	2651.380095	-0.496969885	0.048564904	-10.23310761	1.41E-24	2.82E-23
MIR3648	209898.1499	-0.950004748	0.092856944	-10.23084229	1.44E-24	2.89E-23
SCARNA10	29300.60955	-0.692122037	0.067653634	-10.23037487	1.45E-24	2.90E-23
RPS3	46307.05341	-0.480523667	0.046972054	-10.22999051	1.46E-24	2.91E-23
NBR1	3624.433563	0.579803948	0.056688548	10.22788502	1.49E-24	2.97E-23
AC091038.1	9.504204255	-0.927816456	0.090738672	-10.22514913	1.53E-24	3.06E-23
HIRIP3	316.7285806	0.748546066	0.073207248	10.22502676	1.53E-24	3.06E-23
CTD-2561B21.11	19.40155355	-1.046093818	0.102317735	-10.22397353	1.55E-24	3.09E-23
HERC2P10	1027.000283	-0.922636639	0.090248304	-10.22331281	1.56E-24	3.11E-23
SCARNA9	2198.85876	-0.671473224	0.065699429	-10.22038149	1.61E-24	3.20E-23
TRMT61B	846.93755	-0.354913415	0.034732351	-10.21852549	1.64E-24	3.26E-23
C19orf59	813.0800531	1.444164341	0.141356711	10.21645406	1.67E-24	3.33E-23
SVOPL	61.1725386	-1.735861946	0.169912243	-10.21622644	1.68E-24	3.34E-23
APOBEC3B	347.7886039	1.009348007	0.098800058	10.216067	1.68E-24	3.34E-23
AC066692.5	171.0077516	-0.784878726	0.076830967	-10.215656	1.69E-24	3.35E-23
AQP9	1795.09978	1.76813353	0.173159261	10.21102491	1.77E-24	3.51E-23
C5orf15	1236.014778	0.445267964	0.043609516	10.21033943	1.78E-24	3.53E-23
SPG7	5051.356987	-0.392634581	0.03845823	-10.20937721	1.80E-24	3.57E-23
SNORD3C	24.80101801	-1.019893688	0.099952032	-10.20383146	1.91E-24	3.77E-23
FAM178A	2124.06738	0.587973563	0.057626107	10.20324974	1.92E-24	3.79E-23
MIR4687	132.7360877	-0.485695546	0.047616423	-10.20016875	1.98E-24	3.91E-23
GM2A	4044.977306	0.714000307	0.070002311	10.19966765	1.99E-24	3.93E-23
RNF157	205.0011177	1.30732917	0.128177659	10.19935281	2.00E-24	3.94E-23
SEL1L3	3658.708688	1.192114537	0.116889729	10.19862521	2.01E-24	3.97E-23
CAP1	14857.66233	0.476155379	0.046690698	10.19807804	2.02E-24	3.99E-23
NEK5	28.94663026	-1.391998062	0.136505268	-10.19739444	2.04E-24	4.01E-23
LINC00482	259.9123915	2.102093655	0.206163171	10.19626176	2.06E-24	4.06E-23
YES1	1813.020931	-1.209361505	0.118618259	-10.19540764	2.08E-24	4.09E-23
CD99L2	1522.661713	0.586314778	0.057515155	10.19409193	2.11E-24	4.14E-23
RBBP4P5	6.047533079	-2.054724812	0.201582644	-10.19296489	2.13E-24	4.19E-23
PHKG1	538.6896513	-1.190488322	0.116799667	-10.19256602	2.14E-24	4.20E-23
UBXN2A	1984.22039	-0.604896763	0.059351445	-10.19177817	2.16E-24	4.24E-23
RNA5SP129	6.37091214	-0.940161973	0.092267388	-10.1895371	2.21E-24	4.33E-23
ADTRP	52.58284841	1.560551996	0.15315152	10.18959525	2.21E-24	4.33E-23
C20orf118	11.42668543	-2.21430425	0.217322875	-10.18900681	2.22E-24	4.35E-23
DNAH8	118.9861049	-2.158716708	0.21188199	-10.18829732	2.24E-24	4.38E-23
RP11-495P10.8	9.629738651	-1.653501306	0.162321852	-10.18656015	2.28E-24	4.45E-23
ZBTB32	42.2660895	1.417258883	0.139145102	10.18547448	2.30E-24	4.50E-23
RP11-216N14.7	516.7908684	-0.770851583	0.075709409	-10.18171443	2.39E-24	4.68E-23
CLASP1	10430.05341	-0.394489767	0.038745873	-10.18146533	2.40E-24	4.68E-23
HEATR3	1106.69711	0.689030793	0.06770213	10.17738723	2.50E-24	4.88E-23
C17orf97	40.33628877	1.052703594	0.103454576	10.175515	2.55E-24	4.97E-23
MIR3175	113.0909313	-0.740721683	0.072801189	-10.17458225	2.58E-24	5.02E-23
GRIK5	1426.856538	-1.398515743	0.137474801	-10.17288789	2.62E-24	5.10E-23
PHIP	15009.78083	-0.600855676	0.059068268	-10.17222431	2.64E-24	5.13E-23
RLF	9227.631448	-0.770868153	0.075800146	-10.16974496	2.71E-24	5.26E-23
NONO	18686.74908	-0.298532484	0.029360689	-10.16776168	2.76E-24	5.37E-23
CDK17	5569.357431	-0.638149623	0.062767038	-10.16695449	2.78E-24	5.41E-23
SPTBN2	313.8265172	-1.714006332	0.168592734	-10.16654924	2.80E-24	5.43E-23
NUP153	14290.88525	-0.530649255	0.052199953	-10.16570378	2.82E-24	5.47E-23
AC004148.1	813.4009734	-0.526214161	0.051769527	-10.16455418	2.85E-24	5.53E-23
SRSF4	6312.240807	-0.46552203	0.045804101	-10.16332646	2.89E-24	5.60E-23
RP11-324H6.6	214.6997809	-0.43349482	0.042653392	-10.16319678	2.89E-24	5.60E-23
UNK	2536.18414	-0.340084854	0.0334696	-10.16100737	2.96E-24	5.73E-23
RN7SKP9	186.0777879	-0.48027361	0.047268524	-10.1605375	2.97E-24	5.75E-23
COL20A1	183.6798896	-1.753078963	0.172547595	-10.1599733	2.99E-24	5.78E-23
RPL24P4	118.4117565	-0.51183948	0.05037788	-10.16000434	2.99E-24	5.78E-23
MXD4	6891.412088	-0.624197226	0.061440103	-10.15944308	3.01E-24	5.80E-23
COQ9	573.6732217	0.680312072	0.066985057	10.15617667	3.11E-24	6.00E-23
RP3-476K8.3	37.96833358	0.841411974	0.082917254	10.14761017	3.40E-24	6.54E-23
FLI1	5074.428431	0.695443024	0.068536237	10.14708509	3.41E-24	6.57E-23
TCL1B	8.366904001	2.226494802	0.219440498	10.14623474	3.44E-24	6.63E-23
ITPR2	9846.400281	-0.67289346	0.066322587	-10.14576623	3.46E-24	6.65E-23
CNST	5890.353108	-0.624315233	0.061543847	-10.1442348	3.52E-24	6.76E-23
ARV1	265.3022985	0.819907133	0.080830717	10.14350931	3.54E-24	6.80E-23
CTC-774J1.2	78.61238344	2.550123538	0.25143494	10.14227988	3.59E-24	6.88E-23
BATF	206.4855237	0.783570332	0.077260069	10.14198334	3.60E-24	6.90E-23
GTF3C1	8751.832079	-0.358302759	0.035331179	-10.14126244	3.62E-24	6.94E-23
DNAJC5	5773.159954	0.57995556	0.057187566	10.14128768	3.62E-24	6.94E-23
MEGF9	4705.937233	0.984888956	0.09711608	10.14135819	3.62E-24	6.94E-23
TMEM209	1037.892595	0.521245765	0.051411424	10.1387148	3.72E-24	7.12E-23
PRR14	2827.307033	-0.443743965	0.043772754	-10.13744678	3.77E-24	7.20E-23
P2RY12	14.94089474	1.804563423	0.178013934	10.13720322	3.78E-24	7.22E-23
snoU2_19	772.6739817	-0.666327688	0.065740328	-10.13575248	3.83E-24	7.32E-23
COL8A2	297.8191116	1.721032758	0.16983048	10.1338273	3.91E-24	7.46E-23
LHX6	87.4245	-1.974721134	0.194910535	-10.13142329	4.01E-24	7.64E-23
NARF	5825.877653	-0.684428174	0.067559679	-10.13071981	4.04E-24	7.69E-23
SETP21	5.818905171	2.037684247	0.201250043	10.12513696	4.27E-24	8.14E-23
FLVCR2	470.6614038	0.940451478	0.092897007	10.12359282	4.34E-24	8.26E-23
PLEKHH1	68.62716423	1.81551886	0.179399103	10.11999967	4.50E-24	8.57E-23
IL5RA	454.3999252	-1.734828033	0.171436547	-10.1193594	4.53E-24	8.62E-23
UNC119B	3093.928519	-0.588601201	0.058173199	-10.11808207	4.59E-24	8.72E-23
SNORD73A	138.946339	-0.590920761	0.058404822	-10.11767081	4.61E-24	8.76E-23
CYBASC3	3010.174204	0.488873927	0.048322335	10.11693507	4.65E-24	8.82E-23
BLNK	248.3275329	1.34017405	0.132502381	10.11433937	4.77E-24	9.05E-23
ZNF324B	284.1016931	0.627159841	0.06201564	10.11293031	4.84E-24	9.17E-23
DDHD2	3315.318303	-0.498184101	0.04927233	-10.11082897	4.95E-24	9.36E-23
LINC00116	84.40363491	0.806896254	0.079821933	10.10870354	5.05E-24	9.56E-23
AC002454.1	262.1080006	-1.347805208	0.133351365	-10.10717218	5.13E-24	9.71E-23
SULF2	1713.941185	1.672144545	0.165471981	10.10530322	5.23E-24	9.89E-23
MURC	22.31406441	-1.343501251	0.132964684	-10.10419615	5.29E-24	9.99E-23
RP3-476K8.4	21.50817411	0.953178972	0.094339771	10.10368118	5.32E-24	1.00E-22
IL21R	772.9693125	1.282617911	0.126955402	10.10290143	5.36E-24	1.01E-22
ASCL2	168.8151774	1.409780526	0.139544084	10.10276099	5.37E-24	1.01E-22
AC009133.19	231.728609	-0.895983111	0.088706631	-10.10052012	5.49E-24	1.03E-22
CDHR3	33.05778575	1.411421957	0.139742691	10.10014866	5.52E-24	1.04E-22
LCMT1	927.5976017	-0.328462309	0.032522681	-10.09948434	5.55E-24	1.04E-22
CTB-138E5.1	6.232679715	2.409862624	0.238622587	10.09905495	5.58E-24	1.05E-22
DCTN6	996.4005187	-0.58043862	0.057477917	-10.09846309	5.61E-24	1.05E-22
RP11-163E9.2	312.6587726	-0.470106311	0.046552987	-10.09830603	5.62E-24	1.06E-22
ZNF222	319.9572454	-0.779094603	0.077165843	-10.0963661	5.73E-24	1.08E-22
TMEM126B	507.3293953	0.432418445	0.042829804	10.09620405	5.74E-24	1.08E-22
SUSD3	480.1969051	1.088704316	0.107870703	10.09267839	5.95E-24	1.12E-22
SRSF11	20503.97299	-0.561336627	0.055654403	-10.08611345	6.36E-24	1.19E-22
PRR14L	6370.313957	0.446028513	0.044240001	10.08201866	6.63E-24	1.24E-22
STC1	40.17030419	3.381126033	0.335438102	10.0797316	6.79E-24	1.27E-22
GPR183	2038.778099	1.256976627	0.124707654	10.07938635	6.82E-24	1.27E-22
ZNF726	488.657104	-0.961537253	0.095428217	-10.07602663	7.05E-24	1.32E-22
KCTD17	232.5922453	0.969757722	0.096252287	10.07516554	7.11E-24	1.33E-22
NEK6	2687.789119	0.712762677	0.070745381	10.0750419	7.12E-24	1.33E-22
SESN1	4771.669226	-0.84808528	0.084178247	-10.07487461	7.14E-24	1.33E-22
CCT5	4635.476595	0.574277312	0.057003205	10.07447405	7.16E-24	1.33E-22
TRADD	554.0436608	0.708012879	0.070301121	10.07114638	7.41E-24	1.38E-22
SLC2A6	848.7130261	1.29588296	0.128695323	10.06938658	7.54E-24	1.40E-22
PAQR4	838.3069156	0.860515012	0.085481473	10.06668445	7.75E-24	1.44E-22
MIR3687	147916.6698	-0.953255566	0.09469827	-10.0662406	7.79E-24	1.45E-22
CD8A	595.1591393	1.28962021	0.128119934	10.06572647	7.83E-24	1.45E-22
SMURF1	9148.417672	-0.861025012	0.085548137	-10.06480147	7.90E-24	1.47E-22
NEK9	4776.402839	0.597365194	0.059365275	10.06253557	8.09E-24	1.50E-22
MFAP4	360.3128571	-1.721598489	0.171206277	-10.05569724	8.67E-24	1.61E-22
SLC5A6	1953.650631	0.661888319	0.065822286	10.05568718	8.67E-24	1.61E-22
ERVFRD-1	77.87207302	-1.878140522	0.186820776	-10.05316733	8.90E-24	1.65E-22
RP1-228H13.2	7.153810561	2.314248075	0.230206622	10.05291707	8.92E-24	1.65E-22
AP1G1	15426.29473	-0.61581583	0.061279601	-10.04927931	9.25E-24	1.71E-22
MX2	3247.488844	0.903810625	0.089938282	10.04923157	9.26E-24	1.71E-22
LACC1	221.7954267	0.674403006	0.067112832	10.0487938	9.30E-24	1.72E-22
OR10H1	5.655229117	-2.587177146	0.257472618	-10.04835839	9.34E-24	1.72E-22
EPS15L1	3119.073025	-0.463276407	0.046123003	-10.0443679	9.73E-24	1.79E-22
ZC3H12D	962.6694388	0.812111329	0.080856885	10.04381167	9.78E-24	1.80E-22
TRAPPC1	1215.543682	0.549814423	0.054743228	10.04351476	9.81E-24	1.81E-22
FAM3C2	45.99518265	0.619891627	0.061722815	10.04315228	9.85E-24	1.81E-22
ZNF658	67.11442061	1.020649373	0.101637158	10.04208886	9.95E-24	1.83E-22
LUC7L3	10003.55927	-0.503143854	0.050108541	-10.04107968	1.01E-23	1.85E-22
CRBN	3501.313915	-0.44865631	0.044699854	-10.03708663	1.05E-23	1.92E-22
FAN1	2838.914303	-0.540906098	0.053903321	-10.03474527	1.07E-23	1.97E-22
ANKRD10	8202.6381	-0.388347963	0.038706505	-10.03314464	1.09E-23	2.00E-22
RFWD3	6641.38053	-0.455313072	0.045394844	-10.03006133	1.12E-23	2.06E-22
FAM111B	181.8450727	1.320561875	0.131691658	10.02768051	1.15E-23	2.11E-22
NUDT16P	125.6387486	1.886838015	0.188260373	10.02249164	1.21E-23	2.22E-22
ZRANB1	6099.162476	-0.646667792	0.064529116	-10.02133356	1.23E-23	2.25E-22
SLC35G2	249.1883639	-1.684353078	0.168087134	-10.02071388	1.24E-23	2.26E-22
AKR7A2	1765.619566	0.739288775	0.073799622	10.01751431	1.28E-23	2.33E-22
SLC25A20	755.9336325	0.591805512	0.059093608	10.01471282	1.31E-23	2.40E-22
TRAF3IP3	3028.488664	0.72587765	0.072484976	10.01418066	1.32E-23	2.41E-22
RP11-124N14.4	225.1663245	0.791811319	0.079085978	10.01203169	1.35E-23	2.46E-22
RP11-490H24.5	185.7554423	0.676987857	0.067639646	10.00874332	1.40E-23	2.54E-22
DNAJC10	3747.300211	0.54187181	0.054142077	10.00833065	1.40E-23	2.55E-22
RP11-389C8.2	15.374212	2.261327743	0.225975917	10.00694131	1.42E-23	2.59E-22
ZNF577	812.841317	-0.518178494	0.051791515	-10.00508474	1.45E-23	2.64E-22
RPL32P3	2208.667751	-0.419494658	0.041938986	-10.00249877	1.49E-23	2.70E-22
NFAM1	3866.719121	1.291104777	0.129097098	10.00103642	1.51E-23	2.74E-22
PTPRK	165.5053904	1.596228934	0.159609255	10.00085448	1.51E-23	2.75E-22
FAM118B	292.4571604	0.845104681	0.084508262	10.00026105	1.52E-23	2.76E-22
INPP4A	3882.927551	0.677439276	0.067763557	9.99710323	1.57E-23	2.85E-22
TIMM23	1413.682267	-0.459821979	0.045995819	-9.997038533	1.57E-23	2.85E-22
HSP90B2P	111.5943847	-0.781538352	0.07818482	-9.996036944	1.59E-23	2.87E-22
SNORD45C	72.00494669	-0.569378242	0.056974136	-9.993626607	1.63E-23	2.94E-22
RECK	409.8830322	1.046863305	0.104760935	9.992878628	1.64E-23	2.96E-22
RP11-439E19.7	8.487314845	-1.670613461	0.167203962	-9.991470556	1.66E-23	3.00E-22
FAM20C	1327.343516	1.538093592	0.153989519	9.988300508	1.71E-23	3.10E-22
RP11-290F20.1	29.11281862	1.464746899	0.146649315	9.98809233	1.72E-23	3.11E-22
A1BG	166.88764	-0.901702436	0.090288954	-9.986852147	1.74E-23	3.14E-22
SNORD124	25.83745777	-0.602845359	0.060366753	-9.98638034	1.75E-23	3.16E-22
RNF157-AS1	8.374507644	1.409152803	0.141111052	9.98612644	1.75E-23	3.16E-22
TIFAB	1113.762829	2.028336731	0.203125404	9.985637874	1.76E-23	3.18E-22
GNG10	294.6742724	0.646530378	0.064748822	9.985206764	1.77E-23	3.19E-22
MGEA5	19748.09043	-0.468635005	0.046935807	-9.984594566	1.78E-23	3.20E-22
IGHV3-33	58.85001577	1.361137879	0.136358906	9.982024027	1.83E-23	3.29E-22
FOXP3	23.30618946	1.262803628	0.126542614	9.97927569	1.88E-23	3.38E-22
VMO1	7.321357228	1.557097152	0.156039742	9.978849823	1.89E-23	3.39E-22
NKG7	1831.822358	0.938508284	0.094067565	9.976959517	1.92E-23	3.45E-22
RBMS1P1	204.1402935	0.483324519	0.04844748	9.976257145	1.94E-23	3.47E-22
RP11-333I13.1	101.1790019	-0.874015224	0.087609745	-9.976232991	1.94E-23	3.47E-22
TNPO2	5358.201164	-0.381275822	0.038230546	-9.973067607	2.00E-23	3.58E-22
VN1R1	51.06053147	-0.84250949	0.084483731	-9.972446505	2.01E-23	3.60E-22
PRMT10	1197.212243	-0.552964357	0.055451362	-9.972060892	2.02E-23	3.62E-22
CHCHD10	337.7302955	0.858362812	0.086077881	9.971932464	2.02E-23	3.62E-22
PPP1R11	1607.013178	0.408740478	0.040991862	9.971259181	2.04E-23	3.64E-22
LENG8	33999.06081	-0.524408277	0.052597794	-9.970157161	2.06E-23	3.68E-22
RP11-303E16.5	8.949961851	-1.270536372	0.127435259	-9.970053708	2.06E-23	3.68E-22
SASH1	184.1255593	2.078042897	0.208463224	9.968390877	2.10E-23	3.74E-22
AC005077.14	78.99560489	-2.576608881	0.258493706	-9.967781901	2.11E-23	3.76E-22
CFB	1033.397267	1.74217576	0.174780154	9.967812251	2.11E-23	3.76E-22
MATR3	27952.97577	-0.396782449	0.039807418	-9.967550546	2.11E-23	3.77E-22
AP003419.11	781.6863913	0.566648318	0.056866152	9.964597616	2.18E-23	3.88E-22
POLR3K	354.5900522	0.572075634	0.057434326	9.960517957	2.27E-23	4.04E-22
DVL2	2087.69162	-0.453455555	0.045526339	-9.960290284	2.27E-23	4.04E-22
ALDH1B1	423.9207804	1.150068142	0.115468744	9.959995207	2.28E-23	4.05E-22
IFT122	2896.491542	-0.425120279	0.042686618	-9.959099519	2.30E-23	4.09E-22
LRP12	1287.459226	-1.155196214	0.116028107	-9.956175639	2.37E-23	4.21E-22
RP4-684O24.5	18.57606014	1.883393168	0.189178003	9.95566681	2.38E-23	4.23E-22
FAM53C	11177.59249	-0.634075541	0.063693457	-9.955112613	2.40E-23	4.25E-22
LRRC8C	4167.622695	0.647355901	0.065029816	9.954755301	2.40E-23	4.26E-22
C1orf85	486.581166	0.635858658	0.063876851	9.95444583	2.41E-23	4.27E-22
SUCLG2	804.2546192	1.057636345	0.106255706	9.953689883	2.43E-23	4.30E-22
RP5-867C24.1	665.2069179	-0.687808063	0.069103836	-9.953254413	2.44E-23	4.32E-22
CHIC2	1428.430101	-0.410320047	0.041225228	-9.953129737	2.44E-23	4.32E-22
CTC-338M12.3	336.3833656	-0.557098709	0.055974144	-9.952786625	2.45E-23	4.33E-22
RCBTB1	2682.058739	-0.585929647	0.058874984	-9.952098599	2.47E-23	4.36E-22
PRMT6	491.9895644	0.711710873	0.071524596	9.950575254	2.51E-23	4.42E-22
RBMS2	1445.362572	-0.808046583	0.081223926	-9.948381235	2.56E-23	4.52E-22
FBXW2	3769.533609	-0.343194422	0.034497397	-9.948414981	2.56E-23	4.52E-22
METTL23	649.3377754	0.394614934	0.039676179	9.945890644	2.63E-23	4.63E-22
ACIN1	18845.59015	-0.340257049	0.03421508	-9.944651473	2.66E-23	4.68E-22
ENY2	2964.322702	-0.507702651	0.05105441	-9.944344726	2.67E-23	4.70E-22
IFNAR1	2634.117201	0.497077334	0.049993576	9.942824051	2.71E-23	4.76E-22
PHACTR4	5405.928928	-0.602366742	0.060585168	-9.942478723	2.72E-23	4.78E-22
WHSC2	1830.743228	-0.396104378	0.039840762	-9.942188706	2.73E-23	4.79E-22
RFT1	1329.276	0.533401035	0.053651188	9.942017223	2.73E-23	4.79E-22
GAPVD1	13043.00814	-0.615445165	0.061909976	-9.940969155	2.76E-23	4.84E-22
GZMA	118.4557184	1.668183211	0.167810271	9.940888588	2.76E-23	4.84E-22
RN7SL2	606731.1573	-0.748355825	0.075299156	-9.938435819	2.83E-23	4.96E-22
GZMB	137.7669564	1.502214955	0.151185328	9.936248291	2.90E-23	5.07E-22
RNF103	6494.448679	-0.691035174	0.069560507	-9.934303358	2.95E-23	5.17E-22
GLT25D1	7191.724443	0.663593517	0.066805067	9.933281275	2.98E-23	5.22E-22
AC007956.1	350.8732821	-0.48716718	0.049048114	-9.932434559	3.01E-23	5.26E-22
NSD1	13951.59068	0.427362745	0.043029095	9.9319482	3.02E-23	5.28E-22
RP11-378J18.5	113.5917193	-0.590463687	0.059464614	-9.929664804	3.09E-23	5.40E-22
NAIF1	573.713334	0.509823414	0.051353111	9.927799926	3.15E-23	5.50E-22
ARL13B	139.0934068	0.63826165	0.06430343	9.92577927	3.22E-23	5.61E-22
GEMIN6	89.60559622	0.811757102	0.081802118	9.923424045	3.29E-23	5.74E-22
POFUT1	2256.260816	0.454074577	0.045766797	9.921484713	3.36E-23	5.84E-22
UIMC1	4400.366019	-0.514997018	0.051907097	-9.921514617	3.36E-23	5.84E-22
IQSEC2	753.5947321	1.156920335	0.116616872	9.920694284	3.38E-23	5.89E-22
MDM4	27720.39361	-0.483295017	0.048728694	-9.91807858	3.47E-23	6.04E-22
ABLIM2	14.58542883	1.331824748	0.134288794	9.917616382	3.49E-23	6.06E-22
PHLDA1	2218.738352	1.498095118	0.151071182	9.916485016	3.53E-23	6.13E-22
MBP	4169.734622	0.549252055	0.055395811	9.915046732	3.58E-23	6.21E-22
TMEM180	420.2804582	0.71177055	0.071791298	9.914440403	3.60E-23	6.25E-22
GINS3	263.3009356	0.837187024	0.084460858	9.912130263	3.69E-23	6.39E-22
C5orf20	522.3609556	2.043197976	0.2061661	9.910445891	3.75E-23	6.49E-22
AC093838.4	3532.347866	-0.57100259	0.057666044	-9.9018859	4.08E-23	7.07E-22
CCDC11	73.03408244	-0.926561456	0.093574976	-9.901808069	4.09E-23	7.07E-22
PSMD6	6546.251859	-0.432492411	0.04368347	-9.900596582	4.14E-23	7.15E-22
IQCE	976.2278226	0.712781308	0.072001789	9.89949441	4.18E-23	7.23E-22
SF3A3	5201.515862	-0.539015812	0.054450426	-9.899202802	4.20E-23	7.25E-22
EMB	13913.73267	0.825638536	0.083408787	9.898699698	4.22E-23	7.28E-22
FAM220A	385.1799928	0.594862429	0.060101385	9.897649227	4.26E-23	7.35E-22
SLC47A1	95.47733336	1.9740013	0.199494009	9.895040512	4.37E-23	7.54E-22
AC002480.5	10.17502012	1.751694696	0.177047475	9.893926439	4.42E-23	7.62E-22
PJA2	14547.93355	-0.5373438	0.054311083	-9.893814831	4.43E-23	7.62E-22
ELF1	21123.28715	-0.485731435	0.049101805	-9.892333494	4.49E-23	7.73E-22
HIST1H2AC	7968.686807	-0.690306301	0.069783256	-9.892148075	4.50E-23	7.74E-22
GEMIN7	622.2277256	0.485071012	0.049039111	9.891513237	4.53E-23	7.79E-22
RP11-693J15.4	16.29861986	1.721851749	0.174079935	9.891155772	4.55E-23	7.81E-22
PRCP	2011.530909	0.628113114	0.063503334	9.891025735	4.55E-23	7.82E-22
HRH2	1051.57068	1.164630219	0.117803529	9.886208204	4.78E-23	8.20E-22
AC073321.5	4783.784792	-0.503632257	0.050943649	-9.886065549	4.78E-23	8.20E-22
PDE6D	453.3350329	0.460127314	0.0465449	9.885665575	4.80E-23	8.23E-22
AC004791.2	486.8159656	-2.75419193	0.278608986	-9.885510038	4.81E-23	8.24E-22
TGFBI	943.2538329	1.813566274	0.183486978	9.883896361	4.89E-23	8.37E-22
CD200R1	149.0378618	1.208019069	0.122225302	9.883543336	4.91E-23	8.39E-22
STEAP1	3.683066578	3.634936577	0.367784627	9.88332929	4.92E-23	8.41E-22
CCL22	29.57418224	2.09104045	0.211629887	9.880648134	5.05E-23	8.63E-22
SENP5	7809.357095	-0.460763837	0.046636124	-9.879977022	5.08E-23	8.68E-22
TRIM7	65.95771139	1.837047498	0.185951127	9.879195289	5.12E-23	8.75E-22
RN7SL1	1142207.727	-0.688341721	0.069685964	-9.877767023	5.20E-23	8.87E-22
Metazoa_SRP	1142165.502	-0.688333474	0.06968643	-9.877582709	5.21E-23	8.88E-22
AP000692.9	190.6064811	-0.713617575	0.07224756	-9.877393445	5.22E-23	8.89E-22
C9orf43	279.8135491	-1.100724781	0.111456965	-9.875782834	5.30E-23	9.03E-22
C2	1344.617599	1.679501105	0.17006904	9.875407659	5.32E-23	9.06E-22
TNFRSF8	51.17038657	1.253534618	0.126940277	9.874995117	5.34E-23	9.09E-22
FAM168B	11832.77104	-0.569194368	0.057641465	-9.874738069	5.36E-23	9.11E-22
RP5-1104E15.6	6.078423425	-2.051481296	0.207777636	-9.873446128	5.43E-23	9.22E-22
PLA2G1B	6.424047732	-1.532189083	0.155197216	-9.872529426	5.48E-23	9.30E-22
LILRP1	35.41606447	1.745360607	0.176817592	9.870966929	5.56E-23	9.44E-22
PDZD2	266.4845517	-1.778052002	0.180193728	-9.867446667	5.76E-23	9.77E-22
RP13-487P22.1	278.7800944	-0.690131875	0.069957284	-9.865046694	5.90E-23	1.00E-21
GLUD1	4627.777633	0.40468425	0.041024541	9.864443088	5.94E-23	1.01E-21
ODZ4	51.98190203	1.834925497	0.186032332	9.863476285	5.99E-23	1.01E-21
PPP2R2A	3733.822874	-0.544377285	0.055209419	-9.860224807	6.19E-23	1.05E-21
XXbac-BPG116M5.17	1055.517899	1.758346608	0.178334757	9.859808807	6.22E-23	1.05E-21
ZFC3H1	13723.47143	-0.579345508	0.058768159	-9.858153012	6.32E-23	1.07E-21
C17orf76-AS1	27359.75319	-0.593751443	0.060232728	-9.857621608	6.35E-23	1.07E-21
KLHL14	83.01273125	1.525775262	0.1548234	9.854939634	6.53E-23	1.10E-21
COTL1	12852.39172	0.79506714	0.080690431	9.853301428	6.63E-23	1.12E-21
DGCR2	3499.162094	0.467140613	0.047420479	9.851031155	6.78E-23	1.14E-21
UBQLN1	16066.30041	-0.465693168	0.047281739	-9.849323946	6.90E-23	1.16E-21
RP11-689P11.2	68.62751384	-0.710847601	0.072176054	-9.848801116	6.94E-23	1.17E-21
RP1-232L22__B.1	39.09085047	0.884037661	0.08976275	9.848602684	6.95E-23	1.17E-21
CCDC138	413.4187739	-0.63822239	0.064839171	-9.84316089	7.34E-23	1.23E-21
RTCA	1912.076095	-0.367435432	0.037329718	-9.842973622	7.35E-23	1.24E-21
ILK	2947.360228	0.471656809	0.047918505	9.842894915	7.36E-23	1.24E-21
NDUFB4	1244.592814	-0.414150701	0.042079124	-9.842189274	7.41E-23	1.24E-21
RP11-13N13.5	30.31889665	-0.90471176	0.091935788	-9.840691872	7.52E-23	1.26E-21
RANBP10	5787.685332	-0.732272598	0.074427837	-9.838692439	7.67E-23	1.29E-21
SCML4	277.031147	1.247794963	0.126825878	9.838646382	7.67E-23	1.29E-21
LRRC32	160.1800154	1.63507961	0.166242861	9.835487659	7.92E-23	1.33E-21
RP1-111C20.3	15.64509906	2.510112107	0.255216143	9.835240331	7.94E-23	1.33E-21
RPL35	9406.501999	-0.447154359	0.045466951	-9.834711687	7.98E-23	1.34E-21
ACER3	1713.916844	0.485134658	0.049331684	9.834139475	8.03E-23	1.34E-21
RP11-77H9.2	709.6963435	0.468981334	0.047698131	9.832279137	8.17E-23	1.37E-21
ADAP1	1933.004129	0.932524001	0.094866319	9.829874448	8.37E-23	1.40E-21
CTD-2514K5.2	25.72798658	1.355370756	0.137889194	9.829419643	8.41E-23	1.40E-21
C19orf25	592.6625283	0.552022094	0.05617401	9.82700165	8.61E-23	1.44E-21
NUDT19P5	3.50602333	2.886781131	0.293805382	9.825487594	8.74E-23	1.46E-21
SLC7A5P2	2028.369804	-0.613587224	0.062449808	-9.825285939	8.76E-23	1.46E-21
GOLGA4	7030.216689	-0.621640652	0.063272043	-9.824886676	8.80E-23	1.47E-21
PPP4R2	5457.829813	-0.572029408	0.058223426	-9.824729436	8.81E-23	1.47E-21
TYSND1	675.3281042	0.623298467	0.063446639	9.823979331	8.88E-23	1.48E-21
RAC2	8748.817335	0.667722822	0.067973063	9.823344619	8.93E-23	1.49E-21
API5	2943.752471	0.44068938	0.044872487	9.820926149	9.15E-23	1.52E-21
SNORA70B	53.11204606	-0.768348935	0.078242995	-9.820034765	9.23E-23	1.53E-21
MCCC2	1788.325712	0.560331606	0.057065359	9.819119933	9.32E-23	1.55E-21
PMPCA	3470.334007	-0.369327465	0.037614539	-9.81874222	9.35E-23	1.55E-21
RP11-57A19.3	24.63381325	-0.989353204	0.100773744	-9.817569166	9.46E-23	1.57E-21
SNORA84	20.88906225	-0.706835621	0.072008342	-9.816024117	9.61E-23	1.59E-21
XRCC1	1407.638525	-0.309044081	0.031487708	-9.814753063	9.73E-23	1.61E-21
RGS14	1553.659393	0.7694561	0.078408996	9.813365012	9.86E-23	1.63E-21
RICTOR	17553.11712	-0.820503338	0.083620005	-9.812285153	9.97E-23	1.65E-21
BRPF1	5787.009061	-0.484816156	0.049414516	-9.8112092	1.01E-22	1.67E-21
DDX19B	1657.74336	-0.391422517	0.039903457	-9.809238158	1.03E-22	1.70E-21
ITGB2-AS1	802.8652991	1.131393577	0.115351288	9.808243967	1.04E-22	1.71E-21
KCNE1L	1310.675292	2.329475217	0.23757067	9.80539902	1.07E-22	1.76E-21
WDR61	864.8373861	0.40673419	0.041483186	9.804796272	1.07E-22	1.77E-21
RPS15A	19559.02079	-0.447301889	0.045625807	-9.803703646	1.09E-22	1.79E-21
ZNF555	1068.607319	-0.860123347	0.087747217	-9.802286387	1.10E-22	1.81E-21
FAM135B	8.983998648	3.700787556	0.377610435	9.800543673	1.12E-22	1.84E-21
USP24	18686.42281	-0.484466333	0.049436826	-9.799705418	1.13E-22	1.86E-21
LYRM2	1141.686449	0.399877984	0.040808216	9.798957693	1.14E-22	1.87E-21
NKD2	173.9265285	-1.999877425	0.204103947	-9.798328036	1.14E-22	1.88E-21
CUL3	7242.257392	-0.531907191	0.054289381	-9.797628656	1.15E-22	1.89E-21
RP11-464D20.6	287.6311173	-0.671759254	0.06858029	-9.795223273	1.18E-22	1.94E-21
RP11-136K14.2	17.84595687	1.726859402	0.176295212	9.795271131	1.18E-22	1.94E-21
PPARGC1B	1715.338195	0.882348018	0.090082446	9.794894116	1.18E-22	1.94E-21
AC015691.13	13.17240492	-0.966925834	0.09872463	-9.794170263	1.19E-22	1.96E-21
SCARNA8	31.83187081	-0.656875961	0.067068157	-9.794155493	1.19E-22	1.96E-21
CXCL16	880.1713609	1.527799909	0.155997432	9.793750379	1.20E-22	1.96E-21
SMPDL3A	128.2632363	1.739998813	0.177674486	9.793183299	1.20E-22	1.97E-21
RP11-340F14.5	75.48289232	1.017025168	0.103860428	9.792229744	1.22E-22	1.99E-21
RP11-512H23.2	48.03206711	-1.210815188	0.12366876	-9.790792704	1.23E-22	2.02E-21
KIFAP3	1345.759766	-0.672967261	0.068737544	-9.790388499	1.24E-22	2.02E-21
AL109806.1	71.70929361	-0.710649707	0.072586246	-9.790418287	1.24E-22	2.02E-21
RP11-1114A5.4	265.8279403	-0.830908161	0.084874252	-9.789873132	1.24E-22	2.03E-21
CDAN1	2642.497105	-0.397035194	0.04056752	-9.787021693	1.28E-22	2.09E-21
CTD-2653M23.2	743.78693	-0.447029253	0.04567558	-9.787051448	1.28E-22	2.09E-21
ILF3	36304.22393	-0.417787008	0.042690661	-9.786379373	1.29E-22	2.10E-21
LINC00607	4.559548797	1.97787671	0.202108688	9.78620332	1.29E-22	2.10E-21
PIGR	32.30467832	1.566315051	0.160071121	9.785119544	1.30E-22	2.12E-21
FGD5-AS1	5285.901872	0.31812615	0.032516311	9.783586673	1.32E-22	2.15E-21
RPL18	23522.97339	-0.430985874	0.04407215	-9.779097919	1.38E-22	2.25E-21
RP11-540B6.3	81.83727887	-0.887294386	0.090734355	-9.779034526	1.39E-22	2.25E-21
FLOT2	6917.334585	0.585331485	0.059866873	9.777218321	1.41E-22	2.29E-21
USP36	11007.52972	-0.587497073	0.060092346	-9.776570746	1.42E-22	2.30E-21
KAT6A	19274.29132	-0.592541833	0.060617789	-9.775048626	1.44E-22	2.34E-21
RP11-169D4.2	5.308464678	1.77779291	0.181882671	9.774394127	1.45E-22	2.35E-21
AL627171.1	24.83944976	-0.700131348	0.071640822	-9.772798934	1.47E-22	2.39E-21
NUP88	4016.487005	-0.449941431	0.046047079	-9.771334917	1.49E-22	2.42E-21
MIR3161	4.940537908	1.210381091	0.123891967	9.769649476	1.52E-22	2.46E-21
FAM193A	5696.552076	-0.374861353	0.038374108	-9.768601036	1.54E-22	2.48E-21
KCNA3	1288.965441	1.105988463	0.113225854	9.767985214	1.54E-22	2.50E-21
PEG10	81.43399819	1.468116762	0.150319068	9.766670202	1.57E-22	2.53E-21
OGT	43920.18245	-0.457480494	0.046845713	-9.765685292	1.58E-22	2.55E-21
CLSTN3	3396.388092	-0.597377777	0.061188419	-9.762922238	1.62E-22	2.62E-21
SNORD49B	277.5011917	-0.499605514	0.051183898	-9.760990036	1.66E-22	2.67E-21
CD99P1	1087.243441	-0.732615443	0.07508064	-9.757714386	1.71E-22	2.76E-21
LIPA	2663.834992	0.733420866	0.075189752	9.754266333	1.77E-22	2.85E-21
DDX52	4462.748536	-0.484601525	0.049689128	-9.752667171	1.80E-22	2.89E-21
RP11-289I10.2	62.3213214	0.943052061	0.096705439	9.751799585	1.81E-22	2.92E-21
EEF2	187119.9313	-0.490993481	0.050355221	-9.750597347	1.83E-22	2.95E-21
GIN1	110.5368546	0.638018083	0.0654362	9.750231209	1.84E-22	2.96E-21
AC024084.1	3.801731604	1.614051948	0.165545399	9.749905223	1.85E-22	2.97E-21
ARL4C	2907.43173	1.182648682	0.121301283	9.749679906	1.85E-22	2.97E-21
RP11-462G22.1	15.92417502	-1.878530587	0.192733092	-9.746798372	1.90E-22	3.06E-21
SAP30	934.94944	-1.166735663	0.119784818	-9.740263285	2.03E-22	3.26E-21
RNA5SP155	52.82444024	-0.643366836	0.066065392	-9.738333702	2.07E-22	3.32E-21
PPIL1	391.4803688	0.739006767	0.075886117	9.738365863	2.07E-22	3.32E-21
NCAPD2	5479.721599	0.638667051	0.065595126	9.736501689	2.11E-22	3.38E-21
CNTNAP1	163.0440167	1.344050454	0.138059118	9.735325526	2.13E-22	3.41E-21
CYP1B1-AS1	10.66483069	1.481992582	0.152283502	9.731799983	2.21E-22	3.53E-21
PAPD4	5996.238518	-0.425925538	0.043770732	-9.730829672	2.23E-22	3.56E-21
GEN1	1178.443627	0.550856557	0.056612619	9.730278644	2.24E-22	3.58E-21
CCDC144NL	42.02558219	3.156975397	0.324473647	9.729527886	2.26E-22	3.61E-21
SNX4	1435.597708	-0.420067162	0.0431805	-9.728168094	2.29E-22	3.65E-21
RP11-369K17.1	15.33730857	-1.529445257	0.157220745	-9.728011766	2.29E-22	3.66E-21
KCNS1	37.49334738	2.514935515	0.258537008	9.727564845	2.30E-22	3.67E-21
DPEP1	41.6964621	-2.127780433	0.218769823	-9.726114881	2.33E-22	3.72E-21
RP11-57H14.3	23.37972523	-0.797373667	0.081988628	-9.725417826	2.35E-22	3.74E-21
PAK1IP1	361.5916085	0.624488892	0.064221129	9.724041066	2.38E-22	3.79E-21
RP11-638F5.1	49.50355786	-2.446385753	0.251585961	-9.72385637	2.39E-22	3.80E-21
ITGB7	2874.843219	1.037700034	0.106752458	9.720619632	2.46E-22	3.92E-21
POM121	6803.931231	-0.45247614	0.046550353	-9.720144163	2.47E-22	3.93E-21
AC073072.5	4.927902513	1.919208094	0.197502766	9.717373259	2.54E-22	4.04E-21
ALOX5AP	1751.816935	1.146520385	0.11800944	9.715497215	2.59E-22	4.11E-21
AC007880.1	39.92263039	1.423334207	0.146544616	9.712633898	2.66E-22	4.23E-21
ZSCAN12P1	70.21436728	-1.308908489	0.134771778	-9.712036927	2.68E-22	4.25E-21
PDP1	1290.160594	0.598078214	0.061586154	9.711244771	2.70E-22	4.28E-21
RPP25L	218.2028512	0.530742041	0.054658269	9.710187422	2.73E-22	4.32E-21
MAP4K5	3276.579095	-0.501794205	0.05168063	-9.709521905	2.75E-22	4.35E-21
PTRH1	87.93410497	0.662114136	0.068201326	9.708229598	2.78E-22	4.40E-21
C1orf106	148.4312646	1.696010115	0.174756399	9.704995806	2.87E-22	4.54E-21
SDHC	1240.36678	0.526684532	0.05427402	9.704174008	2.89E-22	4.58E-21
RP11-392M18.5	192.4012026	0.513081925	0.052884106	9.702006311	2.96E-22	4.67E-21
EXTL3	1614.1691	0.71340324	0.073532787	9.701838674	2.96E-22	4.68E-21
FAM96B	502.0378239	0.446019764	0.045974585	9.701441771	2.97E-22	4.69E-21
RP11-298J23.6	82.53639075	-0.600019389	0.06185107	-9.701034834	2.98E-22	4.71E-21
IL10	28.29260738	1.635872899	0.16867802	9.698198373	3.07E-22	4.84E-21
TBC1D20	3477.217616	-0.424181145	0.043741417	-9.697471574	3.09E-22	4.87E-21
HDDC3	302.6664076	0.565980051	0.058367046	9.696910981	3.11E-22	4.90E-21
ZNF564	1409.442693	-0.466982199	0.048162237	-9.696023949	3.13E-22	4.94E-21
SLC16A13	109.4775317	0.862266487	0.088945794	9.694291851	3.19E-22	5.02E-21
TTC32	749.4622284	-0.453497558	0.046790988	-9.691985191	3.26E-22	5.13E-21
PIK3R1	17854.88935	-0.568375908	0.058644835	-9.691832357	3.27E-22	5.14E-21
FTSJ2	785.6580438	0.508786193	0.0525204	9.687401332	3.41E-22	5.36E-21
GPR65	368.8141094	0.98852612	0.10205027	9.686658514	3.44E-22	5.40E-21
TTC3	13157.88427	-0.480102545	0.049574406	-9.684484088	3.51E-22	5.51E-21
CLEC7A	1454.875938	1.44539762	0.149261263	9.683675391	3.54E-22	5.55E-21
ZMPSTE24	1152.74608	0.432917455	0.044716008	9.68148707	3.61E-22	5.67E-21
PRKRA	2401.240316	-0.412336613	0.042593511	-9.680737738	3.64E-22	5.71E-21
OR52P1P	45.52141683	-1.273701081	0.131587404	-9.679506116	3.68E-22	5.77E-21
FAM76A	510.1992639	0.383243797	0.039597838	9.678402042	3.72E-22	5.83E-21
HAUS2	2011.111702	-0.452706349	0.046777199	-9.677927589	3.74E-22	5.86E-21
CD302	4537.475053	0.836325165	0.086423295	9.677080301	3.77E-22	5.90E-21
SLC25A3	22801.21568	-0.393730017	0.040692863	-9.67565295	3.83E-22	5.98E-21
U73166.2	690.9654108	-0.806197053	0.083327404	-9.675052987	3.85E-22	6.01E-21
STEAP1B	8.082275392	1.658622488	0.171444804	9.674381781	3.87E-22	6.05E-21
MIR181B1	20.18393135	-1.328437297	0.137318086	-9.674161183	3.88E-22	6.06E-21
RP5-837J1.4	259.4081961	-0.815660714	0.084317716	-9.673657546	3.90E-22	6.09E-21
ELP2	5106.775725	-0.449380673	0.046456316	-9.673187807	3.92E-22	6.11E-21
MEF2C	5788.310639	1.042217689	0.107751228	9.672443753	3.95E-22	6.15E-21
NDE1	5560.177216	-0.430718108	0.044531152	-9.672287502	3.95E-22	6.16E-21
HPSE	360.1135019	1.361123336	0.140740858	9.671131456	4.00E-22	6.22E-21
SDC3	167.5525927	1.270862886	0.131411382	9.670873742	4.01E-22	6.24E-21
PXMP4	183.4264632	0.723607221	0.074829745	9.670047938	4.04E-22	6.28E-21
ABI1	6741.156403	-0.48646818	0.050312039	-9.669021412	4.08E-22	6.34E-21
CTNND1	6596.748009	-0.751373461	0.077710009	-9.668940586	4.09E-22	6.35E-21
ZCCHC11	8408.703421	-0.543688814	0.05623331	-9.668447626	4.11E-22	6.37E-21
PDSS2	688.0546006	0.657103198	0.067964776	9.668290462	4.11E-22	6.38E-21
ANXA2P1	3.513399338	1.314466859	0.135974264	9.667026803	4.16E-22	6.46E-21
FAM204BP	250.0684674	-0.784361106	0.081145681	-9.666085635	4.20E-22	6.51E-21
DPP4	115.3177017	1.315235097	0.136094449	9.664134806	4.28E-22	6.63E-21
AC007308.1	593.3237337	-0.723391167	0.074868051	-9.662214546	4.36E-22	6.75E-21
SNORA7B	97.4231277	-0.570107455	0.059005134	-9.661997421	4.37E-22	6.77E-21
MNDA	3703.241746	1.329317659	0.137593282	9.66121052	4.41E-22	6.81E-21
GPBP1	7916.534673	-0.487600745	0.05047266	-9.66069042	4.43E-22	6.85E-21
AD000671.6	817.8033197	0.498610932	0.05161391	9.660398437	4.44E-22	6.86E-21
LMBRD2	869.4515585	0.551986447	0.057140509	9.660159756	4.45E-22	6.87E-21
CRIPT	969.4370742	-0.441429421	0.045696715	-9.659981419	4.46E-22	6.88E-21
NXPE3	3075.613932	0.549608922	0.056898182	9.659516338	4.48E-22	6.91E-21
LUC7L	5539.994762	-0.418163218	0.043297355	-9.657939006	4.55E-22	7.01E-21
BASP1	1434.67294	1.310170535	0.135707178	9.65439378	4.71E-22	7.26E-21
CWF19L1	2929.350811	-0.448293932	0.046449996	-9.65110808	4.86E-22	7.48E-21
TRBV4-1	9.971395882	1.63416443	0.169323319	9.651148101	4.86E-22	7.48E-21
KIR3DX1	107.9029477	1.382522715	0.143265377	9.650082582	4.91E-22	7.56E-21
EIF5AP3	54.71094695	-0.754648441	0.078208773	-9.649153286	4.96E-22	7.62E-21
XYLB	220.4774659	1.038343603	0.1076447	9.646026275	5.11E-22	7.85E-21
RP11-658F2.8	2146.063754	-0.558209646	0.057872009	-9.645589633	5.13E-22	7.88E-21
ABCB4	94.01808374	1.234832917	0.128025421	9.645216625	5.15E-22	7.91E-21
SMN1	247.377201	-0.56826175	0.058917418	-9.645055275	5.16E-22	7.91E-21
SLC25A43	404.0139664	0.762994715	0.079108337	9.644934263	5.16E-22	7.92E-21
CALR3	1420.74232	-0.595011736	0.06169314	-9.644698562	5.18E-22	7.93E-21
RP11-368N21.2	628.6560507	-0.728271045	0.075522626	-9.643084303	5.26E-22	8.06E-21
RP11-2C24.6	172.182847	-1.049649132	0.108878805	-9.640527635	5.39E-22	8.25E-21
MSI2	15234.29099	-0.81586704	0.084663604	-9.636573492	5.60E-22	8.57E-21
CTD-2260A17.1	73.75577746	1.08671791	0.112800839	9.633952373	5.75E-22	8.79E-21
CD300LD	6.253107924	2.171153765	0.225419026	9.631634912	5.88E-22	8.99E-21
RP11-291B21.2	62.26641087	1.406156785	0.146000785	9.631159039	5.91E-22	9.02E-21
MSRB1	1341.72246	0.913272896	0.094844912	9.629118511	6.02E-22	9.20E-21
RPA3	298.1336762	0.559465117	0.058107282	9.628141288	6.08E-22	9.28E-21
UBFD1	3610.117591	-0.451619824	0.04690692	-9.627999981	6.09E-22	9.29E-21
RP11-620J15.3	1229.995847	-0.712497874	0.074005337	-9.627655279	6.11E-22	9.32E-21
SIPA1	8464.036898	0.524315094	0.054461892	9.627192107	6.14E-22	9.35E-21
RP11-315C6.3	165.898338	-0.589317037	0.061214579	-9.627070014	6.15E-22	9.36E-21
CALM2	6699.31429	0.467334754	0.048547475	9.626345143	6.19E-22	9.42E-21
MYO18B	2216.071319	-2.343273545	0.243430657	-9.626041235	6.21E-22	9.45E-21
MANEA	379.5575085	0.685932118	0.071280641	9.622979133	6.40E-22	9.73E-21
ATM	11558.14569	0.665639999	0.069188103	9.620729177	6.54E-22	9.94E-21
CEP85	3660.027373	-0.419784193	0.04364136	-9.618952963	6.65E-22	1.01E-20
CTDSP1	4792.442493	0.451372323	0.046925583	9.618896445	6.65E-22	1.01E-20
SULT1B1	166.5756593	1.315983644	0.136825554	9.617966845	6.71E-22	1.02E-20
C14orf119	621.9625737	0.627041409	0.065197608	9.617552329	6.74E-22	1.02E-20
RB1CC1	11567.98308	-0.76541677	0.079586802	-9.617383136	6.75E-22	1.02E-20
RP11-295K3.1	10009.22617	0.771709255	0.080252399	9.616027281	6.84E-22	1.04E-20
CYP2U1	197.8460501	0.90960939	0.094613222	9.613977556	6.98E-22	1.06E-20
ITGA5	20193.52455	-0.706536736	0.073494239	-9.613498273	7.01E-22	1.06E-20
C20orf132	135.0998106	-0.591022439	0.061484357	-9.612565994	7.08E-22	1.07E-20
PHF3	12392.91224	-0.541577623	0.056340761	-9.61253653	7.08E-22	1.07E-20
LAMTOR2	532.3871985	0.613158114	0.063802319	9.610279506	7.24E-22	1.09E-20
GZMH	54.09000595	1.548259865	0.161120834	9.609308906	7.30E-22	1.10E-20
RP11-68L18.1	45.46096524	-1.089383334	0.113374942	-9.608678242	7.35E-22	1.11E-20
PPP1R37	1750.914737	-0.506644697	0.052742827	-9.605944956	7.55E-22	1.14E-20
RP11-705C15.3	1225.210533	0.769340074	0.080097994	9.60498558	7.62E-22	1.15E-20
RNF38	8220.364613	-0.446200454	0.046460087	-9.60395228	7.69E-22	1.16E-20
AP1AR	365.3352389	0.619906969	0.064553005	9.603069109	7.76E-22	1.17E-20
LRRC8A	5474.936228	-0.586775581	0.061114261	-9.601287326	7.90E-22	1.19E-20
RP11-296A18.3	8.385561357	-1.019101156	0.106157987	-9.599853775	8.01E-22	1.21E-20
CKLF	547.9344762	0.687065291	0.071590061	9.59721622	8.21E-22	1.24E-20
ZNF134	2019.929106	-0.572180287	0.059639061	-9.594052518	8.47E-22	1.27E-20
SNX21	198.0386123	1.026163582	0.106967319	9.593243937	8.54E-22	1.28E-20
TNFRSF13C	313.7266726	1.158769509	0.120793094	9.593011207	8.56E-22	1.29E-20
TMCO7	897.9666585	0.770985274	0.080375901	9.592244187	8.62E-22	1.29E-20
CTB-43P18.1	7.155480743	-1.6834385	0.175499104	-9.592291152	8.62E-22	1.29E-20
RPL13AP5	1992.886729	-0.458731125	0.047829075	-9.591051652	8.72E-22	1.31E-20
SNORD45A	131.4412642	-0.605294028	0.063127065	-9.588502626	8.94E-22	1.34E-20
BACH2	1972.948077	1.210823621	0.126332475	9.58442098	9.30E-22	1.39E-20
GKAP1	253.4091596	-0.602637976	0.06288606	-9.583013704	9.43E-22	1.41E-20
SRGAP1	518.4197453	1.581960887	0.16508492	9.582709839	9.45E-22	1.41E-20
MPP7	1123.095493	0.962598271	0.100478027	9.580186871	9.69E-22	1.45E-20
PSD4	6806.316365	0.516518825	0.053921753	9.579043732	9.79E-22	1.46E-20
ICOS	360.6830562	1.484840818	0.155051863	9.576413901	1.00E-21	1.50E-20
CCDC115	1074.091782	0.39996942	0.041768519	9.575858236	1.01E-21	1.51E-20
Z69666.2	80.13886357	-1.479130678	0.154549913	-9.570569465	1.06E-21	1.59E-20
MAK16	817.5192872	0.555470597	0.05803929	9.570596003	1.06E-21	1.59E-20
SAMD4B	4700.699019	-0.47714609	0.049856201	-9.570446258	1.06E-21	1.59E-20
SNORD85	18.15504433	-0.683294467	0.07140435	-9.569367527	1.08E-21	1.60E-20
SGCB	81.75046976	1.474418443	0.15408713	9.568731939	1.08E-21	1.61E-20
ZNF428	927.7081394	-0.469591344	0.049080718	-9.567735906	1.09E-21	1.63E-20
ACOX2	38.16823046	1.826517497	0.190909655	9.567444346	1.10E-21	1.63E-20
AC007386.2	24.99735576	1.430946725	0.149592173	9.56565238	1.11E-21	1.66E-20
SCN4B	43.87858413	1.548806374	0.161919019	9.565314683	1.12E-21	1.66E-20
PDZD8	14967.57243	-0.831106513	0.086905908	-9.563291305	1.14E-21	1.70E-20
ZBTB24	1238.812424	0.45768378	0.047877595	9.559456406	1.18E-21	1.76E-20
SNORD95	42.42058207	-0.510211044	0.053373683	-9.559224979	1.19E-21	1.76E-20
LINC00672	356.8842439	-0.924475571	0.096715429	-9.558718574	1.19E-21	1.77E-20
RP11-1094M14.5	32.767586	1.382997232	0.144714658	9.556718408	1.22E-21	1.80E-20
HS1BP3	966.9532406	0.566364332	0.059264885	9.556490809	1.22E-21	1.81E-20
ACTL6A	665.6216486	0.656211919	0.068669169	9.556136058	1.22E-21	1.81E-20
PPP1R3G	150.432312	1.751855662	0.183324466	9.556038531	1.22E-21	1.81E-20
SEMA6B	885.3800985	1.63436975	0.171054985	9.554645529	1.24E-21	1.84E-20
ZNF548	2018.143786	-0.444176498	0.046508387	-9.550460176	1.29E-21	1.91E-20
PLAA	3562.564074	-0.395106254	0.041385867	-9.546888309	1.34E-21	1.98E-20
ATP6AP2	3908.262526	0.45452762	0.047610397	9.546814289	1.34E-21	1.98E-20
RP11-44D15.3	14.93986486	1.58423548	0.16594666	9.546654806	1.34E-21	1.98E-20
AC024569.1	15.69563849	-0.771742146	0.080839292	-9.546621742	1.34E-21	1.98E-20
IL17RB	14.39876185	-2.737913187	0.286807901	-9.546156786	1.35E-21	1.99E-20
AC013474.4	393.6422148	-1.161431749	0.121676271	-9.545260899	1.36E-21	2.00E-20
C7orf61	110.0689231	-0.900115314	0.094306581	-9.544565244	1.37E-21	2.01E-20
CXCL5	21.87025325	2.338512883	0.245014565	9.544383153	1.37E-21	2.02E-20
KIAA2013	2113.268439	0.610743556	0.063998133	9.543146495	1.39E-21	2.04E-20
PAFAH1B2	10508.41697	-0.501953152	0.052601562	-9.542552221	1.39E-21	2.05E-20
PGPEP1	7002.677947	-0.547540178	0.057383029	-9.541848682	1.40E-21	2.06E-20
RAB4B	827.5924723	0.675758855	0.070832982	9.540172338	1.43E-21	2.10E-20
RP1-43E13.2	86.51596036	-0.637412589	0.066832432	-9.537474065	1.46E-21	2.15E-20
HTT	19177.44482	-0.474756486	0.049781171	-9.536868495	1.47E-21	2.16E-20
NAT1	146.8853507	0.563784003	0.059121565	9.536012888	1.48E-21	2.18E-20
[truncated: 17,638 more rows]
