# Supplementary material for: Inflammatory bone marrow signaling in pediatric acute myeloid leukemia distinguishes patients with poor outcomes
Source: Nat Commun. 2022 Nov 23;13:7186. doi: 10.1038/s41467-022-34965-4 (PMC9684530; doi:10.1038/s41467-022-34965-4)
Supplement: Supplementary file 7 — Supplementary Data 3 [file 41467_2022_34965_MOESM7_ESM.csv]

The 82 genes used in the heatmap in Figure 3B
ASXL2
BLNK
BMPR2
CBL
CCL23
CCL3
CCL5
CCR1
CCR5
CD14
CD1C
CD1D
CD22
CD4
CD86
CD8B
CEBPD
CSF1R
CSF2RA
CX3CR1
CXCL10
CXCL16
CXCR2
ETS1
FCER1G
FCGR2B
FCGR3A
FLI1
HDAC4
HDAC9
HLA?DMB
IFI30
IFNAR1
IGF2R
IKZF1
IL10RA
IL10RB
IL12RB1
IL12RB2
IL13RA1
IL16
IL17RA
IL1RN
IL2RB
IL31RA
IL4R
IL6R
IRF2
IRF8
ITGAL
ITGB2
JAK2
KAT6B
LTBR
MAPK1
MYC
NUP214
PML
POU2F2
PRKCD
PTPRJ
RAC2
RB1
RXRA
S100A10
SIRT6
SOCS3
SPIB
STAT2
STAT6
TLR1
TLR4
TLR7
TLR8
TNFRSF13C
TNFRSF1B
TNFSF10
TNFSF12
TNFSF13
TNFSF13B
TNFSF8
TP53
