# Supplementary material for: Inflammatory bone marrow signaling in pediatric acute myeloid leukemia distinguishes patients with poor outcomes
Source: Nat Commun. 2022 Nov 23;13:7186. doi: 10.1038/s41467-022-34965-4 (PMC9684530; doi:10.1038/s41467-022-34965-4)
Supplement: Supplementary file 8 — Supplementary Data 4 [file 41467_2022_34965_MOESM8_ESM.xlsx]

## Sheet: Mutations
Targeted sequencing results for 181 samples in Cluster 1 of Figure 3B, summarized in the Oncoprint of Figure 3C.
Primary.Fusion	RAS.Mutation	RAS.Gene	FLT3.PM	FLT3.ITD.positive.
BCR-ABL1	Unknown	Unknown	Unknown	No
CBFA2T3-GLIS2	None	None	None	No
CBFB-MYH11	G12D	KRAS	None	No
CBFB-MYH11	G12D	KRAS	None	No
CBFB-MYH11	G12D	NRAS	None	No
CBFB-MYH11	G12D	NRAS	None	No
CBFB-MYH11	G12V	KRAS	None	No
CBFB-MYH11	G13R	NRAS	None	No
CBFB-MYH11	Non-Canonical Mutation	KRAS	None	No
CBFB-MYH11	None	None	D835Y	No
CBFB-MYH11	None	None	D835Y, D839G	<0.1
CBFB-MYH11	None	None	N676K	No
CBFB-MYH11	None	None	N841I	No
CBFB-MYH11	None	None	None	No
CBFB-MYH11	None	None	None	No
CBFB-MYH11	None	None	None	No
CBFB-MYH11	Q61H	NRAS	None	No
CBFB-MYH11	Q61K	NRAS	None	No
CBFB-MYH11	Q61R	NRAS	None	No
CBFB-MYH11	Q61R	NRAS	None	No
CBFB-MYH11	Q61R	NRAS	None	No
CLINT1-MYB	Q61K	NRAS	None	No
DDX3X-MLLT10	G12D	NRAS	None	No
DDX3X-MLLT10	None	None	None	No
DEK-NUP214	None	None	None	<0.1
DEK-NUP214	Unknown	Unknown	Unknown	Yes
DEK-NUP214	Unknown	Unknown	Unknown	Yes
EP300-KAT6A	None	None	S451F	No
ETV6-LMBR1	Unknown	Unknown	None	No
KAT6A-CREBBP	None	None	None	No
KAT6A-EP300	None	None	D835E	No
KMT2A-ABI1	G12D	NRAS	None	No
KMT2A-ARHGEF37	None	None	None	No
KMT2A-ELL	G12D	NRAS	None	No
KMT2A-ELL	G12S	NRAS	None	No
KMT2A-ELL	None	None	D835V	<0.1
KMT2A-ELL	None	None	D835Y	<0.1
KMT2A-ELL	None	None	D835Y	No
KMT2A-ELL	None	None	D835Y	No
KMT2A-ELL	None	None	E573D	Yes
KMT2A-ELL	None	None	N841I	No
KMT2A-ELL	None	None	None	No
KMT2A-ELL	Q61L	NRAS	None	No
KMT2A-ELL	Q61R	NRAS	None	No
KMT2A-ELL	Unknown	Unknown	D835Y	No
KMT2A-MLLT1	G13D	NRAS	None	No
KMT2A-MLLT1	Q61H	KRAS	None	No
KMT2A-MLLT1	Q61H	NRAS	None	No
KMT2A-MLLT1	Q61H	NRAS	V491L	No
KMT2A-MLLT1	Q61K	NRAS	None	No
KMT2A-MLLT1	Q61K	NRAS	None	No
KMT2A-MLLT1	Q61R	NRAS	None	No
KMT2A-MLLT10	G12S	NRAS	V592A, D835Y	No
KMT2A-MLLT10	G13D	KRAS	None	No
KMT2A-MLLT10	G13D	KRAS	None	No
KMT2A-MLLT10	G13D	KRAS	None	No
KMT2A-MLLT10	G13D	NRAS	None	No
KMT2A-MLLT10	None	None	D835E	No
KMT2A-MLLT10	None	None	None	No
KMT2A-MLLT10	None	None	None	No
KMT2A-MLLT10	None	None	None	No
KMT2A-MLLT10	None	None	None	No
KMT2A-MLLT10	None	None	None	No
KMT2A-MLLT10	None	None	None	No
KMT2A-MLLT10	None	None	None	No
KMT2A-MLLT10	None	None	None	No
KMT2A-MLLT10	None	None	None	No
KMT2A-MLLT10	None	None	None	No
KMT2A-MLLT10	None	None	None	No
KMT2A-MLLT10	None	None	None	No
KMT2A-MLLT10	None	None	None	No
KMT2A-MLLT10	None	None	None	No
KMT2A-MLLT10	None	None	S451F, D835Y, D835E	No
KMT2A-MLLT10	Q61H	NRAS	None	No
KMT2A-MLLT10	Q61K	NRAS	None	No
KMT2A-MLLT10	Q61R	NRAS	None	No
KMT2A-MLLT10	Q61R	NRAS	None	No
KMT2A-MLLT10	Unknown	Unknown	Unknown	No
KMT2A-MLLT3	G12D	KRAS	None	No
KMT2A-MLLT3	G12S	NRAS	D835Y	No
KMT2A-MLLT3	G13D	KRAS	None	No
KMT2A-MLLT3	G13D	KRAS	None	No
KMT2A-MLLT3	G13D	KRAS	None	No
KMT2A-MLLT3	None	None	M837deletion	No
KMT2A-MLLT3	None	None	N676K, D835E	No
KMT2A-MLLT3	None	None	None	No
KMT2A-MLLT3	None	None	None	No
KMT2A-MLLT3	None	None	None	No
KMT2A-MLLT3	None	None	None	No
KMT2A-MLLT3	None	None	None	No
KMT2A-MLLT3	None	None	None	No
KMT2A-MLLT3	None	None	None	No
KMT2A-MLLT3	None	None	None	No
KMT2A-MLLT3	None	None	None	No
KMT2A-MLLT3	None	None	None	No
KMT2A-MLLT3	None	None	None	No
KMT2A-MLLT3	None	None	None	No
KMT2A-MLLT3	None	None	None	No
KMT2A-MLLT3	None	None	None	No
KMT2A-MLLT3	None	None	None	No
KMT2A-MLLT3	None	None	None	No
KMT2A-MLLT3	None	None	None	No
KMT2A-MLLT3	None	None	None	No
KMT2A-MLLT3	None	None	None	No
KMT2A-MLLT3	None	None	None	No
KMT2A-MLLT3	None	None	S451F	No
KMT2A-MLLT3	None	None	V491L	No
KMT2A-MLLT3	Q61R	NRAS	None	<0.1
KMT2A-MLLT3	Unknown	Unknown	Unknown	No
KMT2A-MLLT4	G12D	KRAS	None	No
KMT2A-MLLT4	G12D	KRAS	None	No
KMT2A-MLLT4	None	None	N676K, D839G	No
KMT2A-MLLT4	None	None	N841I	No
KMT2A-MLLT4	None	None	None	No
KMT2A-MLLT4	None	None	S451F, V592A, D835Y	No
KMT2A-MLLT4	Q61H	KRAS	None	No
KMT2A-MLLT4	Unknown	Unknown	None	No
KMT2A-MLLT4	Unknown	Unknown	None	No
KMT2A-MLLT4	Unknown	Unknown	Unknown	No
KMT2A-MLLT4	Unknown	Unknown	Unknown	No
KMT2A-PICALM	G12S	NRAS	None	No
KMT2A-SARNP	None	None	None	No
None	G12D	KRAS	None	No
None	G12D	NRAS	None	<0.1
None	G12D	NRAS	None	Yes
None	G13D	KRAS	None	No
None	G13D	NRAS	None	No
None	Non-Canonical Mutation	KRAS	M837deletion	<0.1
None	None	None	A680V	No
None	None	None	D835Y	No
None	None	None	D835Y, D839G	<0.1
None	None	None	D839G	Yes
None	None	None	M664I, N841K	No
None	None	None	N841I	No
None	None	None	None	<0.1
None	None	None	None	<0.1
None	None	None	None	No
None	None	None	None	No
None	None	None	None	No
None	None	None	None	No
None	None	None	None	No
None	None	None	None	No
None	None	None	None	No
None	None	None	None	No
None	None	None	None	No
None	None	None	None	No
None	None	None	None	No
None	None	None	None	No
None	None	None	None	Yes
None	None	None	None	Yes
None	None	None	None	Yes
None	None	None	None	Yes
None	None	None	None	Yes
None	Unknown	Unknown	Unknown	No
None	Unknown	Unknown	Unknown	No
None	Unknown	Unknown	Unknown	No
NUP98-BRWD3	Unknown	Unknown	None	No
NUP98-DDX10	None	None	None	No
NUP98-NSD1	None	None	D839G	No
NUP98-NSD1	None	None	D839G	Yes
NUP98-NSD1	None	None	F612L	Yes
NUP98-NSD1	None	None	None	Yes
NUP98-NSD1	None	None	None	Yes
NUP98-NSD1	None	None	None	Yes
NUP98-NSD1	None	None	None	Yes
NUP98-NSD1	None	None	None	Yes
NUP98-NSD1	Unknown	Unknown	None	No
NUP98-NSD1	Unknown	Unknown	None	Yes
NUP98-NSD1	Unknown	Unknown	None	Yes
NUP98-NSD1	Unknown	Unknown	None	Yes
NUP98-NSD1	Unknown	Unknown	None	Yes
NUP98-PHF15	G12D	NRAS	D835E	No
RBM15-MKL1	G12D	NRAS	None	No
RBM15-MKL1	None	None	None	No
RUNX1-CBFA2T3	G12D	NRAS	None	No
RUNX1-RUNX1T1	G12D	NRAS	None	No
RUNX1-RUNX1T1	None	None	None	No
RUNX1-RUNX1T1	None	None	None	No
RUNX1-RUNX1T1	None	None	None	No
RUNX1-X	None	None	None	No
XPO1-TNRC18	None	None	None	No

## Sheet: FLT3 activation
Breakdown of the frequencies of specific FLT3 mutations
	A680V	D835E	D835V	D835Y	D835Y, D839G	D839G	E573D	F612L	M664I, N841K	M837deletion	N676K	N676K, D835E	N676K, D839G	N841I	None	S451F	S451F, D835Y, D835E	S451F, V592A, D835Y	Unknown	V491L	V592A, D835Y		counts
D835/836	0	3	1	7	2	0	0	0	0	0	0	1	1	0	0	0	1	1	0	0	1		18
No Mutation	0	0	0	0	0	0	0	0	0	0	0	0	0	0	135	0	0	0	0	0	0
Non-activating	0	0	0	0	0	0	0	0	0	2	0	0	0	0	0	2	0	0	0	0	0
Non-Activating	0	0	0	0	0	0	0	0	0	0	0	0	0	0	0	0	0	0	0	2	0
Non-Activating Mutation	0	0	0	0	0	0	1	1	0	0	0	0	0	0	0	0	0	0	0	0	0
Other Activating	1	0	0	0	0	3	0	0	1	0	1	0	0	4	0	0	0	0	0	0	0		10
Unknown	0	0	0	0	0	0	0	0	0	0	0	0	0	0	0	0	0	0	10	0	0
																						All =	36
																						% =	77.7778
