# Supplementary material for: Inflammatory bone marrow signaling in pediatric acute myeloid leukemia distinguishes patients with poor outcomes
Source: Nat Commun. 2022 Nov 23;13:7186. doi: 10.1038/s41467-022-34965-4 (PMC9684530; doi:10.1038/s41467-022-34965-4)
Supplement: Supplementary file 9 — Supplementary Data 5 [file 41467_2022_34965_MOESM9_ESM.xlsx]

## Sheet: Caption
The tables on sheets "(A) CD34"" and "(B) CD34-" list the fequencies of the CD34+ and CD34- leukemic populations defined by the gating hierarchies shown in the examples below. The corresponding NBM CD34+ and CD34- populations were gated identically to the AML samples, as shown on the example at left.
The frequencies shown are % parent population.
Sample names starting with "A" are pAML samples. Sample names starting with "R" are NBM.
Within the sample name string, "Base" indicates basal (unstimulated) conditions, "Comp" indicates cytokine-enriched complete media, and "Cond" indicates conditioning with HS-5 supernatant.
Four condiotns are assayed per sample: (I, ii) Resting with/without Complete Media, and (iii, iv) Conditioning with/without HS-5 supernatant.
Sample name strings ending in "Rux" indicate samples treated with Ruxolitinib. Sample names not ending in "Rux" were not treated with Ruxolitinib.

## Sheet: CD34+
Sample	CD34+ pSTAT1+	CD34+ pSTAT3+	CD34+ pSTAT5+	CD34+ pERK+	CD34+ pNFKB+	CD34+ IkBa+	CD34+ pS6+	CD34+ p38+
A61406_Base_AML_Base_HS5	2.67	13.3	24.9	10.7	29.3	42.2	5.78	32
A61406_Comp_AML_Base_HS5	2.31	17.1	38.5	20.6	33.3	42.6	23.3	35.8
A61406_Comp_AML_Cond_HS5_Rux	0	7.1	13.6	4.14	34.9	51.5	23.7	39.6
A61406_Comp_AML_Cond_HS5	1.97	17.9	34.1	20.1	36.5	43.4	23.5	37.9
A61736_Base_AML_Base_HS5	35.8	43.3	18.9	18.4	54.8	59.4	59.8	54.1
A61736_Comp_AML_Base_HS5	29.3	39.4	28.9	18.5	53.9	58.3	66	50
A61736_Comp_AML_Cond_HS5_Rux	9.63	20	6.92	3.17	49.8	57.9	58.4	43.8
A61736_Comp_AML_Cond_HS5	22.4	32.8	28	14.6	51.8	57.5	68.4	46.2
A65827_Base_AML_Base_HS5	48.6	33.3	7.67	8.83	21.8	47.7	12.5	28.1
A65827_Comp_AML_Base_HS5	50.2	31.6	10.7	6.34	22.9	39.9	33.3	27.1
A65827_Comp_AML_Cond_HS5_Rux	20.6	14	7.75	5.47	23.3	42.4	32.5	34.2
A65827_Comp_AML_Cond_HS5	47.7	32.9	11	6.44	23	41.6	37.1	32.8
A65933_Base_AML_Base_HS5	3.5	12.4	7.8	5.89	50	76.6	1.75	11.8
A65933_Comp_AML_Base_HS5	4.06	20.1	12.2	8.03	56.2	76.6	2.71	16.5
A65933_Comp_AML_Cond_HS5_Rux	1.39	13.4	7.1	5.85	51.3	75.5	1.11	13
A65933_Comp_AML_Cond_HS5	3.98	16.9	13	7.57	52.8	75.9	3.34	11.8
A95655_Base_AML_Base_HS5	38.7	34.4	4.83	7.42	12.9	21.3	4.21	30.5
A95655_Comp_AML_Base_HS5	15.2	33.1	12.3	9.19	13	18.2	14.2	30.2
A95655_Comp_AML_Cond_HS5_Rux	6.21	13.1	5.43	4.15	11	20.6	10.9	29.8
A95655_Comp_AML_Cond_HS5	17.7	34.3	14.3	8.64	12.7	21.4	17.8	31.7
R002210_Base_AML_Base_HS5	0.36	9.85	19.7	3.65	4.38	2.92	0	18.2
R002210_Comp_AML_Base_HS5	1.81	9.95	42.1	3.62	6.79	3.17	5.88	22.2
R002210_Comp_AML_Cond_HS5_Rux	0.77	2.31	29.2	1.54	6.15	5.38	4.62	19.2
R002210_Comp_AML_Cond_HS5	1.08	11.5	38.5	2.88	6.47	2.88	3.96	24.1
R002211_Base_AML_Base_HS5	1.74	30.7	9.94	10.8	3.89	16.4	0.82	49.6
R002211_Comp_AML_Base_HS5	3.27	32.8	32.4	10.7	6.94	13.6	9.66	48.4
R002211_Comp_AML_Cond_HS5_Rux	1.5	10	13	4.5	7.5	11	13	35
R002211_Comp_AML_Cond_HS5	3.13	30.5	31.3	9.12	7.12	14.8	10.3	41.6
R002216_Base_AML_Base_HS5	2.63	20.3	45.8	1.67	7.88	21.5	1.91	39.9
R002216_Comp_AML_Base_HS5	13.7	37	62.7	7.17	12	10.9	3.83	59.3
R002216_Comp_AML_Cond_HS5_Rux	2.14	19.9	49.3	4.74	9.47	12.8	3.13	51.5
R002216_Comp_AML_Cond_HS5	3.36	36	64.5	6.09	10.5	10.6	3.42	55.2
R002265_Base_AML_Base_HS5	2.94	24.9	13.2	5.51	4.53	25.9	1.84	43.9
R002265_Comp_AML_Base_HS5	4.84	26.4	43.3	4.84	6.05	16.2	17.4	53.3
R002265_Comp_AML_Cond_HS5_Rux	3.15	16.3	17.6	4.08	5.6	17.7	13.3	51.5
R002265_Comp_AML_Cond_HS5	2.16	24.1	37.6	4.48	4.95	13.3	13.8	51
R002485_Base_AML_Base_HS5	12.9	33.7	19.8	3.94	9.58	31.5	2.24	49.5
R002485_Comp_AML_Base_HS5	19.6	35.5	48.6	4.92	11.8	18.8	13	56.7
R002485_Comp_AML_Cond_HS5_Rux	1.57	15.8	25.8	3.96	11.1	21.6	14.9	50.5
R002485_Comp_AML_Cond_HS5	21.2	31.2	53.5	5.56	11.5	20.1	17.7	50.3

## Sheet: CD34-
Sam+le	CD34- pSTAT1+	CD34- pSTAT3+	CD34- pSTAT5+	CD34- pERK+	CD34- pNFKB+	CD34- IkBa+	CD34- pS6+	CD34- p38+
A61406_Base_AML_Base_HS5	1.22	9.94	9.68	6.24	25.8	20.2	4.33	17.3
A61406_Comp_AML_Base_HS5	1.01	11.3	19	14.6	24.7	21.4	11.1	19
A61406_Comp_AML_Cond_HS5_Rux	0.31	7.67	8.97	3.84	36.8	28.7	11.2	22.6
A61406_Comp_AML_Cond_HS5	2.17	14.2	21.8	15.6	27.2	24	12.4	22.8
A61736_Base_AML_Base_HS5	20.9	28.5	12.6	10.7	32.4	31.6	35.1	44.8
A61736_Comp_AML_Base_HS5	15.4	27.3	14.1	7.59	34.4	33.9	40.2	42.4
A61736_Comp_AML_Cond_HS5_Rux	9.41	16.5	5.52	2.79	36.4	36.5	39.3	43.8
A61736_Comp_AML_Cond_HS5	14.3	24.2	15.2	7.42	36	33.6	42.4	41.2
A65827_Base_AML_Base_HS5	21.3	11.2	10.7	2.95	9.75	18.4	12.1	15.5
A65827_Comp_AML_Base_HS5	19.3	11.3	19.2	4.31	11.7	18.9	15.1	15.1
A65827_Comp_AML_Cond_HS5_Rux	9.66	7.22	10.5	3.17	12.1	18.9	17.2	18.8
A65827_Comp_AML_Cond_HS5	18.6	9.72	18.3	4.95	13.3	18.1	18.3	19.7
A65933_Base_AML_Base_HS5	1.73	9.91	3.89	5.27	41.6	63.9	0.3	11.9
A65933_Comp_AML_Base_HS5	3.47	17.4	8.81	8	52.3	66.6	1.68	15.1
A65933_Comp_AML_Cond_HS5_Rux	1	10.8	3.67	3.48	49.7	65	0.87	12.9
A65933_Comp_AML_Cond_HS5	2.24	15.8	8.55	5.89	49.3	64.6	1.57	13.4
A95655_Base_AML_Base_HS5	30.8	13.1	6.08	6.65	15.9	19.5	10.8	27.5
A95655_Comp_AML_Base_HS5	11	11.9	14.2	5.59	13.1	19.7	19.1	25.2
A95655_Comp_AML_Cond_HS5_Rux	7.24	8.04	8.89	3.74	14.8	21	17.8	28.3
A95655_Comp_AML_Cond_HS5	13.3	12.1	14.3	5.54	14.4	19.8	22.3	28.4
R002210_Base_AML_Base_HS5	0.7	3.87	16.6	1.67	4.36	0.66	0.31	11.8
R002210_Comp_AML_Base_HS5	0.28	3.86	20.4	1.13	3.82	1.18	1.04	9.47
R002210_Comp_AML_Cond_HS5_Rux	0.098	3.13	17.6	1.91	3.32	1.27	1.42	11
R002210_Comp_AML_Cond_HS5	0.56	4.1	20.5	2.03	3.71	1.3	0.95	11.5
R002211_Base_AML_Base_HS5	1.27	12.8	10.1	6.25	3.79	3.98	0.88	26.8
R002211_Comp_AML_Base_HS5	1.08	12.5	14.7	5.94	4.61	3.66	2.22	25.8
R002211_Comp_AML_Cond_HS5_Rux	0.35	5.63	6.42	2.71	3.8	4.74	2.32	19.5
R002211_Comp_AML_Cond_HS5	0.8	11	15.9	5.13	6.3	5.6	2.93	24.4
R002216_Base_AML_Base_HS5	1.23	8.37	28.2	2.93	6.83	6.8	2.08	27.8
R002216_Comp_AML_Base_HS5	6.91	16.1	42	6.42	9.95	4.47	2.35	35.6
R002216_Comp_AML_Cond_HS5_Rux	1.75	10.7	35.1	5.43	10	5.5	1.84	31.7
R002216_Comp_AML_Cond_HS5	2.11	16.5	40.7	6.51	9.57	4.33	2.1	34.6
R002265_Base_AML_Base_HS5	2.44	10.9	8.26	3.11	4.09	5.29	1.58	29.2
R002265_Comp_AML_Base_HS5	3	12.3	13.9	4.63	5.99	5.69	3.42	29.8
R002265_Comp_AML_Cond_HS5_Rux	3.89	9.88	9.35	4.15	6.07	6.29	3.21	30.8
R002265_Comp_AML_Cond_HS5	1.81	11.4	13.6	4.73	7.01	6.39	3.43	30.7
R002485_Base_AML_Base_HS5	9.88	12.7	16.3	3.01	8.66	6.33	2.07	26.3
R002485_Comp_AML_Base_HS5	11	13.8	26.3	3.54	8.94	5.99	4.53	24.9
R002485_Comp_AML_Cond_HS5_Rux	3.11	10.5	18.8	3.52	8.93	6.06	5.14	25.3
R002485_Comp_AML_Cond_HS5	15.2	12.7	30	3.67	10.2	6.61	6.12	27.5
