# Supplementary material for: Inflammatory bone marrow signaling in pediatric acute myeloid leukemia distinguishes patients with poor outcomes
Source: Nat Commun. 2022 Nov 23;13:7186. doi: 10.1038/s41467-022-34965-4 (PMC9684530; doi:10.1038/s41467-022-34965-4)
Supplement: Supplementary file 10 — Supplementary Data 6 [file 41467_2022_34965_MOESM10_ESM.xlsx]

## Sheet: A DE hiIL6 MLL.GF v NBM
Differetially regulated genes comparing high-IL6/R samples with MLL-rearrangements and RAS/FLT3 point mutations to NBM
Shown are DESeq2 Wald Test results. 'pvalue' indicates the nominal p-value of the test, and 'padj' is the FDR-adjusted p-value.
A positive log2FoldChange value indicates higher expression in high-IL6/R samples.
	baseMean	log2FoldChange	lfcSE	stat	pvalue	padj
RP11-578F21.12	3040.3	7.1957	0.218378	32.9507	4.13552e-238	1.21874e-233
SKIDA1	3369.53	8.15399	0.248521	32.81	4.24151e-236	6.24986e-232
RP11-578F21.10	526.755	9.42726	0.326573	28.8673	3.07767e-183	3.02329e-179
APOC4	1017.75	8.45385	0.294439	28.7117	2.72401e-181	2.00692e-177
APOC2	1011.2	8.59138	0.309149	27.7904	5.66845e-170	3.34099e-166
RP1-170O19.20	1319.39	5.69402	0.210187	27.0902	1.28483e-161	6.31065e-158
HOXA9	5395.32	5.52012	0.207022	26.6644	1.21854e-156	5.13006e-153
RP11-578F21.5	1436.12	6.00516	0.230568	26.0451	1.52785e-149	5.62821e-146
C10orf114	857.358	6.97843	0.276068	25.278	5.57695e-141	1.82614e-137
HOXA6	2750.63	7.15226	0.301931	23.6884	4.75135e-124	1.40022e-120
HOXA-AS4	183.722	4.59422	0.194507	23.6199	2.4092e-123	6.45447e-120
PHLDA3	278.54	4.34704	0.184982	23.4998	4.09562e-122	1.00582e-118
PHACTR3	1261.32	6.17013	0.270418	22.817	3.1076e-115	7.04469e-112
TRPM4	2874.43	5.24717	0.231075	22.7076	3.76568e-114	7.92675e-111
RP11-497G19.1	1552.78	8.11292	0.357622	22.6857	6.19732e-114	1.21757e-110
HOXA10	2993.04	4.35531	0.19652	22.1622	7.96481e-109	1.46702e-105
AC138649.1	117.273	9.91212	0.448833	22.0842	4.48532e-108	7.77544e-105
CACNA2D4	5041.1	3.14322	0.144484	21.7548	6.21525e-105	1.01757e-101
PPP1R27	1852.52	6.30086	0.290444	21.6938	2.3457e-104	3.6383e-101
AC090774.2	20.3608	24.5888	1.14607	21.4548	4.11603e-102	6.06497e-99
RP11-1000B6.4	558.838	3.79708	0.177567	21.384	1.88415e-101	2.64409e-98
TGM5	632.041	7.71929	0.363541	21.2336	4.67153e-100	6.25773e-97
CSPG4	3269.73	7.18487	0.33926	21.1781	1.52172e-99	1.94978e-96
STAR	932.061	4.87199	0.231789	21.0191	4.3884e-98	5.38859e-95
HOXA3	2157.49	5.88803	0.280483	20.9925	7.67893e-98	9.05192e-95
CLEC11A	15989.9	4.34279	0.212041	20.4809	3.18606e-93	3.61128e-90
GOLGA8IP	156.286	6.43311	0.316363	20.3346	6.35879e-92	6.9405e-89
MEIS1	8162.44	4.08744	0.204087	20.0279	3.14756e-89	3.3128e-86
AC055876.1	45.6096	8.22673	0.412393	19.9488	1.53622e-88	1.56111e-85
SLC10A2	11.8557	23.547	1.18312	19.9025	3.87157e-88	3.80317e-85
KIF26B	2594.21	5.12883	0.263171	19.4886	1.37165e-84	1.30395e-81
RFX8	1290.59	4.09179	0.210003	19.4845	1.48759e-84	1.36998e-81
LILRA4	566.397	-4.64086	0.238564	-19.4533	2.73012e-84	2.43808e-81
VLDLR	1294.86	4.47412	0.232434	19.249	1.43875e-82	1.24706e-79
ZNF521	12968.5	5.34412	0.278735	19.1728	6.24879e-82	5.26148e-79
RP11-114H24.1	748.79	8.8267	0.460815	19.1545	8.87193e-82	7.09133e-79
UCA1	103.093	-5.57789	0.291207	-19.1543	8.90327e-82	7.09133e-79
RP11-26F2.1	1212	10.91	0.570776	19.1144	1.91605e-81	1.48595e-78
CTC-782O7.1	23.212	-6.1571	0.325598	-18.9101	9.41053e-80	7.11099e-77
TMEM105	444.561	5.71956	0.30286	18.8852	1.51048e-79	1.11285e-76
RP13-395E19.1	95.9528	3.68455	0.195592	18.8379	3.68988e-79	2.65221e-76
ATP7B	1308.17	-4.11346	0.219203	-18.7656	1.4448e-78	1.01377e-75
ITGA7	3042.96	4.14913	0.221359	18.7439	2.17302e-78	1.48928e-75
HOXA4	744.257	5.22872	0.279824	18.6857	6.46697e-78	4.3314e-75
CLSTN2	3901.39	7.46263	0.400763	18.6211	2.16805e-77	1.41983e-74
RP11-17A19.1	544.912	4.80085	0.258235	18.591	3.79692e-77	2.4325e-74
HOXA-AS3	128.982	6.24075	0.340741	18.3152	6.25715e-75	3.92337e-72
GNA14	222.662	5.35244	0.294193	18.1936	5.79846e-74	3.56001e-71
FUT1	582.591	-4.56042	0.252203	-18.0823	4.3912e-73	2.64099e-70
NECAB1	227.358	-6.03847	0.335967	-17.9734	3.14791e-72	1.85538e-69
SPTBN2	623.598	-4.21445	0.2357	-17.8806	1.67046e-71	9.65265e-69
EPHB1	319.684	-3.7636	0.210644	-17.8671	2.12592e-71	1.20482e-68
PIWIL4	5557.14	2.85647	0.160598	17.7864	9.0063e-71	4.91511e-68
METTL7B	825.8	4.78433	0.268982	17.7868	8.94483e-71	4.91511e-68
AC055876.2	74.307	7.89709	0.446753	17.6767	6.34505e-70	3.39979e-67
CKM	108.623	3.93277	0.222918	17.6422	1.16827e-69	6.14804e-67
VWA2	43.9433	-4.96745	0.281588	-17.6408	1.19685e-69	6.18793e-67
PRAME	804.597	9.25311	0.52487	17.6293	1.46692e-69	7.45349e-67
HES5	22.6062	-4.04889	0.230775	-17.5448	6.52135e-69	3.25736e-66
RP11-96B2.1	11.9575	-4.55238	0.260298	-17.4891	1.73509e-68	8.52217e-66
RP11-497G19.2	188.219	7.22552	0.413284	17.4832	1.92396e-68	9.29494e-66
HOXA7	798.221	4.89235	0.280787	17.4237	5.45375e-68	2.59229e-65
RP11-71G12.1	33.0248	-6.33481	0.364258	-17.391	9.65334e-68	4.51562e-65
RP11-566K19.6	285.994	5.84019	0.336543	17.3535	1.85565e-67	8.54469e-65
CCL23	475.451	5.8984	0.340883	17.3033	4.44369e-67	2.0147e-64
IGKV1-6	181.331	-4.36018	0.2529	-17.2407	1.31403e-66	5.86735e-64
RP11-13L2.4	2305.66	7.33304	0.425656	17.2276	1.64755e-66	7.24675e-64
IGKJ5	48556.2	-3.79814	0.221129	-17.1762	4.00596e-66	1.73611e-63
CXADR	216.961	-4.05492	0.236863	-17.1193	1.06585e-65	4.55226e-63
ALDH1A1	1808.4	-4.68586	0.273915	-17.107	1.31577e-65	5.5394e-63
TBX1	96.4539	4.20913	0.246126	17.1015	1.44603e-65	6.00203e-63
ETV5	985.89	3.08234	0.180289	17.0966	1.57258e-65	6.43666e-63
RP11-362F19.2	55.6807	-5.96933	0.349241	-17.0923	1.69383e-65	6.83797e-63
PGPEP1	5566.59	1.30529	0.0764213	17.0801	2.08652e-65	8.30942e-63
IGKC	47620.8	-3.87675	0.227129	-17.0685	2.54552e-65	1.00022e-62
LINC00477	247.349	8.02782	0.471907	17.0114	6.75593e-65	2.6197e-62
PLA2G12A	1125.79	-2.02636	0.119346	-16.9789	1.1776e-64	4.507e-62
WDR49	3176.1	3.6142	0.21291	16.9753	1.25198e-64	4.73025e-62
RP11-73G16.2	7.99931	-6.27319	0.369849	-16.9615	1.58221e-64	5.82848e-62
WIPF3	53.5837	-4.9616	0.292514	-16.9619	1.57143e-64	5.82848e-62
C2	2664.96	4.26605	0.251997	16.9289	2.75283e-64	1.00156e-61
SCT	15.4516	-4.41541	0.261552	-16.8815	6.15178e-64	2.21089e-61
RP5-1086D14.3	25.6033	4.54271	0.269424	16.8609	8.73213e-64	3.10043e-61
AC026150.9	105.227	3.99233	0.237635	16.8003	2.42878e-63	8.52096e-61
HMX3	2070.57	10.435	0.621924	16.7786	3.49849e-63	1.21295e-60
FN3K	702.489	-2.68779	0.160537	-16.7425	6.42387e-63	2.2013e-60
EPOR	1839.94	-2.63698	0.157645	-16.7273	8.28993e-63	2.8081e-60
IGHV3-53	227.703	-3.75058	0.225385	-16.6408	3.53097e-62	1.18247e-59
RP11-362F19.1	124.854	-5.55074	0.333597	-16.639	3.63405e-62	1.20332e-59
FAM178B	755.438	-4.76623	0.286909	-16.6123	5.67303e-62	1.8576e-59
TNXB	3168.45	-3.33449	0.201382	-16.558	1.40104e-61	4.53721e-59
PDZD7	323.564	3.47728	0.210502	16.519	2.67805e-61	8.57849e-59
IGHG2	14186.6	-4.65455	0.282391	-16.4827	4.88913e-61	1.54928e-58
FUT4	13303.8	2.41272	0.146538	16.4649	6.56233e-61	2.05736e-58
RP11-94A24.1	29.1144	-5.16682	0.314069	-16.4512	8.22118e-61	2.5503e-58
YBX2	88.9268	-4.60258	0.28065	-16.3997	1.9217e-60	5.89921e-58
RP11-731F5.2	6014.32	-4.69223	0.286297	-16.3894	2.27788e-60	6.92052e-58
PDZD2	207.146	-3.46461	0.211482	-16.3826	2.54786e-60	7.66179e-58
FGD6	1020.93	-2.41966	0.14787	-16.3634	3.49168e-60	1.03939e-57
IGKV3D-11	14.1912	-4.00669	0.244915	-16.3595	3.72026e-60	1.09636e-57
CD70	384.623	5.16682	0.316055	16.3478	4.508e-60	1.31535e-57
TMEM206	1537.78	1.73608	0.106206	16.3463	4.62409e-60	1.336e-57
IGHA1	32062.9	-4.41142	0.270071	-16.3343	5.62638e-60	1.6098e-57
RNF220	10059.9	2.16261	0.132456	16.327	6.33879e-60	1.77909e-57
MSLN	2844.83	6.80851	0.417007	16.3271	6.33371e-60	1.77909e-57
ARTN	975.554	4.69433	0.28844	16.2749	1.48767e-59	4.13599e-57
XXbac-BPG116M5.17	2132.07	4.28694	0.263503	16.269	1.63768e-59	4.51049e-57
CFB	2073.02	4.2595	0.261889	16.2645	1.76186e-59	4.80759e-57
ONECUT2	908.654	8.86937	0.547309	16.2054	4.61917e-59	1.24887e-56
SCNN1B	29.4013	-4.9967	0.309421	-16.1485	1.16289e-58	3.11549e-56
CGNL1	137.746	4.63756	0.287729	16.1178	1.91215e-58	5.07668e-56
ACSBG1	287.456	-3.1228	0.194302	-16.0719	4.0154e-58	1.05452e-55
CAMKV	120.535	6.13178	0.381532	16.0715	4.04348e-58	1.05452e-55
IGHJ3	62.8469	-3.70327	0.231786	-15.9771	1.84427e-57	4.7676e-55
MAGI2-AS3	229.581	-4.24419	0.265731	-15.9717	2.01142e-57	5.15449e-55
IGLL5	6018.33	-3.91549	0.246158	-15.9064	5.71879e-57	1.45287e-54
WHAMMP2	1747.99	2.91696	0.18355	15.8919	7.20743e-57	1.81541e-54
AC079807.4	45.2542	-3.93978	0.24815	-15.8766	9.20604e-57	2.29917e-54
BMP1	1292.28	1.94847	0.12273	15.876	9.2866e-57	2.2998e-54
IGKJ1	704.179	-3.4662	0.21843	-15.8687	1.04318e-56	2.56188e-54
CDKN2A	552.794	3.82173	0.240948	15.8612	1.17608e-56	2.86439e-54
REXO2	1202.28	-1.89851	0.120068	-15.812	2.57336e-56	6.21613e-54
IGKV3-11	1022.53	-3.72648	0.235887	-15.7977	3.22559e-56	7.72829e-54
RP11-578F21.6	48.2179	4.15705	0.263399	15.7823	4.11605e-56	9.78226e-54
SLC25A21	327.037	-4.80522	0.304674	-15.7717	4.87372e-56	1.14903e-53
NRG4	587.014	3.55488	0.225587	15.7584	6.01331e-56	1.40645e-53
PIGQ	6121.58	-1.84031	0.117032	-15.7249	1.02137e-55	2.37006e-53
IGLC1	5731.91	-3.95595	0.251625	-15.7216	1.07574e-55	2.47673e-53
AC009506.1	756.22	2.69916	0.171835	15.7079	1.33601e-55	3.0521e-53
CHRNB1	431.508	1.74862	0.111424	15.6934	1.67771e-55	3.80324e-53
AGFG2	1016.04	-2.08624	0.133776	-15.5951	7.86424e-55	1.76915e-52
KCNN2	417.676	9.33265	0.600001	15.5544	1.48588e-54	3.31734e-52
D86998.1	147.685	-4.16923	0.268875	-15.5062	3.14824e-54	6.97583e-52
PREX2	107.412	-3.95774	0.255343	-15.4997	3.48506e-54	7.66453e-52
IGHJ4	752.09	-3.77217	0.243769	-15.4743	5.16949e-54	1.12848e-51
AC008738.1	5752.74	2.12783	0.137555	15.469	5.62023e-54	1.21785e-51
CEBPA	6140.24	2.12309	0.137289	15.4645	6.02843e-54	1.29677e-51
IGKV1-5	1421.9	-3.75503	0.242863	-15.4615	6.31095e-54	1.34771e-51
CD276	549.269	4.619	0.298796	15.4587	6.58713e-54	1.39657e-51
TLR3	93.373	-3.60498	0.233459	-15.4416	8.60009e-54	1.81032e-51
HERC2P10	668.455	3.11079	0.201595	15.4309	1.01472e-53	2.12084e-51
IGHV3-15	655.257	-3.3461	0.217374	-15.3933	1.81594e-53	3.76872e-51
MIR650	110.617	-4.78551	0.310927	-15.3911	1.87809e-53	3.87045e-51
PRKG2	124.741	-3.52129	0.228852	-15.3867	2.00879e-53	4.11104e-51
ESYT2	22288.6	1.32927	0.0864184	15.3818	2.16763e-53	4.40552e-51
IGLC3	1952.17	-3.88992	0.252962	-15.3775	2.31751e-53	4.67787e-51
C1orf138	294.325	-2.74302	0.178571	-15.3609	2.99388e-53	6.00201e-51
SERPINI2	513.966	4.10956	0.268437	15.3092	6.64023e-53	1.32221e-50
CTC-782O7.2	10.9513	-5.9968	0.391883	-15.3025	7.35642e-53	1.45499e-50
HMGA2	295.003	-4.27947	0.28011	-15.2778	1.07465e-52	2.11133e-50
RP5-884M6.1	38.2062	7.77552	0.509598	15.2581	1.45325e-52	2.83624e-50
GPT	93.6954	-3.13832	0.205772	-15.2514	1.61021e-52	3.12191e-50
ZNF208	101.102	-3.88469	0.254817	-15.245	1.77639e-52	3.42158e-50
MUC19	150.83	4.4325	0.290868	15.2389	1.95199e-52	3.73541e-50
HOXA11	647.64	8.86801	0.581978	15.2377	1.98712e-52	3.77808e-50
TSPAN13	811.012	-2.52652	0.166013	-15.2188	2.65396e-52	5.01361e-50
SPAG6	701.907	6.35975	0.41832	15.2031	3.37436e-52	6.33391e-50
NRG1	129.274	-6.51811	0.430755	-15.1318	9.99214e-52	1.86372e-49
RP11-164P12.4	5.59768	-5.23065	0.345757	-15.1281	1.05696e-51	1.95904e-49
IGHV3-11	555.1	-3.60219	0.238193	-15.123	1.14278e-51	2.10485e-49
MYCT1	229.508	-4.0257	0.266507	-15.1054	1.49124e-51	2.72962e-49
RP11-164P12.3	16.3746	-4.76686	0.315813	-15.0939	1.77538e-51	3.22966e-49
IGKV3D-15	21.296	-4.15843	0.275689	-15.0838	2.07117e-51	3.74463e-49
IGLJ1	156.392	-3.61938	0.23998	-15.082	2.12631e-51	3.82087e-49
HOXA2	112.777	5.14415	0.342075	15.0381	4.1348e-51	7.385e-49
PENK	228.051	6.1301	0.408278	15.0145	5.89984e-51	1.0474e-48
PIR	89.5703	-3.16376	0.210824	-15.0066	6.64335e-51	1.17233e-48
RYR3	842.351	-4.1437	0.276897	-14.9648	1.2476e-50	2.1885e-48
KCNH2	5227.09	-3.96016	0.264803	-14.9551	1.44228e-50	2.51503e-48
PKLR	1568.22	-4.31502	0.288546	-14.9544	1.45837e-50	2.52812e-48
TFR2	2420.29	-2.87587	0.192419	-14.9459	1.65609e-50	2.85408e-48
IGLV1-47	246.975	-3.65564	0.244654	-14.9421	1.75368e-50	3.00471e-48
PBX3	5824.91	2.53283	0.169536	14.9398	1.81509e-50	3.09195e-48
MINPP1	2298.74	-2.48346	0.166266	-14.9366	1.90308e-50	3.2232e-48
PTPN7	7954.3	1.11634	0.0750927	14.8662	5.46462e-50	9.20242e-48
IGKV2-30	211.1	-3.5684	0.240048	-14.8653	5.53293e-50	9.26452e-48
IGHV1-24	273.828	-3.55434	0.239199	-14.8593	6.05327e-50	1.00785e-47
PQLC2	1759.56	2.31407	0.155749	14.8577	6.20033e-50	1.02654e-47
IGHV3-74	381.371	-3.49916	0.236263	-14.8105	1.25331e-49	2.06341e-47
RP11-217H19.1	11.3313	-4.78941	0.324053	-14.7797	1.97944e-49	3.24079e-47
WSCD1	142.328	4.85284	0.328485	14.7734	2.17393e-49	3.53955e-47
IGKV3D-20	59.4605	-4.7486	0.32148	-14.7711	2.25058e-49	3.64422e-47
RP3-510D11.1	17.951	4.64241	0.314703	14.7517	2.99819e-49	4.82823e-47
C17orf28	161.08	-2.87125	0.194847	-14.7359	3.79224e-49	6.07376e-47
RASIP1	94.8983	-3.17716	0.215648	-14.7331	3.95292e-49	6.2969e-47
COL9A2	1869.84	2.81206	0.191016	14.7216	4.68762e-49	7.4271e-47
CDC42BPA	2341.94	-3.89876	0.265394	-14.6905	7.41902e-49	1.16919e-46
NMB	123.917	1.77514	0.120913	14.6812	8.50874e-49	1.33379e-46
HMGN5	146.482	-2.56852	0.175015	-14.676	9.17972e-49	1.43136e-46
TXNDC16	1086.53	-1.59416	0.108658	-14.6713	9.84273e-49	1.52666e-46
HOXA11-AS	137.748	6.43004	0.438801	14.6537	1.27647e-48	1.9695e-46
IGLV3-25	410.843	-3.82938	0.261348	-14.6525	1.29935e-48	1.99436e-46
TTPAL	2242.38	-1.36959	0.0934819	-14.6508	1.33046e-48	2.03153e-46
GPC1	292.856	3.04848	0.208285	14.6361	1.65371e-48	2.5121e-46
UROD	3699.02	-1.64738	0.112588	-14.632	1.75555e-48	2.65313e-46
hsa-mir-3187	2226.83	3.4005	0.232693	14.6137	2.29637e-48	3.45275e-46
IGKV4-1	1010.64	-3.51341	0.240647	-14.5998	2.81597e-48	4.21252e-46
IGLV3-9	86.693	-3.57396	0.244816	-14.5986	2.86782e-48	4.26842e-46
RP11-344E13.3	1320.49	8.27555	0.568657	14.5528	5.60619e-48	8.30223e-46
FAM160A1	190.402	-4.08842	0.281304	-14.5338	7.39858e-48	1.09018e-45
RP11-632K20.1	92.3948	3.8098	0.262215	14.5293	7.9013e-48	1.15846e-45
AC106722.1	215.431	2.30192	0.158748	14.5005	1.20357e-47	1.75591e-45
IGKV1-27	147.006	-3.53202	0.243788	-14.4881	1.44107e-47	2.09204e-45
LYPD2	12.0626	-6.30392	0.435261	-14.4831	1.55008e-47	2.23925e-45
RP6-109B7.2	104.696	7.41711	0.512805	14.4638	2.05202e-47	2.94991e-45
IGHV2-5	478.691	-3.62615	0.250959	-14.4492	2.53606e-47	3.62804e-45
ZNF768	1797.3	1.32552	0.0918279	14.4348	3.12441e-47	4.44813e-45
PRELID1P3	32.7174	8.32733	0.57721	14.4269	3.50646e-47	4.96804e-45
IGKV3-20	1005.51	-3.33423	0.231153	-14.4243	3.63731e-47	5.12878e-45
FRZB	110.804	-6.44551	0.446956	-14.4209	3.82405e-47	5.36642e-45
IGLV2-11	524.302	-3.83439	0.266047	-14.4125	4.32075e-47	6.03472e-45
IGLV7-46	143.593	-3.81664	0.265095	-14.3973	5.38221e-47	7.48178e-45
PPP1R3G	302.055	4.3815	0.304551	14.3867	6.268e-47	8.6722e-45
IGLV2-8	520.645	-4.32916	0.301082	-14.3787	7.0409e-47	9.69604e-45
TMED3	1879.12	1.26801	0.0882543	14.3677	8.25223e-47	1.13113e-44
IGKV3-15	352.524	-3.44214	0.240041	-14.3398	1.23349e-46	1.68292e-44
NFE2L1	5643.18	0.809265	0.0564419	14.338	1.26636e-46	1.7198e-44
IGHV3-72	177.329	-4.11374	0.286921	-14.3375	1.27538e-46	1.7241e-44
IGHV3-7	642.732	-3.40539	0.237783	-14.3214	1.60822e-46	2.16411e-44
MBOAT2	4881.54	-2.61752	0.183085	-14.2967	2.2939e-46	3.07278e-44
NEURL2	118.57	2.0034	0.140144	14.2952	2.34305e-46	3.12441e-44
IGKV1-17	149.606	-3.62962	0.254086	-14.285	2.71278e-46	3.60116e-44
RP11-632K20.7	1027.01	1.86888	0.130956	14.2711	3.31307e-46	4.3783e-44
RP11-155G14.5	156.272	2.86355	0.200717	14.2666	3.53579e-46	4.65178e-44
IGHV3-23	1882.95	-3.45503	0.242344	-14.2567	4.07131e-46	5.33251e-44
RP11-382B18.2	166.06	3.88926	0.273062	14.2432	4.94355e-46	6.4463e-44
SLC10A4	104.195	-4.48229	0.315465	-14.2085	8.11497e-46	1.05352e-43
SEC14L4	617.36	-4.01079	0.282383	-14.2034	8.7333e-46	1.12882e-43
CITED4	2260.5	2.31459	0.163167	14.1854	1.12787e-45	1.45146e-43
RP11-134G8.8	41.3704	3.73428	0.263352	14.1798	1.22161e-45	1.56525e-43
IGHG3	5042.52	-3.85433	0.272107	-14.1648	1.51374e-45	1.93117e-43
CAPRIN2	2853.21	-1.84368	0.130342	-14.145	2.0062e-45	2.5484e-43
ADCY9	10322.7	3.41806	0.241872	14.1317	2.4221e-45	3.06348e-43
FAM19A2	465.012	-1.68984	0.119612	-14.1277	2.56317e-45	3.22805e-43
NR1I2	204.275	3.04526	0.215567	14.1267	2.5993e-45	3.25963e-43
CXCL12	10811.8	-5.49453	0.38961	-14.1026	3.65903e-45	4.56914e-43
ST6GAL2	386.074	-4.75844	0.338141	-14.0723	5.61735e-45	6.98495e-43
GRTP1	114.801	-4.53666	0.322895	-14.05	7.7086e-45	9.50512e-43
ALDH3A1	25.0467	3.63994	0.259069	14.05	7.69845e-45	9.50512e-43
MFSD2B	1077.56	-2.82958	0.201475	-14.0443	8.34515e-45	1.02471e-42
RP11-588H23.3	371.362	5.41808	0.3859	14.0401	8.85361e-45	1.08264e-42
RP11-489D6.2	4.8957	-5.27158	0.375807	-14.0274	1.0604e-44	1.29132e-42
UCN	91.7339	1.97544	0.140846	14.0255	1.08795e-44	1.31942e-42
IGLV1-51	531.15	-3.13181	0.223385	-14.0198	1.17961e-44	1.42472e-42
TOP1MT	3256.62	1.98032	0.141447	14.0005	1.54805e-44	1.86208e-42
KRT5	130.888	-6.54018	0.46819	-13.9691	2.40757e-44	2.88419e-42
PPP1R14A	57.7206	-3.26818	0.234065	-13.9627	2.63139e-44	3.13956e-42
CLCNKA	48.5357	3.68772	0.264631	13.9353	3.86563e-44	4.59356e-42
RXFP1	277.975	4.79174	0.344352	13.9152	5.11883e-44	6.05831e-42
RP11-353N4.5	57.889	5.10027	0.366786	13.9053	5.8798e-44	6.93111e-42
SLC22A20	474.474	2.95177	0.212619	13.8829	8.0402e-44	9.44003e-42
AK7	80.7314	-2.90058	0.20894	-13.8823	8.10558e-44	9.47903e-42
AC004540.5	146.24	2.67313	0.192688	13.8729	9.25215e-44	1.07771e-41
AC007392.3	36.5563	4.14383	0.299017	13.8582	1.13499e-43	1.31685e-41
COL23A1	946.109	3.81588	0.275434	13.854	1.20245e-43	1.38966e-41
PFKM	1029.82	-2.09237	0.151057	-13.8515	1.245e-43	1.43321e-41
SNORD56B	31.3708	-3.04819	0.220068	-13.8511	1.2522e-43	1.43589e-41
IGLV1-36	103.992	-3.5796	0.258828	-13.83	1.67952e-43	1.91843e-41
RP11-403I13.9	41.7296	6.24522	0.451928	13.8191	1.95623e-43	2.22587e-41
HS3ST4	335.902	9.14829	0.662143	13.8162	2.03568e-43	2.30736e-41
EPCAM	319.684	-3.96827	0.287281	-13.8132	2.12167e-43	2.39562e-41
RP11-518D3.3	24.3137	-2.76983	0.200582	-13.809	2.24958e-43	2.53035e-41
ZNF385D	73.4211	-3.91497	0.284189	-13.776	3.55616e-43	3.98479e-41
ADAM11	168.88	2.50329	0.181882	13.7633	4.23999e-43	4.73305e-41
GAB1	3108.37	-1.88421	0.136926	-13.7608	4.38677e-43	4.87842e-41
IGKV1-12	129.349	-3.55585	0.258851	-13.737	6.0932e-43	6.75063e-41
TSPAN17	3075.95	-1.61993	0.117932	-13.7361	6.16752e-43	6.80737e-41
ATP7A	2406.26	-1.50047	0.109334	-13.7237	7.32079e-43	8.05014e-41
RET	1000.32	3.84158	0.279955	13.7222	7.48122e-43	8.19597e-41
IGLC2	2233.71	-4.06105	0.296027	-13.7185	7.86498e-43	8.58448e-41
XCR1	95.1751	-5.02147	0.366097	-13.7162	8.1167e-43	8.82654e-41
DPF3	356.165	-2.69241	0.196349	-13.7123	8.56403e-43	9.27875e-41
ARHGEF37	553.48	-3.09717	0.225903	-13.7102	8.82269e-43	9.52398e-41
CEBPG	3091.16	1.06518	0.0777033	13.7084	9.04856e-43	9.73215e-41
TNN	88.007	4.77286	0.348229	13.7061	9.33579e-43	1.00046e-40
UNC79	306.43	4.31656	0.315461	13.6833	1.27732e-42	1.36386e-40
DNM1	1074.87	3.15595	0.23071	13.6793	1.35023e-42	1.43651e-40
TTLL6	60.4361	6.86222	0.502252	13.6629	1.69116e-42	1.79275e-40
NUGGC	120.053	-2.7211	0.199384	-13.6475	2.08815e-42	2.20566e-40
IGHV1-2	515.573	-3.37104	0.247166	-13.6388	2.35364e-42	2.47721e-40
SYT2	513.771	7.9799	0.585192	13.6364	2.43338e-42	2.55202e-40
ZMYND15	315.563	-3.72531	0.273756	-13.6081	3.58319e-42	3.74456e-40
C15orf61	361.999	1.2595	0.0926849	13.5891	4.64911e-42	4.84132e-40
KRT13	151.285	-5.00456	0.368524	-13.58	5.2611e-42	5.45932e-40
SCUBE1	2332.73	4.46936	0.329942	13.5459	8.37808e-42	8.66323e-40
CYYR1	99.0225	-3.54289	0.261572	-13.5446	8.53051e-42	8.79001e-40
CYP4F10P	28.2662	-5.25929	0.388339	-13.543	8.71317e-42	8.94693e-40
ETV4	48.2173	5.47494	0.404311	13.5414	8.90953e-42	9.1168e-40
RNF152	418.653	-3.39268	0.250576	-13.5395	9.13557e-42	9.31575e-40
IGKV1-8	140.591	-4.08673	0.301907	-13.5364	9.53577e-42	9.69032e-40
RP11-610P16.1	6.47078	-4.60556	0.340253	-13.5357	9.62729e-42	9.7497e-40
RP11-423H2.3	122.032	-2.36861	0.175185	-13.5206	1.18214e-41	1.19308e-39
GTDC2	743.848	-1.61998	0.119848	-13.5169	1.24252e-41	1.24973e-39
D86994.1	219.247	-3.79229	0.280651	-13.5125	1.32014e-41	1.32329e-39
BOLA3-AS1	138.888	-2.35447	0.174375	-13.5023	1.51471e-41	1.51317e-39
CHL1	562.556	-4.95426	0.36714	-13.4942	1.69177e-41	1.68434e-39
C11orf84	624.673	1.409	0.104423	13.4932	1.71585e-41	1.70256e-39
PTPRH	124.436	4.66545	0.34624	13.4746	2.20684e-41	2.17511e-39
CLCN4	1119.17	-3.34646	0.248353	-13.4746	2.20534e-41	2.17511e-39
P2RY14	315.961	-3.61895	0.268627	-13.472	2.28518e-41	2.24481e-39
NFASC	29.4507	-3.13195	0.232561	-13.4672	2.43834e-41	2.3873e-39
HOXA5	3222.71	4.42465	0.328976	13.4498	3.08905e-41	3.01438e-39
IGKV1-9	324.425	-3.71189	0.276028	-13.4475	3.18424e-41	3.09702e-39
CTAGE3P	23.4539	-4.43315	0.329961	-13.4354	3.75168e-41	3.63691e-39
WHAMMP3	1769.85	2.87619	0.214164	13.4298	4.04299e-41	3.90646e-39
RP1-80N2.2	79.6808	-3.08807	0.230071	-13.4223	4.47904e-41	4.31363e-39
C15orf54	72.1112	-6.14743	0.458489	-13.408	5.42799e-41	5.21052e-39
AKR7A3	158.606	2.03944	0.152247	13.3956	6.41545e-41	6.13842e-39
MIR1915	6.98359	6.0291	0.450541	13.3819	7.71275e-41	7.35582e-39
PTPRU	135.45	2.86734	0.214293	13.3805	7.86474e-41	7.47629e-39
TP63	243.889	3.70163	0.276649	13.3802	7.88981e-41	7.47629e-39
UNC5C	2530.32	6.31548	0.472407	13.3687	9.20963e-41	8.69897e-39
IGLV1-44	213.141	-3.52961	0.264347	-13.3522	1.15001e-40	1.08277e-38
HILPDA	845.054	2.69907	0.202219	13.3473	1.22888e-40	1.15335e-38
KIF5A	98.4107	-3.27654	0.245523	-13.3451	1.26433e-40	1.18285e-38
DKK2	80.1944	4.50723	0.337976	13.3359	1.43042e-40	1.334e-38
PRKD1	38.9417	-4.2254	0.31757	-13.3054	2.15297e-40	2.00151e-38
DAAM1	2490.87	-1.95817	0.14733	-13.2911	2.60891e-40	2.41775e-38
CLCN1	88.7984	3.2247	0.242647	13.2897	2.65615e-40	2.45382e-38
WDR83OS	2223.47	0.835915	0.0629383	13.2815	2.96413e-40	2.72977e-38
CLECL1	422.481	3.04425	0.229496	13.2649	3.69694e-40	3.39404e-38
HOOK1	669.241	-2.97998	0.22468	-13.2633	3.781e-40	3.46044e-38
HTR7	834.139	3.7639	0.283974	13.2544	4.25588e-40	3.88299e-38
CNTN4	1330.11	10.8529	0.819208	13.248	4.63264e-40	4.2137e-38
IGHV3-48	258.878	-3.08705	0.233035	-13.2471	4.68763e-40	4.2506e-38
KRTCAP2	1259.22	1.23609	0.0933394	13.2429	4.95751e-40	4.48153e-38
CTD-3092A11.1	537.894	2.10801	0.159523	13.2144	7.24344e-40	6.52796e-38
MIR26B	11.5771	-3.43629	0.260203	-13.2062	8.07948e-40	7.25921e-38
LEPR	2467.83	-2.63123	0.199448	-13.1926	9.67699e-40	8.66811e-38
AASS	165.694	-2.81796	0.213819	-13.1792	1.15609e-39	1.03242e-37
RFESD	644.747	-2.67339	0.203062	-13.1653	1.38904e-39	1.23671e-37
SLC18B1	644.734	-2.73018	0.207999	-13.1259	2.33969e-39	2.07682e-37
ATP1B2	539.767	-3.62729	0.276437	-13.1216	2.4763e-39	2.19149e-37
FAM110D	16.1798	-3.14961	0.240046	-13.1208	2.50138e-39	2.20706e-37
OSM	3051.09	-3.44077	0.262284	-13.1185	2.58102e-39	2.27053e-37
MEIS1-AS2	14.6607	4.99074	0.380465	13.1175	2.61485e-39	2.29344e-37
PVRL2	2681.19	2.36798	0.180562	13.1145	2.72111e-39	2.37956e-37
ECM1	383.842	3.27323	0.24971	13.1081	2.95868e-39	2.57966e-37
IGHV3-21	622.421	-3.29369	0.25133	-13.1051	3.08022e-39	2.6777e-37
MPPED1	20.3491	5.487	0.41886	13.0998	3.29913e-39	2.85957e-37
SLC45A3	1141.54	2.87388	0.219406	13.0984	3.36101e-39	2.90466e-37
BVES	481.216	4.99065	0.381367	13.0862	3.94842e-39	3.40234e-37
SLC29A4	126.097	3.67024	0.280649	13.0777	4.41663e-39	3.79469e-37
AP1S3	938.631	1.88947	0.144812	13.0478	6.54265e-39	5.60499e-37
CTTN	1080.83	-3.33451	0.25564	-13.0438	6.89261e-39	5.87907e-37
HRC	55.5829	7.14477	0.547756	13.0437	6.90248e-39	5.87907e-37
PFKP	4502.02	1.73928	0.133367	13.0413	7.12668e-39	6.05254e-37
CASP2	9978.09	1.18319	0.0908077	13.0296	8.30707e-39	7.03475e-37
HYAL3	952.209	1.88134	0.144452	13.024	8.93532e-39	7.52354e-37
ESM1	151.657	-5.07721	0.389834	-13.024	8.93518e-39	7.52354e-37
ATP2B2	107.689	5.42675	0.416764	13.0212	9.27487e-39	7.78719e-37
IVNS1ABP	24664.4	-2.2201	0.170572	-13.0156	9.97448e-39	8.35079e-37
RHBDD1	2642.67	-0.79693	0.0612359	-13.0141	1.01742e-38	8.49385e-37
FLT3	11682.6	2.75311	0.211653	13.0077	1.1069e-38	9.2148e-37
SNX22	1090.08	-2.80288	0.215511	-13.0057	1.13485e-38	9.42086e-37
RUNDC1	1734.89	1.07157	0.0823977	13.0049	1.14803e-38	9.50345e-37
GPR85	119.828	4.64601	0.35729	13.0035	1.16906e-38	9.65047e-37
CRB2	46.4596	-2.64783	0.203753	-12.9953	1.30116e-38	1.07109e-36
GCLM	2184.78	-2.3567	0.181438	-12.989	1.41287e-38	1.15981e-36
C4orf36	331.42	1.58472	0.122033	12.9859	1.47024e-38	1.20355e-36
FCAMR	19.7049	5.15152	0.396812	12.9823	1.54254e-38	1.25924e-36
GPLD1	222.964	-2.15298	0.166119	-12.9605	2.04959e-38	1.66855e-36
RHBDL3	368.671	4.47663	0.34549	12.9573	2.13514e-38	1.73341e-36
RP11-465L10.7	18.4494	3.66168	0.282661	12.9543	2.22062e-38	1.79785e-36
AKR1C3	902.101	-3.25751	0.25149	-12.9529	2.26367e-38	1.82768e-36
FAM83H	792.564	1.92453	0.148616	12.9497	2.3582e-38	1.8988e-36
ST3GAL4	1875.4	1.97342	0.152408	12.9483	2.40228e-38	1.92903e-36
RP11-537P22.2	49.7768	-4.45227	0.343861	-12.9479	2.41592e-38	1.93471e-36
FAM211A	467.443	-2.14109	0.165378	-12.9466	2.45637e-38	1.96176e-36
RP11-383H13.1	50.3247	-3.52737	0.272493	-12.9448	2.51327e-38	2.00179e-36
BAK1	1833.85	1.25396	0.0968751	12.9441	2.53858e-38	2.0165e-36
CTD-2267D19.3	240.93	1.98614	0.153579	12.9324	2.95603e-38	2.34178e-36
NR2F6	601.927	1.4511	0.112253	12.927	3.16747e-38	2.50256e-36
RP11-314A20.5	27.6709	-4.45186	0.344417	-12.9258	3.2208e-38	2.53112e-36
TKTL1	5684.5	6.09335	0.471408	12.9259	3.21704e-38	2.53112e-36
ARHGEF2	12874.2	0.784016	0.0606854	12.9193	3.50125e-38	2.7442e-36
D87015.1	154.847	-3.85196	0.298201	-12.9173	3.59503e-38	2.81023e-36
C6orf48	4645.27	1.36078	0.105451	12.9044	4.25143e-38	3.31454e-36
CAMK2B	28.7913	3.91224	0.303304	12.8987	4.57663e-38	3.55866e-36
COMMD3	2447.12	2.05857	0.159742	12.8868	5.33863e-38	4.14025e-36
IGHV1-69	923.831	-3.07632	0.238968	-12.8733	6.35859e-38	4.90544e-36
BLVRB	3838.69	-1.94505	0.15109	-12.8735	6.34866e-38	4.90544e-36
OR6N2	44.5113	-5.37922	0.418583	-12.851	8.48717e-38	6.53047e-36
AC123768.3	33.1415	3.94366	0.307232	12.8361	1.02898e-37	7.89691e-36
PCBD1	742.717	1.62621	0.126775	12.8275	1.14998e-37	8.80256e-36
KCNE1L	3075.02	5.16622	0.402981	12.82	1.26682e-37	9.67182e-36
RP1-214M20.2	3.08485	-4.87851	0.380799	-12.8112	1.41862e-37	1.08028e-35
CR1L	598.5	-3.60473	0.281412	-12.8095	1.45142e-37	1.10241e-35
KEL	2253.24	-3.52306	0.275338	-12.7954	1.74009e-37	1.31826e-35
CTSE	1077.76	-4.29829	0.33594	-12.7948	1.75327e-37	1.32484e-35
AC156455.1	109.848	3.28151	0.256633	12.7868	1.94292e-37	1.4644e-35
D87007.1	7.23898	-4.27351	0.334432	-12.7784	2.1648e-37	1.62747e-35
BCL2L10	175.349	5.08967	0.39886	12.7605	2.72288e-37	2.04181e-35
MIR4489	27.8269	-1.81151	0.141994	-12.7577	2.82569e-37	2.11353e-35
CDH1	1312.32	-3.53042	0.276757	-12.7564	2.87168e-37	2.14249e-35
RP11-1000B6.3	161.904	2.24191	0.175781	12.754	2.96077e-37	2.20338e-35
CYP4F12	189.583	-4.11142	0.322467	-12.7499	3.12104e-37	2.3168e-35
TFRC	44973	-1.98468	0.155778	-12.7404	3.52493e-37	2.61004e-35
IGLV6-57	266.663	-3.50936	0.275573	-12.7348	3.78901e-37	2.79855e-35
KIF9	635.76	1.38171	0.108567	12.7269	4.19355e-37	3.0896e-35
BIK	197.33	2.39658	0.188345	12.7245	4.325e-37	3.17849e-35
ZFR	11592.7	1.10519	0.0868859	12.72	4.58013e-37	3.35762e-35
FCRL6	464.536	-3.70251	0.291368	-12.7074	5.38235e-37	3.93593e-35
GABRA4	179.552	8.83016	0.69501	12.7051	5.54125e-37	4.0421e-35
STXBP5L	189.182	6.91368	0.544402	12.6996	5.94527e-37	4.3261e-35
CD160	193.251	-3.43027	0.27017	-12.6967	6.16947e-37	4.47819e-35
IGLV2-14	858.373	-3.28793	0.258978	-12.6958	6.23986e-37	4.51815e-35
DAAM2	328.083	-3.73739	0.294585	-12.687	6.98518e-37	5.04542e-35
MYH10	2548.19	-3.18762	0.251396	-12.6797	7.66251e-37	5.52113e-35
GOLGA8H	172.942	2.44831	0.193101	12.6789	7.7401e-37	5.56344e-35
C1orf228	4098.6	2.4183	0.19079	12.6752	8.11377e-37	5.81783e-35
LTBP2	726.326	-3.28246	0.259648	-12.642	1.23871e-36	8.86036e-35
RP5-1007M22.2	182.349	1.54263	0.122105	12.6337	1.37679e-36	9.82419e-35
NPM2	43.1349	2.91217	0.230554	12.6312	1.4213e-36	1.01173e-34
PEG3	68.4987	-3.93464	0.311524	-12.6303	1.43727e-36	1.02063e-34
CERCAM	900.562	2.25645	0.178696	12.6274	1.49213e-36	1.05705e-34
UNC80	23.766	3.33307	0.264084	12.6212	1.61268e-36	1.1397e-34
IGHV2-70	119.72	-3.49171	0.2767	-12.6191	1.65659e-36	1.16793e-34
RP3-340N1.2	82.5061	3.78675	0.300141	12.6166	1.71127e-36	1.20361e-34
IGKV1D-8	38.9566	-3.02205	0.239614	-12.6122	1.80967e-36	1.26979e-34
RP11-240E2.2	32.2865	-5.06802	0.401857	-12.6115	1.8246e-36	1.27722e-34
C5orf30	647.747	-1.81031	0.143599	-12.6067	1.93892e-36	1.35403e-34
WLS	586.323	-4.38277	0.347836	-12.6001	2.10891e-36	1.46926e-34
CDK18	584.065	1.88037	0.149271	12.597	2.19261e-36	1.52397e-34
HMBS	4252.56	-2.10637	0.167241	-12.5948	2.25412e-36	1.56303e-34
IGHV3-13	62.088	-3.30612	0.262502	-12.5947	2.25951e-36	1.5631e-34
GPR155	897.622	-2.3677	0.188376	-12.569	3.126e-36	2.15745e-34
C6orf132	37.0185	3.05741	0.243384	12.5621	3.41183e-36	2.34922e-34
TMEM56	3984.81	-3.75894	0.299241	-12.5616	3.43397e-36	2.35895e-34
FAM195A	673.563	1.14494	0.0911759	12.5574	3.61873e-36	2.48009e-34
RP1-136J15.3	190.784	4.46152	0.355339	12.5557	3.70035e-36	2.53015e-34
CCNB1IP1	1418.89	1.44768	0.115342	12.5512	3.9151e-36	2.67079e-34
SAGE1	875.034	7.66145	0.610433	12.5508	3.93328e-36	2.67699e-34
RBP7	191.31	-3.98994	0.318109	-12.5427	4.35994e-36	2.96054e-34
SLC18A2	168.731	-3.32091	0.264859	-12.5384	4.6015e-36	3.11738e-34
SLC35F3	63.966	-3.38508	0.270041	-12.5355	4.77632e-36	3.2284e-34
AC051649.16	117.059	2.84587	0.227234	12.524	5.5211e-36	3.72327e-34
C16orf86	207.883	1.38165	0.110426	12.512	6.41628e-36	4.31707e-34
TMEM88	325.559	-2.4002	0.191838	-12.5116	6.4508e-36	4.33041e-34
RPH3A	189.25	-4.80633	0.384228	-12.509	6.66294e-36	4.45253e-34
KLF1	1764.53	-3.22576	0.257873	-12.5091	6.65732e-36	4.45253e-34
KAT2B	4952.41	-1.52354	0.121836	-12.5048	7.02588e-36	4.68445e-34
NRXN3	71.5288	-3.08401	0.246703	-12.5009	7.37841e-36	4.90839e-34
MFSD10	6646.68	1.3496	0.10798	12.4987	7.59223e-36	5.03926e-34
GOLGA8J	14.8372	4.39341	0.351525	12.4981	7.64186e-36	5.0608e-34
SATB1	20971.5	1.89918	0.152011	12.4938	8.07547e-36	5.33596e-34
TEX9	139.195	-2.81438	0.225268	-12.4935	8.10208e-36	5.34157e-34
AVPI1	482.433	-2.14051	0.171493	-12.4816	9.4049e-36	6.17289e-34
CACNA1A	179.302	3.57596	0.286497	12.4817	9.3999e-36	6.17289e-34
C9orf66	184.034	2.10022	0.168384	12.4728	1.05018e-35	6.87749e-34
RP11-529J17.2	24.8934	6.83276	0.547828	12.4724	1.05532e-35	6.89588e-34
IGLV2-28	78.9723	-4.20806	0.337782	-12.4579	1.26635e-35	8.25647e-34
RP11-3N2.1	6.16081	-5.10683	0.409958	-12.4569	1.28199e-35	8.34001e-34
SEPHS2	4115.77	1.19322	0.09587	12.4462	1.46605e-35	9.5164e-34
AK2	12343	1.67681	0.134751	12.4437	1.51265e-35	9.79733e-34
FAM149A	10.9325	-3.40367	0.273552	-12.4425	1.53667e-35	9.93107e-34
IGHV3-33	342.011	-2.89716	0.233173	-12.425	1.91303e-35	1.23363e-33
FAM13A	1970.33	-2.37434	0.191423	-12.4036	2.49892e-35	1.60793e-33
NLRP7	23.2012	-3.87328	0.312381	-12.3992	2.63826e-35	1.69389e-33
PAQR9	339.746	-3.88152	0.313212	-12.3927	2.86406e-35	1.83487e-33
RCOR2	150.597	4.2545	0.343346	12.3913	2.91368e-35	1.86261e-33
GRIN2D	552.577	3.91115	0.315743	12.3871	3.06819e-35	1.95713e-33
IGHV1-46	418.727	-3.0786	0.248538	-12.3869	3.07796e-35	1.95913e-33
CADPS2	53.2584	-3.67402	0.296658	-12.3847	3.16233e-35	2.00849e-33
SEC16B	444.882	2.2205	0.179446	12.3742	3.60551e-35	2.28504e-33
SPATA25	44.1193	1.86154	0.150449	12.3733	3.64711e-35	2.30645e-33
ST3GAL3	2362.94	1.88032	0.152046	12.3668	3.95276e-35	2.49438e-33
YJEFN3	1634.23	0.803663	0.0649949	12.365	4.04138e-35	2.54486e-33
TRIM13	2659.22	1.20492	0.0974668	12.3624	4.17554e-35	2.62373e-33
IGLV2-23	595.93	-3.36534	0.272311	-12.3585	4.3842e-35	2.74898e-33
NDUFA13	2587.54	0.809684	0.0655761	12.3472	5.04141e-35	3.15436e-33
IGHV4-55	6.26526	-3.21416	0.260744	-12.3269	6.49155e-35	4.05309e-33
IGFBP7	4491.94	2.10977	0.171217	12.3222	6.87535e-35	4.28365e-33
EDA2R	155.213	3.86653	0.314016	12.3132	7.69234e-35	4.78256e-33
IGLV3-19	339.686	-3.09205	0.251122	-12.3129	7.71782e-35	4.7883e-33
GPT2	864.369	2.10214	0.170793	12.3081	8.1897e-35	5.07039e-33
GNAO1	90.7774	-3.25483	0.264534	-12.304	8.61844e-35	5.32464e-33
IGKV6-21	54.5247	-3.35603	0.272797	-12.3023	8.80425e-35	5.42806e-33
PLA2G15	1529.99	1.3125	0.106711	12.2996	9.10204e-35	5.59994e-33
IGKV1-16	190.21	-3.27234	0.266076	-12.2985	9.22864e-35	5.666e-33
ZFPM1	1354.6	-1.76075	0.143216	-12.2944	9.71303e-35	5.951e-33
C1orf95	30.2527	-3.98214	0.324233	-12.2817	1.13539e-34	6.9419e-33
QRFP	10.5961	3.43154	0.279732	12.2672	1.35806e-34	8.28614e-33
RP11-398F12.1	408.073	3.46134	0.282246	12.2635	1.42176e-34	8.6569e-33
RP11-769N19.2	24.6235	-2.70515	0.220594	-12.263	1.43044e-34	8.69179e-33
RP4-592A1.2	232.691	1.80285	0.147045	12.2605	1.47534e-34	8.94615e-33
IGLV3-10	145.999	-3.75906	0.30673	-12.2553	1.57437e-34	9.52705e-33
PLIN3	4521.8	1.12161	0.0915386	12.2528	1.62217e-34	9.79618e-33
FNDC1	68.6682	-4.52036	0.369005	-12.2501	1.6772e-34	1.01078e-32
EPB41L4A	240.74	-2.8421	0.232079	-12.2462	1.75949e-34	1.0582e-32
RP11-3N2.13	26.8826	-4.20239	0.343229	-12.2437	1.81576e-34	1.08983e-32
EML5	294.536	-2.22249	0.18159	-12.2391	1.92196e-34	1.15122e-32
LTC4S	550.462	2.68262	0.219193	12.2387	1.93207e-34	1.15493e-32
JAM2	37.0437	-2.31753	0.189387	-12.237	1.97287e-34	1.17693e-32
C16orf93	839.027	1.88471	0.154119	12.2289	2.17832e-34	1.29687e-32
ITGA8	102.472	-3.97567	0.325159	-12.2268	2.23488e-34	1.32786e-32
IGHG1	34651.9	-3.54269	0.289754	-12.2265	2.24322e-34	1.33014e-32
CDKN2B-AS1	149.452	2.67068	0.21846	12.225	2.28574e-34	1.35262e-32
IGSF1	907.702	8.88999	0.727323	12.2229	2.34607e-34	1.38554e-32
MGAT3	1068.41	-2.90647	0.238309	-12.1962	3.25562e-34	1.91886e-32
WDR11-AS1	47.0106	-4.59172	0.376585	-12.1931	3.38443e-34	1.9908e-32
IL22RA2	40.396	6.15807	0.50534	12.186	3.69117e-34	2.16691e-32
RP11-476B1.1	4.45839	-5.53593	0.454518	-12.1798	3.98279e-34	2.33346e-32
LIMCH1	87.242	-3.59048	0.295186	-12.1635	4.86449e-34	2.84437e-32
IGLV3-1	659.265	-3.34352	0.274995	-12.1584	5.17322e-34	3.0189e-32
DYRK3	705.621	-2.50831	0.206415	-12.1518	5.61229e-34	3.26866e-32
RPS3P6	12.4119	-2.71895	0.223914	-12.1429	6.26059e-34	3.63905e-32
EPS8L1	202.157	2.15335	0.177403	12.1382	6.63003e-34	3.8462e-32
LCA5	252.714	-3.05893	0.252129	-12.1324	7.11183e-34	4.1176e-32
DNAJC5B	177.098	4.14256	0.341462	12.1318	7.16393e-34	4.13963e-32
SVEP1	364.984	-4.59928	0.379433	-12.1214	8.13098e-34	4.68924e-32
SLC44A4	148.869	-3.91369	0.322879	-12.1213	8.15048e-34	4.6913e-32
AC092431.1	161.551	1.62631	0.134172	12.1211	8.17013e-34	4.69344e-32
RP11-505J9.1	4.7529	-4.38647	0.361998	-12.1174	8.54402e-34	4.89868e-32
DDB2	1877.42	1.25964	0.104042	12.107	9.69519e-34	5.53716e-32
TMEM173	7679.28	1.44102	0.119024	12.107	9.69488e-34	5.53716e-32
OLR1	1385.46	-3.78937	0.313051	-12.1046	9.98192e-34	5.68989e-32
KIAA1614	295.268	2.88935	0.238845	12.0972	1.09321e-33	6.21946e-32
GFRA1	144.07	-5.43205	0.449121	-12.0949	1.12424e-33	6.38371e-32
PLXNB1	1574.1	2.71446	0.224479	12.0923	1.16062e-33	6.57757e-32
AZU1	15146.5	2.6015	0.215307	12.0827	1.30323e-33	7.37163e-32
GAD1	327.862	-3.75159	0.310534	-12.0811	1.329e-33	7.50301e-32
IGHV4-39	515.884	-3.24139	0.268384	-12.0774	1.38971e-33	7.83074e-32
RNF149	8538.2	-1.89479	0.156904	-12.0761	1.41211e-33	7.94177e-32
HAGH	1581.92	-1.0708	0.0887903	-12.0598	1.72137e-33	9.66262e-32
HDAC5	5034.34	0.972665	0.0807264	12.0489	1.9656e-33	1.10126e-31
MICALL1	2555.42	0.989126	0.0821246	12.0442	2.08062e-33	1.16349e-31
HMX2	325.589	10.7022	0.888794	12.0413	2.15549e-33	1.20307e-31
PRL	228.139	7.6928	0.639519	12.029	2.50025e-33	1.39286e-31
SOWAHD	305.609	2.6592	0.221074	12.0286	2.51519e-33	1.39854e-31
CTC-260F20.3	1943.88	0.826859	0.0688355	12.0121	3.06947e-33	1.70353e-31
BMI1	7041.54	1.96904	0.16393	12.0115	3.09096e-33	1.71223e-31
IGHV5-51	483.709	-2.9234	0.243386	-12.0113	3.09773e-33	1.71276e-31
IGHA2	4176.6	-3.67912	0.306349	-12.0095	3.16579e-33	1.74385e-31
KB-1991G8.1	11.2543	6.00189	0.499758	12.0096	3.16431e-33	1.74385e-31
PMP22	390.886	-3.55444	0.295999	-12.0083	3.21438e-33	1.76731e-31
RNF113A	640.031	0.875607	0.0729214	12.0076	3.24311e-33	1.77978e-31
LXN	427.318	-1.8743	0.15626	-11.9947	3.78677e-33	2.07427e-31
ENPEP	161.016	-4.2761	0.356511	-11.9943	3.80579e-33	2.08083e-31
SPIB	695.867	-2.05739	0.171574	-11.9913	3.94755e-33	2.15434e-31
PCDH1	119.971	-3.01579	0.251564	-11.9882	4.09794e-33	2.23228e-31
RP11-397E7.4	51.1897	2.03502	0.169799	11.9849	4.26502e-33	2.319e-31
CAMK2A	118.814	6.77949	0.565937	11.9792	4.5652e-33	2.47765e-31
IZUMO1	46.5669	-3.66914	0.306407	-11.9747	4.81964e-33	2.61093e-31
RP3-508I15.19	313.891	-1.72069	0.143748	-11.9701	5.09428e-33	2.75465e-31
IGF2	689.379	-3.91596	0.32733	-11.9634	5.52851e-33	2.98398e-31
CPS1	28.5546	-2.95439	0.247008	-11.9607	5.70644e-33	3.07438e-31
RP11-44D15.3	47.6309	-2.32008	0.194072	-11.9547	6.13573e-33	3.29963e-31
RP11-125B21.2	37.5016	4.24449	0.355262	11.9475	6.69003e-33	3.59117e-31
IGHV1-18	426.131	-2.77758	0.232527	-11.9452	6.87936e-33	3.68609e-31
CRYBB1	34.4044	3.05181	0.255652	11.9374	7.55797e-33	4.04235e-31
SYT17	553.803	3.2389	0.271422	11.9331	7.95621e-33	4.24764e-31
ABHD5	2978.98	-1.71864	0.144127	-11.9245	8.82142e-33	4.70103e-31
ZMAT5	492.004	0.946292	0.0793853	11.9202	9.28364e-33	4.93843e-31
KCNC4	779.143	1.38029	0.115811	11.9185	9.48151e-33	5.03459e-31
RHPN1-AS1	105.277	2.72243	0.228579	11.9102	1.04713e-32	5.55015e-31
IGLV1-40	587.722	-3.32967	0.279575	-11.9098	1.05281e-32	5.57024e-31
SREBF2	11010.4	0.88987	0.0747331	11.9073	1.08418e-32	5.72597e-31
IGHV4-59	525.288	-3.35282	0.281614	-11.9057	1.10505e-32	5.82571e-31
GPN2	1269.14	0.933564	0.078445	11.9009	1.17111e-32	6.16296e-31
KCND3	46.0171	-4.54976	0.382329	-11.9001	1.18159e-32	6.20702e-31
IGLV3-21	899.227	-3.5038	0.294589	-11.8939	1.27364e-32	6.67868e-31
TPD52	933.266	-1.8281	0.153728	-11.8918	1.30598e-32	6.83611e-31
THRB	216.497	-3.3982	0.285779	-11.891	1.31786e-32	6.88607e-31
RP11-95P2.1	158.291	1.38045	0.116122	11.8879	1.36746e-32	7.13257e-31
RP11-266K22.2	8.40485	-3.88434	0.326787	-11.8865	1.3916e-32	7.23289e-31
MAPKAPK5-AS1	726.052	1.01248	0.0851794	11.8865	1.39156e-32	7.23289e-31
RGS2	9405.75	-2.62411	0.220861	-11.8813	1.48085e-32	7.68323e-31
FAM129C	2396.62	-2.54976	0.214873	-11.8663	1.77048e-32	9.16976e-31
TNFRSF17	72.4803	-2.96058	0.249835	-11.8502	2.14792e-32	1.11051e-30
RP11-149I2.4	57.0707	2.87172	0.24238	11.848	2.2035e-32	1.13725e-30
RP11-214O1.3	144.864	-2.50749	0.211677	-11.8459	2.26088e-32	1.16483e-30
MS4A4E	2035.57	2.92305	0.246873	11.8403	2.41554e-32	1.24234e-30
FREM1	134.911	-3.46291	0.292567	-11.8363	2.53351e-32	1.30074e-30
ATPIF1	1513.72	-1.31737	0.111307	-11.8355	2.55706e-32	1.31055e-30
RP11-867G2.5	17.5791	3.37646	0.285312	11.8342	2.59665e-32	1.32853e-30
RP11-127L20.3	23.9823	-2.99671	0.253252	-11.8329	2.6381e-32	1.3474e-30
BRPF1	4580.15	0.848273	0.071692	11.8322	2.66109e-32	1.35679e-30
NFIA	3865.41	-3.30039	0.278946	-11.8316	2.67878e-32	1.36345e-30
RP11-57H12.2	90.7103	-3.87867	0.328085	-11.8221	2.9995e-32	1.52405e-30
RP11-315A17.1	7.12421	-5.01516	0.424494	-11.8144	3.28739e-32	1.66746e-30
AC005562.2	136.394	0.942192	0.0797776	11.8102	3.45562e-32	1.74978e-30
TARBP2	959.063	1.05894	0.0896871	11.807	3.59088e-32	1.81515e-30
EGFL8	792.66	-2.05192	0.173805	-11.8058	3.64106e-32	1.83736e-30
GNAZ	469.435	-3.16639	0.268373	-11.7985	3.97454e-32	2.00222e-30
LAMA3	301.083	4.18089	0.35445	11.7954	4.12056e-32	2.07224e-30
CHRDL1	299.165	-4.2889	0.363714	-11.7919	4.29522e-32	2.15639e-30
IGHV4-61	83.379	-3.38321	0.286944	-11.7905	4.37027e-32	2.19034e-30
ITGAE	1047.59	1.65211	0.140142	11.7888	4.4585e-32	2.23076e-30
ANK1	15509	-3.13169	0.266025	-11.7722	5.4317e-32	2.71309e-30
TRAK2	8306	-1.53936	0.130773	-11.7712	5.49445e-32	2.73979e-30
ABCB6	1395.22	-2.10168	0.178847	-11.7513	6.95638e-32	3.46291e-30
AC132217.4	97.3178	-4.02659	0.34287	-11.7438	7.60278e-32	3.77831e-30
CTD-2290C23.3	4.07187	-4.86395	0.414181	-11.7435	7.62252e-32	3.78174e-30
IGHV1-58	38.2915	-2.78082	0.236905	-11.7381	8.1294e-32	4.02645e-30
APP	5699.64	-3.06608	0.261264	-11.7356	8.37497e-32	4.14111e-30
UBE2QL1	15.4129	-3.61589	0.30826	-11.73	8.94531e-32	4.41572e-30
ADRA2C	53.9622	5.19492	0.443275	11.7194	1.0137e-31	4.99563e-30
SLC11A1	25360.8	-3.36737	0.287441	-11.715	1.06815e-31	5.25517e-30
IRX5	138.116	4.70887	0.402134	11.7097	1.13687e-31	5.58391e-30
IGJ	4626.51	-3.1252	0.267067	-11.7019	1.24593e-31	6.10941e-30
EAF2	2423.48	1.65574	0.14154	11.698	1.30486e-31	6.38773e-30
PLA2G2C	81.7073	3.96994	0.339648	11.6884	1.46128e-31	7.1416e-30
ZNF681	253.846	-2.78229	0.238286	-11.6762	1.6857e-31	8.22475e-30
CT45A5	197.855	9.81841	0.841069	11.6737	1.73635e-31	8.45791e-30
SPTA1	16607.8	-3.32842	0.285127	-11.6735	1.74146e-31	8.46878e-30
RETSAT	1462.83	0.951214	0.0814915	11.6725	1.76072e-31	8.5343e-30
PAPPA	214.787	-4.92386	0.421831	-11.6726	1.7599e-31	8.5343e-30
MXRA5	282.439	-4.90704	0.420399	-11.6723	1.76505e-31	8.54124e-30
ENPP1	72.8392	-3.41382	0.292546	-11.6693	1.82844e-31	8.83345e-30
AKR7L	141.545	1.98474	0.170102	11.6679	1.85858e-31	8.96437e-30
OR6N1	31.6463	-5.0631	0.434185	-11.6612	2.01293e-31	9.69296e-30
TMEM11	1114.1	0.913689	0.0783558	11.6608	2.02194e-31	9.72047e-30
C19orf81	26.911	3.51151	0.301152	11.6603	2.03398e-31	9.76246e-30
GPR39	6.13633	-4.61394	0.395707	-11.66	2.04047e-31	9.77766e-30
CHAC2	129.271	-1.75598	0.150675	-11.6541	2.18726e-31	1.04641e-29
GPC3	109.875	4.65933	0.399895	11.6514	2.25803e-31	1.07851e-29
C18orf1	4245.34	-1.97038	0.169199	-11.6454	2.42299e-31	1.15543e-29
IGHV3-62	10.47	-3.9096	0.33596	-11.6371	2.66923e-31	1.2708e-29
RP3-508I15.18	210.116	-1.87304	0.160968	-11.6361	2.70042e-31	1.28357e-29
SNX11	1784.28	0.795754	0.068388	11.6359	2.70834e-31	1.28526e-29
EBP	1536.73	1.08768	0.0934851	11.6348	2.74221e-31	1.29924e-29
IGKV5-2	45.105	-2.97124	0.255433	-11.6322	2.82805e-31	1.33776e-29
RP11-738E22.2	2774.84	1.98773	0.170972	11.6261	3.03665e-31	1.43414e-29
D86994.2	132.256	-4.22519	0.363467	-11.6247	3.08671e-31	1.45545e-29
LIPN	309.438	-3.50888	0.3022	-11.6111	3.61795e-31	1.70321e-29
RPL7L1P3	200.052	-1.97072	0.169831	-11.604	3.9331e-31	1.84862e-29
ALPK3	1637.12	3.41431	0.29431	11.6011	4.06969e-31	1.90977e-29
PLD3	12035.9	2.44094	0.210469	11.5976	4.23589e-31	1.9846e-29
CLCN3	3732.75	-1.10214	0.0951715	-11.5805	5.17293e-31	2.41978e-29
ZNF536	33.4772	6.77451	0.585048	11.5794	5.23988e-31	2.44721e-29
AC011467.1	10.7036	-3.40515	0.294155	-11.576	5.45107e-31	2.54182e-29
ARHGAP44	443.636	4.9903	0.431288	11.5707	5.80163e-31	2.70101e-29
IGHV3-71	4.05001	-4.07523	0.35238	-11.5649	6.20686e-31	2.88511e-29
RGS7	16.3339	-3.78058	0.326907	-11.5647	6.22215e-31	2.88767e-29
AC129492.6	37.7319	-2.39674	0.207309	-11.5612	6.47893e-31	3.00211e-29
VWDE	246.877	-3.46898	0.300318	-11.551	7.29589e-31	3.37535e-29
GALNT5	187.708	-3.762	0.32587	-11.5445	7.87027e-31	3.63537e-29
RP11-387D10.3	18.3566	3.73509	0.323667	11.5399	8.29863e-31	3.82724e-29
RP11-390B4.4	27.8301	5.89686	0.511562	11.5272	9.62684e-31	4.43286e-29
LPAR3	384.178	4.63117	0.401889	11.5235	1.0042e-30	4.61683e-29
MYL6B	411.169	1.17354	0.101873	11.5196	1.05075e-30	4.82329e-29
RP11-443B7.1	313.087	2.19778	0.190831	11.5169	1.08447e-30	4.97034e-29
PAN3-AS1	398.295	1.96393	0.170529	11.5167	1.08654e-30	4.97209e-29
PPT2	1260.64	-1.92692	0.167347	-11.5145	1.11492e-30	5.09407e-29
ITIH5	94.5115	-4.97834	0.432366	-11.5142	1.11931e-30	5.10621e-29
PPAPDC1A	66.9013	-4.04184	0.351067	-11.513	1.13441e-30	5.16708e-29
COL14A1	411.432	-3.83826	0.333526	-11.5081	1.20085e-30	5.46129e-29
MEIS1-AS1	9.64248	4.71975	0.410154	11.5073	1.21247e-30	5.50563e-29
SEMA3C	548.888	-3.94931	0.343251	-11.5056	1.236e-30	5.60384e-29
CPAMD8	215.285	-2.92484	0.254429	-11.4957	1.38614e-30	6.27488e-29
MYBL1	970.046	-2.44219	0.212463	-11.4947	1.40317e-30	6.34224e-29
SLC22A23	1751.18	-2.8585	0.248784	-11.4899	1.48295e-30	6.69259e-29
ANKH	2193.16	-2.4246	0.211072	-11.4871	1.53204e-30	6.90357e-29
TRIM72	116.329	3.42754	0.298398	11.4865	1.54251e-30	6.94011e-29
LINC00482	497.833	3.09915	0.269819	11.4861	1.55027e-30	6.96438e-29
TNFSF9	1034.52	2.4933	0.217145	11.4822	1.62114e-30	7.27169e-29
CLEC4C	452.903	-3.93314	0.342789	-11.4739	1.78344e-30	7.98753e-29
AGT	225.23	5.64747	0.492241	11.473	1.80379e-30	8.0664e-29
SLC38A5	1787.2	-1.86345	0.162523	-11.4658	1.96e-30	8.75171e-29
IGLV2-18	41.5969	-3.45528	0.301361	-11.4656	1.96394e-30	8.75604e-29
PRDX2	5106.93	-2.08071	0.181536	-11.4617	2.05501e-30	9.14822e-29
CXXC4	14.8461	-4.3636	0.380764	-11.4601	2.09221e-30	9.29976e-29
SOCS2	7070.72	3.5449	0.309439	11.4559	2.19696e-30	9.736e-29
IGLV5-45	81.2328	-3.01023	0.262767	-11.4559	2.19681e-30	9.736e-29
ITGBL1	30.9119	-4.77441	0.417031	-11.4486	2.39023e-30	1.05766e-28
RP1-229K20.5	387.112	-3.11787	0.2725	-11.4417	2.58652e-30	1.1428e-28
MIR5584	18.3924	4.42119	0.386444	11.4407	2.6172e-30	1.15462e-28
PLSCR4	200.376	-3.17486	0.277541	-11.4392	2.66214e-30	1.17269e-28
C22orf28	3390.53	0.745735	0.0652009	11.4375	2.71599e-30	1.19463e-28
RP11-441F2.2	4.85279	-4.564	0.399156	-11.4341	2.82368e-30	1.24015e-28
ZNF727	18.7754	-3.97504	0.347675	-11.4332	2.85363e-30	1.25143e-28
SLC16A2	28.1966	-2.75157	0.240693	-11.4319	2.89833e-30	1.26915e-28
RP11-147L13.8	157.855	-2.64356	0.231333	-11.4275	3.04771e-30	1.33258e-28
UBA52P6	61.7883	2.4428	0.213911	11.4197	3.33393e-30	1.45557e-28
GPX3	248.999	-2.66518	0.23339	-11.4194	3.3443e-30	1.45794e-28
RP3-522P13.3	10.668	-2.90404	0.254339	-11.418	3.39936e-30	1.47975e-28
TEC	2407.17	1.96916	0.172562	11.4113	3.67195e-30	1.59605e-28
CADM1	1813.45	4.10418	0.359833	11.4058	3.91125e-30	1.69756e-28
RNF181	868.294	0.812543	0.0712504	11.4041	3.99091e-30	1.72959e-28
RELN	108.93	-3.95124	0.346548	-11.4017	4.09989e-30	1.77421e-28
CLIC3	166.18	-3.00199	0.263381	-11.3979	4.28277e-30	1.85063e-28
GSN	15867.2	1.672	0.146709	11.3967	4.34401e-30	1.87435e-28
AC012307.3	407.301	0.84465	0.0741333	11.3937	4.49706e-30	1.93755e-28
FBXL19	2398.22	1.17887	0.103508	11.3892	4.73336e-30	2.03638e-28
IGLC5	8.865	-4.13665	0.363218	-11.3889	4.75044e-30	2.04075e-28
MIR1204	23.7138	2.2046	0.193618	11.3864	4.88977e-30	2.09755e-28
AKR7A2	2790.05	1.73228	0.152213	11.3806	5.22169e-30	2.23668e-28
RP11-1008C21.1	3.12985	-4.95779	0.435744	-11.3777	5.39761e-30	2.30868e-28
PIP5K1B	1428.94	-1.77364	0.155905	-11.3764	5.47982e-30	2.34044e-28
CTD-2323K18.1	368.091	0.659081	0.0579902	11.3654	6.21962e-30	2.65257e-28
ZBTB12	345.759	2.39134	0.210496	11.3605	6.57525e-30	2.80018e-28
RP4-673D20.4	96.3334	3.47365	0.305966	11.353	7.16216e-30	3.04573e-28
CCNA1	750.501	4.21955	0.371744	11.3507	7.35693e-30	3.12404e-28
RP1-206D15.5	17.9873	-2.9795	0.262581	-11.347	7.67773e-30	3.25558e-28
IGHV3-43	117.051	-3.21675	0.283659	-11.3402	8.2947e-30	3.51214e-28
NAP1L2	40.7458	-3.32875	0.293596	-11.3379	8.51722e-30	3.60118e-28
FCGR1C	74.7894	3.0356	0.267831	11.334	8.90225e-30	3.75859e-28
AC073610.5	1224.86	1.05923	0.0934616	11.3333	8.97306e-30	3.78306e-28
FHL2	599.422	-3.08051	0.271854	-11.3315	9.16105e-30	3.8568e-28
NDUFS2	3287.01	0.67237	0.0593611	11.3268	9.66787e-30	4.06437e-28
CLIC2	530.726	-2.32709	0.205502	-11.3239	9.98984e-30	4.19374e-28
AC051642.1	9079.5	-1.929	0.170358	-11.3232	1.00717e-29	4.22208e-28
RNF144B	3435.38	-3.10237	0.274413	-11.3055	1.23297e-29	5.16133e-28
DUSP10	5131.18	1.82986	0.161935	11.3	1.3128e-29	5.48771e-28
NPL	1417.52	-2.23195	0.197625	-11.2939	1.40697e-29	5.873e-28
DDX11L10	60.2298	-5.27639	0.467263	-11.2921	1.43535e-29	5.98301e-28
GGT8P	6.70226	-4.61529	0.409009	-11.2841	1.57245e-29	6.54522e-28
IL15	488.445	-3.00302	0.266179	-11.282	1.61123e-29	6.69719e-28
DHRS13	1191.74	-1.55922	0.138261	-11.2774	1.69675e-29	7.04271e-28
MRPS9	719.154	-0.890371	0.0789532	-11.2772	1.70063e-29	7.04887e-28
AC000089.3	73.1146	1.95066	0.172988	11.2763	1.71793e-29	7.11057e-28
CELSR3	1539.23	2.14748	0.190473	11.2745	1.75384e-29	7.24903e-28
IGHG4	3110.24	-4.00102	0.354882	-11.2742	1.75889e-29	7.25972e-28
SNORD89	94.8412	-1.91158	0.169588	-11.2719	1.80595e-29	7.44355e-28
GATA1	1226.34	-3.06915	0.272287	-11.2718	1.80908e-29	7.44604e-28
MIR4632	12.225	-2.73668	0.242845	-11.2692	1.8617e-29	7.65194e-28
IGKV2D-40	3.47045	-4.02613	0.357437	-11.2639	1.97822e-29	8.11951e-28
USP2	373.735	3.72754	0.331273	11.2522	2.25936e-29	9.26053e-28
PRSS23	226.086	-2.79809	0.248707	-11.2506	2.30141e-29	9.41979e-28
DAPL1	26.0228	6.53842	0.581414	11.2457	2.43096e-29	9.93626e-28
AHSP	1829.52	-3.08129	0.274006	-11.2453	2.44192e-29	9.96721e-28
FIGN	13.254	-5.20041	0.463404	-11.2222	3.17321e-29	1.29342e-27
SUMF2	5409.31	0.897161	0.0800061	11.2137	3.49435e-29	1.42235e-27
POLE2	706.465	-1.44612	0.129039	-11.2068	3.77427e-29	1.53418e-27
MTL5	1157.23	1.39022	0.124059	11.2061	3.80449e-29	1.54433e-27
CD46P1	93.285	-3.4884	0.31139	-11.2027	3.9562e-29	1.60371e-27
PIP5K1A	4138.27	0.882331	0.0787658	11.202	3.98842e-29	1.61454e-27
IGLV2-34	3.27991	-3.8943	0.34784	-11.1957	4.28203e-29	1.73102e-27
FLRT1	28.1426	4.48975	0.401043	11.1952	4.30526e-29	1.73803e-27
NCKAP1L	26001.3	0.758665	0.0677743	11.194	4.36345e-29	1.75911e-27
CYP4X1	8.91727	-5.76197	0.514824	-11.1921	4.45669e-29	1.79424e-27
SRGAP3	2253.22	3.01583	0.269494	11.1907	4.52773e-29	1.82036e-27
DUSP3	5434.28	1.31225	0.117298	11.1873	4.70534e-29	1.88919e-27
C8orf76	969.442	0.871554	0.0779141	11.1861	4.77026e-29	1.91265e-27
KCNF1	14.9355	6.67373	0.596767	11.1831	4.93177e-29	1.97472e-27
BMP5	134.649	-5.37083	0.480421	-11.1794	5.14252e-29	2.05631e-27
DNASE1L3	114.703	-3.23359	0.289324	-11.1764	5.32176e-29	2.1251e-27
RP11-432J24.3	38.8952	3.04427	0.272517	11.171	5.65725e-29	2.25601e-27
KCNS1	108.322	4.38447	0.392499	11.1706	5.67678e-29	2.26074e-27
KCNN1	30.5805	4.44444	0.397967	11.1679	5.85711e-29	2.32941e-27
ISM1	17.4088	-2.86712	0.256779	-11.1657	6.00137e-29	2.38356e-27
RP11-540B6.3	57.6964	2.62111	0.234851	11.1607	6.34593e-29	2.51702e-27
B3GAT3	1434.93	0.727735	0.065241	11.1546	6.8029e-29	2.69464e-27
ARHGAP17	6630.44	0.762933	0.0684171	11.1512	7.06498e-29	2.7947e-27
TMEM44	519.593	1.48748	0.133416	11.1492	7.22722e-29	2.85504e-27
NEDD9	4426.73	-1.30997	0.117537	-11.1452	7.55947e-29	2.9823e-27
ZNF620	376.058	-1.36315	0.122334	-11.1428	7.76267e-29	3.05837e-27
SCG2	41.5141	4.06102	0.364548	11.1399	8.02365e-29	3.15697e-27
RP11-54A4.2	831.837	-2.10619	0.189091	-11.1385	8.14544e-29	3.20062e-27
TUBB1	5370.68	-4.32778	0.388626	-11.1361	8.36911e-29	3.28412e-27
STIP1	4561.52	1.00167	0.0899515	11.1357	8.40948e-29	3.29558e-27
MMP14	1963.84	2.82097	0.253361	11.1342	8.55159e-29	3.34682e-27
LCNL1	74.5129	-3.51109	0.315483	-11.1293	9.03743e-29	3.53227e-27
PBX1	1080.79	-2.87181	0.258057	-11.1286	9.10707e-29	3.55477e-27
SGMS1	1866.8	-1.43057	0.128554	-11.1282	9.14683e-29	3.56557e-27
RP11-1000B6.5	57.2654	1.78759	0.160659	11.1266	9.31027e-29	3.62449e-27
PDE3A	241.464	-3.61117	0.324705	-11.1214	9.87428e-29	3.83898e-27
NAV3	1872.91	5.2565	0.472679	11.1207	9.95281e-29	3.86442e-27
RP11-138I1.3	15.1901	-2.45448	0.220735	-11.1196	1.00745e-28	3.90653e-27
CBL	15301.2	0.884921	0.0796026	11.1167	1.04015e-28	4.02803e-27
NMU	47.2963	-3.71434	0.334236	-11.1129	1.08543e-28	4.19397e-27
RBBP4P1	129.691	-1.3033	0.117279	-11.1129	1.08585e-28	4.19397e-27
BX649553.2	41.7765	-2.12911	0.191683	-11.1074	1.15409e-28	4.45172e-27
ZAR1	18.6951	-3.2484	0.292609	-11.1015	1.23352e-28	4.75186e-27
SYNPO2L	21.7983	3.348	0.301649	11.099	1.26847e-28	4.88012e-27
CLDN19	52.6297	6.45366	0.581618	11.0961	1.31108e-28	5.0375e-27
PTGDS	400.668	-3.19755	0.288207	-11.0946	1.33191e-28	5.11086e-27
SDK2	728.487	-2.30384	0.20767	-11.0938	1.34483e-28	5.15374e-27
CPOX	3215.5	-1.42975	0.128903	-11.0917	1.37674e-28	5.26915e-27
MB21D1	1638.88	1.08503	0.0978501	11.0887	1.42277e-28	5.43828e-27
ANKFN1	64.2465	6.02972	0.543785	11.0884	1.42776e-28	5.45025e-27
RP11-170L3.7	3.69841	-4.11299	0.370995	-11.0864	1.46085e-28	5.56937e-27
FPR3	85.6582	-3.0849	0.278408	-11.0805	1.56031e-28	5.94088e-27
ATG13	7154.63	0.669407	0.060416	11.08	1.56915e-28	5.96682e-27
ARF3	14631.5	1.06701	0.096339	11.0756	1.64784e-28	6.2499e-27
AC006953.1	80.2061	-2.50824	0.226464	-11.0757	1.64654e-28	6.2499e-27
OXLD1	789.897	0.811449	0.0732889	11.0719	1.71658e-28	6.50227e-27
TMEM102	603.145	1.43651	0.129858	11.0622	1.91388e-28	7.2403e-27
ARL4D	156.32	2.40784	0.217825	11.054	2.09626e-28	7.92011e-27
PPOX	1693.75	-1.30452	0.118031	-11.0523	2.13572e-28	8.05887e-27
C17orf109	609.467	-1.77256	0.160405	-11.0505	2.17919e-28	8.21237e-27
CDK20	384.028	1.74239	0.157729	11.0467	2.27352e-28	8.55692e-27
CTD-2260A17.2	170.226	1.0188	0.0922389	11.0452	2.31139e-28	8.68834e-27
XXyac-YM21GA2.3	18.4075	-5.93441	0.537362	-11.0436	2.35399e-28	8.83721e-27
IGKV6D-21	22.1057	-3.55697	0.322204	-11.0395	2.4642e-28	9.2392e-27
AC012368.1	24.8937	-2.95269	0.267513	-11.0376	2.51737e-28	9.42655e-27
ST6GALNAC4	1774.29	-1.4666	0.132903	-11.0351	2.58902e-28	9.68256e-27
CXorf57	123.376	-2.63602	0.238939	-11.0322	2.67169e-28	9.97906e-27
PKIB	425.649	3.91015	0.354614	11.0265	2.84689e-28	1.062e-26
SNX33	1216.64	1.4411	0.130801	11.0175	3.14545e-28	1.17182e-26
VAT1	5765.64	1.77972	0.161537	11.0174	3.14925e-28	1.17182e-26
AC074391.1	18.9679	3.04055	0.276071	11.0137	3.28354e-28	1.22025e-26
PROC	37.1879	-3.15613	0.286668	-11.0097	3.43197e-28	1.2738e-26
NOMO1	1856.76	0.960825	0.0872828	11.0082	3.4896e-28	1.29357e-26
CRNDE	195.604	2.60867	0.237014	11.0064	3.55938e-28	1.31778e-26
LRRC24	362.829	1.34256	0.121985	11.006	3.57656e-28	1.32247e-26
HMGB3P16	7.61885	-3.3743	0.306673	-11.0029	3.69964e-28	1.36627e-26
KCNA2	21.2629	-2.69407	0.244995	-10.9964	3.97658e-28	1.46671e-26
LDB1	5652.13	-0.845279	0.0769576	-10.9837	4.57774e-28	1.68633e-26
XXbac-BPG300A18.12	1303.3	-1.82872	0.166524	-10.9818	4.67762e-28	1.72097e-26
C1orf88	26.3122	3.18333	0.289956	10.9787	4.84058e-28	1.7787e-26
SOX6	2442.16	-3.25442	0.29644	-10.9783	4.85901e-28	1.78325e-26
RP11-169K16.9	562.521	1.06896	0.0973725	10.978	4.87526e-28	1.78699e-26
RP11-125K10.4	405.432	-1.39773	0.127383	-10.9727	5.17088e-28	1.89299e-26
RP11-429J17.6	40.7945	2.85033	0.259841	10.9695	5.35791e-28	1.95903e-26
RP11-196G18.22	1237.47	1.33858	0.12204	10.9684	5.42347e-28	1.98054e-26
RP11-387D10.2	45.453	1.39022	0.126808	10.9632	5.74336e-28	2.09476e-26
IGHV6-1	103.369	-2.82028	0.257288	-10.9616	5.84791e-28	2.13026e-26
CXorf21	2524.03	1.83459	0.167377	10.9608	5.8947e-28	2.14465e-26
RAB33A	204.972	1.94071	0.177106	10.9579	6.08964e-28	2.21285e-26
UBAC1	3378.06	-1.12954	0.103084	-10.9574	6.12174e-28	2.22177e-26
DACT3	144.732	3.64234	0.33246	10.9557	6.23832e-28	2.26129e-26
DNAJC1	2688.33	1.60241	0.14637	10.9477	6.8186e-28	2.4686e-26
KMO	364.91	-1.58315	0.144691	-10.9416	7.28998e-28	2.63602e-26
MPDZ	64.3732	-2.929	0.267754	-10.9392	7.4888e-28	2.70459e-26
BHLHA15	15.8134	-3.10788	0.284204	-10.9354	7.80729e-28	2.81617e-26
ZSWIM4	984.738	1.28245	0.117312	10.932	8.10745e-28	2.92086e-26
AC011524.3	5.35888	-4.80691	0.440126	-10.9217	9.08146e-28	3.26777e-26
RAB3IL1	440.872	-2.66107	0.243682	-10.9203	9.22409e-28	3.30848e-26
TOMM34	1096.44	1.01399	0.0928534	10.9203	9.2169e-28	3.30848e-26
FBXO24	62.4335	1.20137	0.110013	10.9202	9.22828e-28	3.30848e-26
PAQR7	929.87	1.0957	0.100384	10.9152	9.7564e-28	3.49357e-26
UFC1	2552.28	0.839695	0.0769582	10.9111	1.02068e-27	3.65041e-26
IRX3	515.171	5.16225	0.47319	10.9095	1.03863e-27	3.7101e-26
PC	600.03	-1.83426	0.168167	-10.9074	1.06275e-27	3.79169e-26
COL4A5	286.712	5.74725	0.527398	10.8974	1.18636e-27	4.22757e-26
ASH2LP1	19.0863	-4.56656	0.419108	-10.8959	1.20552e-27	4.29065e-26
ENKUR	126.611	-4.73431	0.434537	-10.8951	1.21683e-27	4.32568e-26
SLC10A6	17.6997	2.57937	0.236791	10.893	1.24445e-27	4.41853e-26
SPIN1	6419.49	1.09138	0.100204	10.8917	1.2632e-27	4.47974e-26
C17orf104	43.3388	2.70663	0.248511	10.8914	1.26655e-27	4.48622e-26
IGHV3-30	627.522	-2.8049	0.257606	-10.8883	1.31045e-27	4.63613e-26
PYGO1	69.698	-3.4799	0.319699	-10.8849	1.36021e-27	4.80642e-26
AC074289.1	345.696	-2.38279	0.218963	-10.8821	1.40234e-27	4.94933e-26
ADAMTSL3	52.4604	-4.8223	0.443207	-10.8805	1.4283e-27	5.03493e-26
DACH1	6212.5	3.54054	0.325487	10.8777	1.47266e-27	5.1851e-26
SCN9A	544.462	-3.04037	0.279526	-10.8769	1.48542e-27	5.22377e-26
CTD-2270L9.4	39.9958	1.63128	0.150022	10.8736	1.54071e-27	5.41177e-26
CA3	215.649	-3.04106	0.279745	-10.8708	1.58732e-27	5.56884e-26
AGRP	21.0938	4.44996	0.409389	10.8698	1.60606e-27	5.62788e-26
CDC123	2329.92	0.698407	0.0642706	10.8667	1.66158e-27	5.81552e-26
RP11-388M20.9	54.985	3.7482	0.344948	10.866	1.67419e-27	5.85271e-26
ZHX1-C8ORF76	767.081	0.796686	0.0733243	10.8652	1.68792e-27	5.89372e-26
IGHV3-73	132.307	-2.97653	0.273953	-10.8651	1.69029e-27	5.89501e-26
TDRD7	3536.84	1.80118	0.165843	10.8608	1.77223e-27	6.17349e-26
RP11-94M14.2	112.287	12.0984	1.1141	10.8594	1.80015e-27	6.26332e-26
DHX37	3225.48	0.726985	0.0669468	10.8591	1.80426e-27	6.27023e-26
IPP	398.618	-1.20682	0.111147	-10.8579	1.82904e-27	6.34885e-26
RP11-767N6.7	26.6806	-1.54445	0.142347	-10.8499	1.99696e-27	6.92358e-26
AC005730.2	18.4867	-3.17849	0.293036	-10.8467	2.06644e-27	7.15606e-26
RP11-106M3.2	2082.81	1.10865	0.102215	10.8463	2.07653e-27	7.18255e-26
PRKG1	83.7332	-4.03653	0.372509	-10.8361	2.32259e-27	8.02424e-26
FAM116B	502.979	1.19193	0.11	10.8356	2.33306e-27	8.05096e-26
EGOT	26.5071	3.45901	0.319384	10.8302	2.47483e-27	8.5302e-26
RP11-1134I14.2	77.9893	9.19465	0.849058	10.8292	2.50239e-27	8.61511e-26
IGF1	61.6427	-3.24069	0.299344	-10.826	2.59341e-27	8.91807e-26
ADIPOQ	69.9556	-5.39071	0.498005	-10.8246	2.63215e-27	9.04072e-26
PDGFRA	232.4	-3.76926	0.348298	-10.8219	2.7095e-27	9.29559e-26
RP11-58H15.1	124.602	-1.75136	0.161869	-10.8196	2.78045e-27	9.52791e-26
ABCA13	10646.3	-3.54374	0.327629	-10.8163	2.88113e-27	9.86141e-26
MBNL3	6280.04	-1.22478	0.113255	-10.8144	2.94118e-27	1.00553e-25
GRASP	7096.16	-2.92027	0.270062	-10.8133	2.9762e-27	1.01632e-25
PCDH18	173.046	-4.34186	0.40159	-10.8117	3.03056e-27	1.03369e-25
CNRIP1	707.188	-3.18254	0.294407	-10.81	3.08692e-27	1.0505e-25
GGTA1P	200.891	-2.96912	0.274664	-10.81	3.08698e-27	1.0505e-25
ISLR	51.3383	-4.59354	0.424992	-10.8085	3.13619e-27	1.06479e-25
GP5	397.159	-3.07648	0.284632	-10.8086	3.13271e-27	1.06479e-25
AKAP12	565.801	-3.17347	0.29362	-10.8081	3.15138e-27	1.06871e-25
LINC00464	25.4795	3.7632	0.348324	10.8037	3.30472e-27	1.11943e-25
OR6K5P	15.1178	-5.04781	0.467318	-10.8017	3.37974e-27	1.14352e-25
SNORA14B	99.76	1.29712	0.120144	10.7964	3.58003e-27	1.2099e-25
TMEM132C	77.8966	-4.81361	0.445884	-10.7957	3.60888e-27	1.21686e-25
KIAA1210	78.1119	8.48965	0.78639	10.7957	3.60566e-27	1.21686e-25
CCDC144NL	660.334	7.52964	0.697505	10.7951	3.63046e-27	1.22274e-25
EFCAB2	1410.37	1.82618	0.169302	10.7865	3.98507e-27	1.34064e-25
MPG	1235.54	1.09937	0.101951	10.7833	4.12647e-27	1.38663e-25
ZBED4	5827.67	0.688073	0.0638343	10.7791	4.3228e-27	1.45095e-25
KIAA1456	313.103	3.10618	0.28821	10.7775	4.39803e-27	1.47452e-25
KRT8	64.6721	2.41677	0.224247	10.7773	4.40673e-27	1.47575e-25
hsa-mir-5195	10.2723	-3.23418	0.300132	-10.7759	4.47562e-27	1.49712e-25
SMIM1	171.624	-1.7636	0.163699	-10.7734	4.59518e-27	1.53538e-25
TBX21	657.412	-2.90937	0.270132	-10.7702	4.76041e-27	1.58878e-25
RP1-32B1.4	14.94	6.93641	0.644385	10.7644	5.06963e-27	1.69007e-25
PRMT1	3677.61	0.942427	0.0875515	10.7643	5.07703e-27	1.69062e-25
IGHV3-49	248.397	-2.98883	0.277678	-10.7637	5.11024e-27	1.69976e-25
PEAK1	4276.22	-1.1459	0.106504	-10.7592	5.36227e-27	1.78158e-25
RP11-214O1.2	591.172	-2.41313	0.224312	-10.7579	5.43866e-27	1.80492e-25
CNOT8	7078.54	0.865063	0.0804358	10.7547	5.63176e-27	1.86691e-25
RALY	6018.18	0.652719	0.0606974	10.7537	5.69538e-27	1.88588e-25
TCL1A	867.562	-3.32401	0.309168	-10.7514	5.83461e-27	1.92981e-25
RP1-234P15.4	37.8118	2.17533	0.202345	10.7506	5.88926e-27	1.9457e-25
MIR635	14.2266	-1.93688	0.180244	-10.7459	6.19757e-27	2.04527e-25
RP3-430N8.8	84.4133	-3.57792	0.333044	-10.7431	6.38818e-27	2.10581e-25
TCTA	1535.2	0.973372	0.0906566	10.7369	6.82902e-27	2.24862e-25
SRPX	37.0387	-3.24462	0.302351	-10.7313	7.25749e-27	2.38437e-25
ULK4P1	34.5214	2.0183	0.188076	10.7313	7.25744e-27	2.38437e-25
ATRNL1	8.39535	-3.08256	0.287274	-10.7304	7.32873e-27	2.4051e-25
AC135352.1	71.8764	3.09948	0.28892	10.7278	7.5374e-27	2.47083e-25
RP11-195F19.9	53.1533	1.97399	0.184117	10.7214	8.07884e-27	2.64537e-25
FMO2	189.091	-4.94568	0.461306	-10.721	8.10975e-27	2.65254e-25
LAT2	9628.28	1.33714	0.124726	10.7206	8.14396e-27	2.66078e-25
NUDT7	332.688	2.2446	0.209468	10.7157	8.58869e-27	2.80297e-25
AL928768.3	25.4358	-2.66391	0.248657	-10.7132	8.82903e-27	2.87823e-25
NUDT18	630.299	1.04463	0.0975544	10.7082	9.316e-27	3.03362e-25
PMS2P1	456.593	1.01044	0.0943721	10.7069	9.44241e-27	3.07139e-25
RP11-166P13.3	31.776	1.32494	0.123844	10.6984	1.03552e-26	3.3646e-25
RP11-297N6.4	89.5637	2.31519	0.216487	10.6944	1.08161e-26	3.51046e-25
INS-IGF2	97.2374	-3.82159	0.357538	-10.6886	1.15045e-26	3.72977e-25
IGKV1D-16	14.663	-3.51985	0.329485	-10.6829	1.22422e-26	3.96458e-25
AC026882.1	21.999	10.8107	1.01206	10.6819	1.23778e-26	4.0041e-25
C17orf99	234.696	-3.01439	0.282378	-10.675	1.33238e-26	4.3054e-25
RP11-419K12.1	19.0009	3.77964	0.354188	10.6713	1.38685e-26	4.47649e-25
RP11-164H13.1	100.142	-3.42567	0.321079	-10.6692	1.41805e-26	4.57219e-25
RP11-388C12.8	36.972	-2.41322	0.226216	-10.6677	1.44074e-26	4.64028e-25
BEND2	171.082	-5.03398	0.472174	-10.6613	1.54428e-26	4.96834e-25
RP11-44M6.1	7.12769	-3.9005	0.36596	-10.6583	1.59513e-26	5.12634e-25
DCHS1	2432.42	2.43365	0.228438	10.6534	1.68058e-26	5.39506e-25
SDC4P	3.51172	-4.7257	0.443878	-10.6464	1.81262e-26	5.81262e-25
SPTB	9924.16	-2.83987	0.266766	-10.6456	1.82864e-26	5.8576e-25
TMEM132B	19.0576	-3.84565	0.361264	-10.645	1.8405e-26	5.88919e-25
ARFGAP2	7208.47	0.584999	0.0549565	10.6448	1.84432e-26	5.89501e-25
RP11-126K1.6	85.0286	1.67841	0.157738	10.6405	1.93103e-26	6.1655e-25
RP1-161N10.1	16.6861	-3.46515	0.325828	-10.6349	2.04998e-26	6.5382e-25
AC003029.1	337.83	0.909596	0.0855495	10.6324	2.10621e-26	6.71027e-25
RP3-510D11.2	6.4219	4.15439	0.390737	10.6322	2.11142e-26	6.71959e-25
TF	460.661	-3.30817	0.311379	-10.6243	2.29824e-26	7.30628e-25
RP11-1252I4.2	11.138	-2.37024	0.223165	-10.621	2.37975e-26	7.55725e-25
LTK	1979.94	2.51389	0.236706	10.6203	2.39736e-26	7.60498e-25
ARVCF	624.752	-1.69917	0.16	-10.6198	2.40984e-26	7.63633e-25
RP11-444D3.1	68.0354	3.5471	0.334077	10.6176	2.46752e-26	7.81071e-25
MIR4420	170.607	-1.82936	0.172348	-10.6143	2.55605e-26	8.08227e-25
CTA-109P11.4	7.78142	-3.27261	0.308368	-10.6127	2.6023e-26	8.2197e-25
FRMD6	205.023	-2.41063	0.227253	-10.6077	2.74422e-26	8.6587e-25
AD000685.1	271.251	-3.74943	0.353502	-10.6066	2.77808e-26	8.75616e-25
C6orf226	183.05	1.26906	0.119671	10.6045	2.8392e-26	8.93925e-25
AC144831.1	439.942	-2.03938	0.192321	-10.6041	2.85329e-26	8.974e-25
TRIM10	1536.79	-3.06181	0.288831	-10.6007	2.95756e-26	9.29203e-25
IGKV1D-12	35.1267	-3.45672	0.326276	-10.5945	3.16122e-26	9.92132e-25
FAM171A1	113.741	-2.46885	0.233059	-10.5932	3.20379e-26	1.00442e-24
CITF22-92A6.1	79.6785	2.1074	0.199138	10.5826	3.58771e-26	1.12359e-24
CFH	271.446	-2.66765	0.252108	-10.5814	3.63647e-26	1.13645e-24
IL17B	8.99977	5.60418	0.529625	10.5814	3.63429e-26	1.13645e-24
DHCR24	1586.86	2.25043	0.212706	10.58	3.68852e-26	1.15149e-24
CLEC2A	107.736	8.06356	0.762186	10.5795	3.70873e-26	1.15658e-24
C10orf11	1470.28	1.61229	0.152425	10.5776	3.78589e-26	1.17939e-24
FDXR	424.142	1.57222	0.148639	10.5774	3.79301e-26	1.18036e-24
FGFR3	154.98	-2.20253	0.208285	-10.5746	3.90698e-26	1.21454e-24
PHYHIP	18.8163	3.97718	0.376225	10.5713	4.04904e-26	1.25738e-24
RASGEF1B	10346	-2.53865	0.240267	-10.566	4.28559e-26	1.32943e-24
MIR4637	3.48267	-3.58658	0.339472	-10.5652	4.32203e-26	1.33933e-24
RP11-66B24.2	64.1501	3.09792	0.29335	10.5605	4.5421e-26	1.40605e-24
CRMP1	14.905	-3.79528	0.359409	-10.5598	4.5778e-26	1.41561e-24
RP11-18H7.1	136.643	1.4995	0.142011	10.5591	4.61288e-26	1.42496e-24
AC115617.2	68.9882	-1.5814	0.149784	-10.5579	4.67163e-26	1.4416e-24
RP11-397J20.1	32.9911	-3.65647	0.346457	-10.5539	4.87434e-26	1.50258e-24
TPM1	1398.52	-1.80815	0.171328	-10.5537	4.88123e-26	1.50313e-24
MLXIPL	130.836	4.39391	0.416361	10.5531	4.91253e-26	1.51119e-24
C1orf106	272.112	3.3766	0.31998	10.5526	4.94341e-26	1.51911e-24
PGC	13.0202	4.67955	0.443513	10.5511	5.02082e-26	1.54129e-24
ERMAP	3410.13	-1.21882	0.1156	-10.5435	5.44629e-26	1.67016e-24
FAM108A7P	153.49	5.12851	0.486526	10.5411	5.58588e-26	1.71118e-24
ANKRD36BP2	430.932	-2.327	0.220806	-10.5387	5.72928e-26	1.75329e-24
HHIPL1	153.424	3.64969	0.346368	10.537	5.8312e-26	1.78263e-24
CALCRL	268.922	-2.72089	0.258273	-10.5349	5.9623e-26	1.82082e-24
RP11-573D15.9	92.1878	2.17955	0.206933	10.5326	6.11065e-26	1.86419e-24
B3GNT7	3798.41	2.9105	0.276384	10.5306	6.2423e-26	1.90239e-24
VPREB3	190.73	-2.45139	0.232803	-10.5299	6.29022e-26	1.91501e-24
KIF17	296.599	2.98389	0.283472	10.5262	6.54162e-26	1.98949e-24
RP11-326L17.1	20.2481	3.68437	0.350117	10.5232	6.75089e-26	2.05102e-24
RP4-673D20.1	95.0366	3.06504	0.291291	10.5223	6.82037e-26	2.06999e-24
C1orf54	333.501	2.08998	0.19876	10.5151	7.36058e-26	2.23165e-24
AC104942.1	69.2741	1.55565	0.148012	10.5103	7.74307e-26	2.3452e-24
FAM83D	1015.66	-1.50992	0.143678	-10.509	7.85041e-26	2.37527e-24
QARS	10695.7	0.797054	0.0758456	10.5089	7.86035e-26	2.37584e-24
KLRD1	936.839	-2.91188	0.277111	-10.508	7.93853e-26	2.39701e-24
PNMT	73.1198	-2.42247	0.230609	-10.5047	8.22015e-26	2.47951e-24
AMPD2	11796	-1.30952	0.124702	-10.5012	8.53138e-26	2.57075e-24
ZCCHC5	11.1412	4.45821	0.424582	10.5002	8.61651e-26	2.59375e-24
NOMO2	608.69	1.11654	0.106357	10.498	8.82041e-26	2.65242e-24
RP11-618P17.4	1093.32	1.05037	0.100065	10.4969	8.9284e-26	2.68216e-24
RP11-977G19.10	986.855	0.687212	0.065482	10.4947	9.13981e-26	2.74287e-24
CAPS2	189.682	-1.62559	0.154935	-10.4921	9.39408e-26	2.81631e-24
RP11-521L9.2	30.8322	-1.60355	0.152841	-10.4916	9.4441e-26	2.82843e-24
SMYD3	2538.44	2.44205	0.232794	10.4902	9.58538e-26	2.86783e-24
ZNF503-AS2	38.5796	2.24797	0.214315	10.4891	9.69063e-26	2.89638e-24
SNTB2	1332.36	-1.99689	0.190435	-10.4859	1.00243e-25	2.99307e-24
CCDC62	189.517	1.35447	0.129191	10.4843	1.02029e-25	3.0433e-24
PDE4B	10743.8	-2.06704	0.197192	-10.4824	1.04106e-25	3.10212e-24
NAA40	3019.24	1.09639	0.104598	10.482	1.04558e-25	3.11244e-24
RP4-728D4.2	216.608	1.56802	0.14971	10.4737	1.14092e-25	3.39281e-24
ACVR2A	334.588	-2.21398	0.211487	-10.4686	1.20378e-25	3.57616e-24
XXbac-B444P24.8	25.1966	4.49913	0.430193	10.4584	1.34112e-25	3.98013e-24
IL7	83.5107	-2.51442	0.240478	-10.4559	1.37697e-25	4.08244e-24
USP22	18880.9	0.881509	0.0843308	10.453	1.41986e-25	4.20536e-24
TTC28	2019.31	2.06501	0.197672	10.4467	1.51728e-25	4.48937e-24
PEAR1	572.874	-2.55953	0.245166	-10.44	1.62831e-25	4.81306e-24
PINLYP	145.262	2.34526	0.224676	10.4384	1.65525e-25	4.88778e-24
LINC00475	11.597	4.6574	0.446208	10.4377	1.66728e-25	4.91839e-24
ABCB10	6550.48	-1.3631	0.130662	-10.4322	1.76694e-25	5.20718e-24
FBXL12	1309.47	0.78791	0.075533	10.4313	1.78359e-25	5.25099e-24
SYNE1	18269	-2.10472	0.201875	-10.4259	1.88954e-25	5.55737e-24
ZSCAN2	660.878	1.60144	0.153717	10.4181	2.05038e-25	6.0244e-24
HAPLN4	75.7378	3.90874	0.375312	10.4147	2.12578e-25	6.23971e-24
CSRNP3	12.1809	-3.71074	0.356321	-10.414	2.13953e-25	6.27383e-24
SEZ6L2	42.4255	3.60467	0.346164	10.4132	2.15881e-25	6.32408e-24
ACHE	692.109	-2.95155	0.283475	-10.4121	2.18465e-25	6.39342e-24
B9D2	310.603	1.07483	0.103231	10.4118	2.19001e-25	6.40273e-24
KIAA1551	12662	-1.40173	0.134635	-10.4113	2.20107e-25	6.42868e-24
CTB-26E19.1	166.778	3.01391	0.289525	10.4099	2.23571e-25	6.5234e-24
ETV6	6155.27	0.850941	0.0817553	10.4084	2.27041e-25	6.61811e-24
MADD	10780.2	0.760016	0.0730584	10.4029	2.40607e-25	7.0066e-24
VGLL3	248.09	-4.02578	0.386995	-10.4027	2.41058e-25	7.0128e-24
SMCR8	5915.98	0.695582	0.0668712	10.4018	2.43273e-25	7.06329e-24
TCF23	77.0846	9.04896	0.869936	10.4019	2.43104e-25	7.06329e-24
MIR4732	104.112	-3.91865	0.3768	-10.3998	2.48414e-25	7.20548e-24
IGLV3-16	22.1869	-2.81188	0.270416	-10.3983	2.5228e-25	7.31041e-24
ESPN	484.859	-3.03606	0.291998	-10.3976	2.54387e-25	7.36423e-24
ZNF90	200.324	-2.66122	0.255966	-10.3968	2.56494e-25	7.41795e-24
CD1C	372.688	-2.94615	0.283399	-10.3958	2.59178e-25	7.4882e-24
CDHR4	30.9274	2.80123	0.269465	10.3955	2.59917e-25	7.50219e-24
DALRD3	1502.54	1.32392	0.127374	10.394	2.64123e-25	7.61615e-24
SLC16A6	1509.24	-3.27568	0.315298	-10.3892	2.77812e-25	8.00304e-24
PLEKHH1	229.053	3.50867	0.33775	10.3884	2.80085e-25	8.06066e-24
TOM1L1	57.8875	-3.35139	0.322634	-10.3876	2.82391e-25	8.11909e-24
MOSPD1	530.805	-1.33709	0.128755	-10.3847	2.9105e-25	8.3599e-24
ORC4	1364.36	-0.840131	0.0809207	-10.3821	2.98977e-25	8.5792e-24
CYP4F3	3906.05	-3.51065	0.338158	-10.3817	3.00447e-25	8.61302e-24
ERGIC3	6031.3	0.618418	0.0595849	10.3788	3.09724e-25	8.87032e-24
MRC2	4838.2	3.09876	0.298652	10.3758	3.19502e-25	9.14148e-24
AC074117.10	343.102	1.08287	0.104366	10.3756	3.20097e-25	9.14963e-24
RP11-525K10.3	23.4369	4.69361	0.452375	10.3755	3.20586e-25	9.15471e-24
RP11-98I9.4	316.973	0.946335	0.0912188	10.3743	3.24433e-25	9.2556e-24
AC132807.1	22.9669	5.91529	0.570207	10.3739	3.25781e-25	9.28509e-24
ARL15	822.939	-1.06282	0.102468	-10.3722	3.31676e-25	9.44396e-24
PTDSS1	9926.82	0.89626	0.0864176	10.3713	3.35073e-25	9.53148e-24
C10orf85	11.8625	-4.46231	0.43031	-10.37	3.39613e-25	9.65129e-24
AC008984.5	4.91008	-3.83482	0.369873	-10.368	3.46876e-25	9.84822e-24
COL18A1	2143.73	-1.68133	0.162189	-10.3665	3.52277e-25	9.99192e-24
ZNF331	5764.39	-2.32924	0.224728	-10.3647	3.58718e-25	1.01648e-23
ZBTB34	4055.08	1.01039	0.0974908	10.364	3.6153e-25	1.02347e-23
OR6K3	15.359	-4.54411	0.438533	-10.3621	3.68888e-25	1.04329e-23
AC090673.1	1.54588	-3.90742	0.37721	-10.3588	3.81912e-25	1.07909e-23
AC007381.2	26.7861	-2.82999	0.273345	-10.3532	4.04785e-25	1.14262e-23
HSPB7	64.83	5.69852	0.550424	10.353	4.05715e-25	1.14415e-23
RP13-726E6.2	39.1354	-2.72355	0.263089	-10.3522	4.08997e-25	1.15231e-23
NDEL1	8184.56	-1.10069	0.106332	-10.3515	4.12032e-25	1.15975e-23
TEKT2	83.2199	2.08978	0.201927	10.3492	4.21902e-25	1.1864e-23
RP11-626G11.4	12.1622	3.32318	0.321143	10.348	4.27381e-25	1.20066e-23
OR10AA1P	54.9585	-4.07087	0.393461	-10.3463	4.34892e-25	1.2206e-23
TLR7	846.958	-1.99008	0.19235	-10.3461	4.35668e-25	1.22161e-23
TCP11	14.4492	2.96184	0.286346	10.3436	4.47493e-25	1.25358e-23
KIF21A	345.086	-2.34141	0.226431	-10.3405	4.62154e-25	1.29342e-23
MYO15A	198.937	1.8718	0.181024	10.3401	4.64177e-25	1.29785e-23
AC008984.7	53.488	-3.46458	0.335122	-10.3383	4.72969e-25	1.32117e-23
TSPAN18	359.886	-2.43142	0.235239	-10.336	4.84472e-25	1.35203e-23
TIPARP-AS1	41.9685	1.12023	0.108397	10.3346	4.91626e-25	1.37069e-23
TMPRSS15	8.27808	-4.76953	0.461808	-10.328	5.26691e-25	1.46707e-23
FAM83A	54.6527	3.94653	0.38236	10.3215	5.63301e-25	1.56756e-23
RP11-439A17.9	25.942	3.65272	0.353909	10.3211	5.65801e-25	1.57303e-23
FSTL1	848.07	-2.82051	0.273383	-10.3171	5.89953e-25	1.63863e-23
MXD1	13321.8	-1.81251	0.175702	-10.3158	5.9783e-25	1.65895e-23
FCGR1A	709.92	2.05213	0.198944	10.3151	6.01956e-25	1.66883e-23
IGFBP3	242.659	-3.16337	0.306691	-10.3145	6.05931e-25	1.67827e-23
SNORA14A	11.5908	-2.09665	0.203301	-10.313	6.15254e-25	1.70249e-23
CLIP2	3193.51	1.34841	0.130764	10.3117	6.23673e-25	1.72417e-23
FLNB	20995.5	1.95842	0.189988	10.3081	6.47604e-25	1.78865e-23
AP000790.1	16.5312	5.49501	0.533341	10.303	6.83005e-25	1.88466e-23
PPP6R1	17175.3	0.595808	0.0578445	10.3002	7.03502e-25	1.9394e-23
RP4-694B14.5	204.641	-1.4552	0.141362	-10.2941	7.49223e-25	2.06352e-23
VAMP8	3749.61	1.25965	0.12239	10.2921	7.65023e-25	2.10506e-23
CLCN7	10073.3	0.820613	0.0797414	10.2909	7.74334e-25	2.1287e-23
MCC	184.131	-2.35307	0.228712	-10.2883	7.95441e-25	2.18468e-23
SLC2A5	2027.28	1.98159	0.192613	10.288	7.98571e-25	2.19124e-23
MYL4	521.221	-2.93282	0.285124	-10.2861	8.13692e-25	2.23065e-23
NFKBIL1	424.749	0.849029	0.0825437	10.2858	8.16498e-25	2.23626e-23
TIAM1	2395.91	-2.39529	0.232999	-10.2802	8.65052e-25	2.36705e-23
PARM1	274.15	-2.62964	0.255835	-10.2786	8.79526e-25	2.40442e-23
RGS6	126.119	-3.14099	0.305596	-10.2783	8.82984e-25	2.41163e-23
PLTP	1061.03	1.83428	0.178465	10.2781	8.8471e-25	2.41411e-23
APTX	1045.9	0.559789	0.0544656	10.2778	8.86855e-25	2.41773e-23
RP11-452D12.1	58.8788	-3.75335	0.365201	-10.2775	8.90184e-25	2.42456e-23
AC073610.1	4387.08	1.08899	0.106027	10.2709	9.5324e-25	2.5939e-23
SLC12A5	16.4975	3.39343	0.33056	10.2657	1.00565e-24	2.73147e-23
NTRK2	253.135	-3.71173	0.361563	-10.2658	1.00499e-24	2.73147e-23
MFSD2A	1030.04	1.32907	0.129526	10.261	1.05568e-24	2.86472e-23
RP11-112J1.2	26.6503	4.31636	0.420691	10.2602	1.06518e-24	2.88783e-23
C1QTNF1	103.305	-3.99772	0.389826	-10.2551	1.12232e-24	3.03995e-23
RP11-359B12.1	166.628	1.06176	0.103605	10.2482	1.20551e-24	3.26229e-23
EMC10	3844.11	0.931383	0.0908878	10.2476	1.21308e-24	3.27976e-23
CTB-161K23.1	28.4431	2.75959	0.269469	10.2409	1.30074e-24	3.51354e-23
IGLV4-69	135.649	-2.74376	0.26793	-10.2406	1.30451e-24	3.52049e-23
HSPB1	1873.9	1.93981	0.189537	10.2344	1.38984e-24	3.74735e-23
PTPN4	2829.87	-1.46084	0.142742	-10.2342	1.39369e-24	3.75429e-23
IGLC7	210.092	-3.31774	0.324279	-10.2312	1.43799e-24	3.8701e-23
FAM176B	272.733	1.64377	0.160668	10.2308	1.44266e-24	3.87912e-23
IGHV1-12	11.2097	-3.64622	0.356624	-10.2242	1.54419e-24	4.14834e-23
SNORD59A	146.341	1.23246	0.120618	10.2179	1.64898e-24	4.42581e-23
C5orf4	1242.7	-2.30587	0.225677	-10.2175	1.65505e-24	4.43805e-23
GTF3C5	4316.81	1.40559	0.13758	10.2165	1.67279e-24	4.48156e-23
RHCE	742.159	-2.789	0.273033	-10.2149	1.70045e-24	4.55153e-23
NLRP9P	84.2306	-3.724	0.364632	-10.213	1.73335e-24	4.63538e-23
HOXA1	136.56	2.39482	0.234508	10.2121	1.75045e-24	4.67686e-23
PRPH2	51.9532	3.66985	0.359556	10.2066	1.85166e-24	4.9428e-23
THAP3	515.96	1.23452	0.120979	10.2044	1.89423e-24	5.05186e-23
HMGB1P30	48.9463	-3.73262	0.366008	-10.1982	2.02006e-24	5.38257e-23
GHRL	359.377	1.75179	0.171787	10.1974	2.03572e-24	5.41939e-23
SOCS2-AS1	387.433	2.85617	0.280176	10.1942	2.10498e-24	5.59871e-23
COL4A3	94.708	-2.56983	0.252098	-10.1938	2.11379e-24	5.61708e-23
RP11-473M20.8	64.8143	-2.82672	0.277347	-10.192	2.15253e-24	5.71488e-23
DDIT4L	69.2082	4.61697	0.453174	10.1881	2.24183e-24	5.94659e-23
PEX26	4643.58	0.656777	0.0644833	10.1852	2.30809e-24	6.11686e-23
GLCCI1	1718.96	-1.41345	0.138804	-10.183	2.36076e-24	6.25082e-23
FAM46A	13140.5	2.36995	0.232767	10.1816	2.39511e-24	6.33607e-23
PTPRN2	298.419	2.22325	0.218376	10.1808	2.4145e-24	6.38164e-23
LRRC17	95.8367	3.17615	0.312105	10.1766	2.52343e-24	6.66357e-23
CD226	1024.79	-2.60403	0.255904	-10.1758	2.54272e-24	6.70849e-23
FBXO41	4171.91	1.11265	0.109351	10.175	2.56497e-24	6.76116e-23
B3GALT2	11.9557	-3.60492	0.354342	-10.1736	2.60169e-24	6.85181e-23
RP11-667K14.3	72.6745	-2.55669	0.251329	-10.1727	2.62538e-24	6.90508e-23
RUNX2	7482.92	1.57551	0.154877	10.1727	2.6266e-24	6.90508e-23
USE1	473.777	0.743794	0.0731367	10.1699	2.70157e-24	7.09583e-23
MAP3K8	8950.93	-2.10904	0.20751	-10.1635	2.88406e-24	7.5684e-23
CHRFAM7A	132.648	2.68428	0.264112	10.1634	2.88759e-24	7.57094e-23
CALD1	341.088	-3.61403	0.355909	-10.1544	3.16867e-24	8.3005e-23
AP001189.4	124.424	-4.47625	0.440957	-10.1512	3.27298e-24	8.56614e-23
IRF4	6032.81	-2.78587	0.274481	-10.1496	3.32749e-24	8.70108e-23
RBPMS2	167.999	-3.37737	0.332782	-10.1489	3.35144e-24	8.75594e-23
LGR6	162.063	-2.84389	0.280308	-10.1456	3.46653e-24	9.04858e-23
SNORD116-18	60.3234	2.18073	0.214953	10.1451	3.48271e-24	9.0828e-23
AL583828.1	555.47	-1.9211	0.189429	-10.1415	3.61505e-24	9.41959e-23
FAM110C	11.5179	-3.6125	0.356285	-10.1394	3.6951e-24	9.61967e-23
POLR2G	1665.07	0.583377	0.0575561	10.1358	3.8321e-24	9.96752e-23
RP11-533E19.5	74.8756	2.12226	0.209403	10.1348	3.87222e-24	1.0063e-22
SGK1	13841.5	-2.74102	0.270527	-10.1321	3.97817e-24	1.03292e-22
RP11-62H7.2	27.7343	-3.12162	0.308148	-10.1303	4.05558e-24	1.05209e-22
IQGAP2	9678.86	-1.43572	0.141734	-10.1297	4.07977e-24	1.05744e-22
CTC-774J1.2	180.216	2.96638	0.292989	10.1245	4.29969e-24	1.11346e-22
IGHV3-20	72.8502	-3.36472	0.332416	-10.122	4.41122e-24	1.14134e-22
CDYL2	826.621	1.08354	0.107052	10.1216	4.43256e-24	1.14544e-22
IGKV2D-24	12.2799	-3.52808	0.348572	-10.1215	4.43485e-24	1.14544e-22
RP11-399K21.10	7.81598	2.93878	0.290436	10.1185	4.57406e-24	1.18036e-22
RP3-406P24.3	9.43351	2.30679	0.228077	10.1141	4.78355e-24	1.23335e-22
MSC	92.7768	-3.48953	0.345228	-10.1079	5.09619e-24	1.3128e-22
ZNF20	382.412	1.06919	0.105817	10.1041	5.29607e-24	1.3631e-22
CTB-43E15.3	6.55122	-3.21128	0.31783	-10.1038	5.3161e-24	1.36706e-22
TLX2	21.8828	3.00359	0.297299	10.1029	5.36196e-24	1.37765e-22
SDPR	3650.38	-3.87652	0.3838	-10.1004	5.503e-24	1.41266e-22
CTD-2154I11.1	20.93	-2.8905	0.286204	-10.0995	5.55508e-24	1.42479e-22
MIR3155A	19.371	-1.89898	0.188161	-10.0923	5.97636e-24	1.53018e-22
GFER	590.192	0.689806	0.0683499	10.0923	5.97626e-24	1.53018e-22
RASSF1	5313.66	0.899378	0.0891197	10.0918	6.00608e-24	1.53645e-22
CTD-2245O6.1	57.1988	1.50426	0.149088	10.0898	6.13119e-24	1.56574e-22
AC079807.1	5.48632	-4.21267	0.417516	-10.0898	6.12723e-24	1.56574e-22
AC002398.5	27.2014	3.80898	0.377644	10.0861	6.36159e-24	1.62317e-22
BEND5	201.97	1.5144	0.150269	10.0779	6.91674e-24	1.76329e-22
DTNA	714.946	3.34857	0.332306	10.0768	6.99848e-24	1.78259e-22
RP11-667K14.4	53.4635	-2.60021	0.258204	-10.0703	7.47152e-24	1.90143e-22
WBP2P1	12.1845	6.51062	0.646658	10.0681	7.64361e-24	1.94355e-22
RP4-614O4.11	1138.86	0.750378	0.0745356	10.0674	7.69976e-24	1.95614e-22
MRO	18.0797	-2.39075	0.237479	-10.0672	7.71537e-24	1.95841e-22
ADAM19	3938.64	-2.11174	0.209832	-10.064	7.97129e-24	2.02163e-22
KIAA0100	24318.7	0.746321	0.0741869	10.06	8.29893e-24	2.10292e-22
RP1-265C24.8	94.1588	1.8758	0.186469	10.0596	8.3365e-24	2.11062e-22
RP11-124N14.4	548.26	-1.56982	0.156068	-10.0586	8.42119e-24	2.13024e-22
VEGFA	13174.3	-2.58753	0.257302	-10.0564	8.60798e-24	2.17562e-22
KITLG	187.319	-3.73008	0.370971	-10.0549	8.74016e-24	2.20713e-22
CA8	247.968	-3.05731	0.304087	-10.0541	8.81578e-24	2.22432e-22
ARHGAP6	286.972	-2.93463	0.291912	-10.0532	8.89722e-24	2.24295e-22
RP11-863P13.4	17.0681	-2.83776	0.282286	-10.0528	8.93071e-24	2.24947e-22
P4HB	32054.3	1.11161	0.110594	10.0513	9.06388e-24	2.28106e-22
RNF175	267.851	3.2156	0.320045	10.0473	9.43964e-24	2.3736e-22
SNUPN	803.243	0.671112	0.0668109	10.0449	9.66999e-24	2.42945e-22
C12orf56	52.9028	7.44213	0.741131	10.0416	1.00044e-23	2.51132e-22
FCRLB	93.9412	1.98854	0.198057	10.0402	1.01437e-23	2.54412e-22
RP11-462G12.5	13.2792	4.18678	0.417098	10.0379	1.03864e-23	2.60279e-22
C12orf69	17.7238	-3.80865	0.379499	-10.036	1.05869e-23	2.65078e-22
PDE5A	848.289	-3.7025	0.368944	-10.0354	1.06529e-23	2.66502e-22
SNORD116-19	73.7872	1.98418	0.19774	10.0343	1.0772e-23	2.69254e-22
S100A13	466.262	1.12195	0.111854	10.0305	1.1195e-23	2.7959e-22
LGMN	566.829	-2.30893	0.230314	-10.0251	1.18226e-23	2.95014e-22
CTC-454M9.1	297.318	2.07036	0.206524	10.0248	1.18637e-23	2.95789e-22
MAMDC2	275.827	4.09698	0.408771	10.0227	1.21151e-23	3.01802e-22
REPS2	1588.52	-1.5432	0.153984	-10.0219	1.22161e-23	3.04062e-22
HSCB	241.499	0.783286	0.0781914	10.0175	1.27643e-23	3.17314e-22
NFIB	140.868	-3.34627	0.334043	-10.0175	1.27701e-23	3.17314e-22
CD2AP	2701.85	-1.21326	0.121146	-10.0149	1.31149e-23	3.25607e-22
RABEP2	1581.28	1.08979	0.108818	10.0148	1.31266e-23	3.25625e-22
KCTD1	407.306	1.73325	0.173085	10.0139	1.32489e-23	3.28381e-22
NAV2	438.963	-1.79241	0.17903	-10.0118	1.35216e-23	3.34859e-22
RP11-689K5.3	56.3406	-2.38482	0.238266	-10.009	1.39091e-23	3.44165e-22
CTNNA3	37.9421	3.65616	0.365337	10.0076	1.41068e-23	3.48764e-22
RP11-266K4.9	124.637	2.40706	0.240533	10.0072	1.41713e-23	3.50065e-22
DEPDC1	875.639	-1.80061	0.179954	-10.006	1.43453e-23	3.54068e-22
RRP15	1013.23	-0.929146	0.0928945	-10.0022	1.49115e-23	3.67734e-22
RP11-783K16.13	71.3706	1.32794	0.132777	10.0013	1.50378e-23	3.70539e-22
TMEM145	24.0997	3.84014	0.384179	9.99569	1.59175e-23	3.91886e-22
ATP5B	24481.2	0.811076	0.081151	9.99466	1.60843e-23	3.95662e-22
PLIN1	44.8382	-2.52727	0.252966	-9.99057	1.67617e-23	4.11984e-22
LETMD1	2471.11	0.555113	0.0555815	9.98736	1.73124e-23	4.25164e-22
RP11-480G7.2	19.9993	3.51273	0.35198	9.97993	1.86605e-23	4.57889e-22
DLGAP5	2148.49	-1.72137	0.172487	-9.97972	1.86994e-23	4.58463e-22
AC010492.4	4.76501	-4.32002	0.432979	-9.97745	1.91329e-23	4.687e-22
RAB42	70.9574	1.91889	0.192341	9.9765	1.93166e-23	4.72807e-22
RNU6-60	43.7677	-1.68443	0.168868	-9.97478	1.96527e-23	4.80636e-22
CTD-2554C21.2	3.53835	-3.39535	0.340485	-9.97208	2.01953e-23	4.93496e-22
TGFBI	6696.56	-3.23228	0.324201	-9.97	2.06236e-23	5.03543e-22
FAM70A	387.312	4.00923	0.402245	9.96714	2.12255e-23	5.1781e-22
UROS	1734.92	-1.06592	0.106945	-9.967	2.12557e-23	5.18119e-22
TLE6	40.7144	2.72318	0.273239	9.96629	2.14077e-23	5.21394e-22
RP11-867G2.8	105.428	2.67354	0.268262	9.96614	2.14401e-23	5.2175e-22
AC008984.2	436.756	-2.76348	0.277291	-9.96599	2.14716e-23	5.22086e-22
RP11-244F12.3	17.8247	-2.55474	0.256377	-9.96478	2.17355e-23	5.28066e-22
RP4-798A10.7	27.8398	2.39026	0.239873	9.96469	2.17562e-23	5.28135e-22
CAPRIN1	21221.1	0.696342	0.0699263	9.95823	2.32167e-23	5.63124e-22
GNMT	164.405	1.37897	0.138477	9.95807	2.32531e-23	5.63543e-22
KDM4A	5205.89	0.917416	0.0921622	9.95436	2.4138e-23	5.84508e-22
ENO1	43321.1	1.22762	0.123333	9.9537	2.42988e-23	5.87919e-22
RP11-1280I22.1	943.447	-2.35403	0.236506	-9.95339	2.43741e-23	5.89258e-22
OGDHL	28.2068	3.90506	0.39234	9.95326	2.44054e-23	5.89529e-22
WDR46	1723.96	0.700222	0.070389	9.94788	2.57615e-23	6.21778e-22
HSD17B1	115.245	1.35522	0.136235	9.9476	2.58339e-23	6.22506e-22
HLF	85.6141	-2.4513	0.246421	-9.94763	2.5827e-23	6.22506e-22
OLFM3	5.55151	-5.13148	0.515915	-9.94638	2.61526e-23	6.2967e-22
SIK1	18988.3	-2.25942	0.227163	-9.94623	2.61916e-23	6.30095e-22
C7orf55	225.474	0.981975	0.0987475	9.9443	2.67048e-23	6.41917e-22
C5AR1	12109.8	-3.04593	0.30639	-9.94134	2.75095e-23	6.60722e-22
SDC1	431.985	-2.99546	0.301342	-9.9404	2.77708e-23	6.66455e-22
CP	463.662	-3.8783	0.390223	-9.93869	2.82527e-23	6.77468e-22
EIF2C1	11283.3	0.75659	0.0761348	9.93751	2.85881e-23	6.84953e-22
IGLV3-27	53.4845	-3.19715	0.32178	-9.93585	2.90686e-23	6.95899e-22
CMKLR1	506.641	-2.51219	0.252848	-9.93556	2.91531e-23	6.97354e-22
AC021016.6	244.379	-2.09006	0.210409	-9.93333	2.9814e-23	7.12585e-22
RP11-122A3.2	204.451	-2.66599	0.268439	-9.93146	3.03786e-23	7.25493e-22
PRHOXNB	23.1759	3.15117	0.317307	9.93098	3.05238e-23	7.2837e-22
FDFT1	5388.44	0.987889	0.0994852	9.93001	3.08231e-23	7.34916e-22
IGLJ3	11.074	-2.52976	0.254785	-9.929	3.1135e-23	7.41754e-22
CTD-2008P7.9	5.17704	-4.4638	0.449624	-9.92786	3.1495e-23	7.49722e-22
HIST2H3PS2	241.794	3.40577	0.343079	9.92708	3.17412e-23	7.54974e-22
RP11-338H14.1	5.50654	-5.04627	0.508416	-9.92546	3.22614e-23	7.6673e-22
WDFY2	4003.95	1.21339	0.12229	9.92222	3.33246e-23	7.91359e-22
RP1-111C20.3	40.6802	3.85672	0.388724	9.92147	3.3577e-23	7.96711e-22
SLC46A2	148.588	-3.17622	0.320302	-9.91632	3.53555e-23	8.38236e-22
BVES-AS1	14.7771	6.26692	0.632021	9.91568	3.55821e-23	8.4293e-22
PTGDR	253.19	-2.93929	0.296433	-9.91553	3.56342e-23	8.43486e-22
CCL28	616.953	1.29104	0.130247	9.91223	3.68331e-23	8.71165e-22
RP11-57I17.3	52.2585	-3.58447	0.361702	-9.91002	3.76585e-23	8.89972e-22
FEZ1	521.163	3.43502	0.346661	9.90887	3.80926e-23	8.99511e-22
ULK4P3	30.4169	3.26676	0.329742	9.90702	3.88059e-23	9.15621e-22
C8orf42	68.6499	-3.98945	0.402807	-9.90414	3.99405e-23	9.41636e-22
AC009948.5	898.008	1.38562	0.139921	9.90292	4.0431e-23	9.52439e-22
NTN4	17.776	-2.9682	0.299798	-9.90065	4.13584e-23	9.73507e-22
RPL32P3	1832.75	0.954803	0.0964555	9.8989	4.2087e-23	9.89867e-22
TNC	1215.21	-4.1223	0.416534	-9.89668	4.30341e-23	1.01134e-21
ANGPTL2	80.6452	-4.00769	0.405092	-9.89327	4.4522e-23	1.04547e-21
RP5-1125A11.1	88.6678	1.15903	0.117157	9.89292	4.46784e-23	1.04831e-21
TTLL1	358.25	1.11698	0.112916	9.89213	4.50352e-23	1.05584e-21
PDE1A	14.8302	-3.59768	0.363717	-9.89143	4.53523e-23	1.06243e-21
E2F4	5138.01	-0.706202	0.0713974	-9.89113	4.5485e-23	1.06469e-21
RTN2	194.337	1.54481	0.156183	9.89103	4.55311e-23	1.06492e-21
SEL1L2	16.2067	3.86459	0.390743	9.89034	4.5848e-23	1.07148e-21
BRE	6743.76	2.29143	0.23171	9.8892	4.63709e-23	1.08284e-21
RNA5SP207	1.97543	-3.502	0.354166	-9.88802	4.69239e-23	1.09489e-21
CTDSP1	9389.09	-0.908263	0.0918693	-9.88647	4.7655e-23	1.11107e-21
GAR1	596.262	-0.918436	0.0929584	-9.88008	5.07943e-23	1.18333e-21
BAX	2094.04	0.798809	0.0809084	9.87301	5.45061e-23	1.2688e-21
LGALS1	10610.5	1.80401	0.182767	9.87053	5.58676e-23	1.29946e-21
AP003774.4	136.518	1.9801	0.200632	9.86931	5.65526e-23	1.31436e-21
PKD2L2	13.6862	3.33867	0.338328	9.86816	5.7204e-23	1.32845e-21
ATP6V1G2-DDX39B	11748.9	0.577819	0.0585587	9.86734	5.76711e-23	1.33824e-21
MPP2	101.233	1.9799	0.200668	9.86657	5.81162e-23	1.34751e-21
MYCBPAP	288.529	2.12434	0.215318	9.86604	5.84276e-23	1.35367e-21
ACY3	352.657	3.4003	0.344663	9.86558	5.86959e-23	1.35881e-21
MOXD1	50.087	-2.48801	0.252211	-9.86478	5.91613e-23	1.36851e-21
IGHV4-34	392.801	-2.31812	0.235033	-9.86298	6.02317e-23	1.39218e-21
RP11-84G21.1	32.2755	1.51179	0.153321	9.86029	6.1873e-23	1.42899e-21
CTD-2554C21.3	4.36387	-3.78661	0.384303	-9.85318	6.64073e-23	1.53252e-21
C20orf194	4484.09	1.29132	0.131077	9.85166	6.74199e-23	1.55467e-21
RP5-821D11.7	261.52	2.26321	0.229806	9.84836	6.96729e-23	1.60536e-21
CCDC24	139.584	1.62577	0.165112	9.84646	7.09987e-23	1.63463e-21
ZNF135	181.081	-2.36238	0.239941	-9.84565	7.15756e-23	1.64663e-21
STARD5	851.727	-1.43237	0.145495	-9.8448	7.21852e-23	1.65936e-21
TMEM53	269.433	1.30328	0.13239	9.84422	7.25976e-23	1.66754e-21
NEDD4	1219.9	-2.02604	0.205824	-9.84356	7.30747e-23	1.67719e-21
RP11-13K12.5	10.6713	-3.74777	0.380763	-9.84277	7.36511e-23	1.6891e-21
RP11-393B14.1	196.799	1.05142	0.106845	9.84067	7.52054e-23	1.72341e-21
RPS3AP39	24.6328	-3.35577	0.34105	-9.83954	7.60582e-23	1.7416e-21
MIR1302-5	12.8759	-3.45312	0.350991	-9.83822	7.70619e-23	1.76321e-21
RP11-381P6.1	184.973	5.38837	0.547706	9.83808	7.71712e-23	1.76434e-21
TMEM159	655.22	1.01987	0.103677	9.83708	7.7943e-23	1.78061e-21
GTSF1	523.469	3.04608	0.309655	9.83699	7.8009e-23	1.78073e-21
GFI1	4418.4	2.05174	0.208598	9.83586	7.88893e-23	1.79943e-21
TP53BP1	4819.7	0.857157	0.0871642	9.83382	8.05096e-23	1.83497e-21
PTP4A2P2	20.8914	-2.78408	0.283173	-9.83171	8.22091e-23	1.87226e-21
RP5-1160K1.3	169.587	-1.48998	0.151688	-9.82264	8.99552e-23	2.04709e-21
FAM122A	1241.51	-0.769848	0.0783757	-9.82254	9.00441e-23	2.04753e-21
RP11-339B21.8	17.5134	2.97284	0.302666	9.82218	9.03701e-23	2.05336e-21
SPRED2	1612.95	1.26158	0.128488	9.81869	9.35545e-23	2.12408e-21
ACTR1A	5643.88	0.630394	0.0642113	9.8175	9.46606e-23	2.14754e-21
SLC22A17	107.043	-2.18708	0.222812	-9.81581	9.62584e-23	2.1821e-21
CHRNA7	66.3725	2.78587	0.283861	9.81418	9.78297e-23	2.21602e-21
CA1	10922.3	-2.84906	0.290304	-9.81407	9.79332e-23	2.21666e-21
NR4A1	10252.3	-2.4285	0.247477	-9.81302	9.89577e-23	2.23813e-21
PIGR	55.063	2.99135	0.305027	9.80684	1.05212e-22	2.37775e-21
CTD-2184D3.5	13.3981	5.48828	0.55967	9.80628	1.05794e-22	2.388e-21
QPCT	1054.21	-2.71122	0.276479	-9.80625	1.05827e-22	2.388e-21
OAT	3195.23	-1.81142	0.184749	-9.80473	1.07436e-22	2.42245e-21
IRGM	92.666	1.9596	0.199906	9.80262	1.09704e-22	2.47169e-21
DNM3	774.955	-2.34382	0.239144	-9.80087	1.11624e-22	2.51304e-21
RP11-271M1.1	18.2802	3.7351	0.381228	9.79754	1.15364e-22	2.59524e-21
EIF5AP2	64.229	-3.29204	0.336055	-9.79613	1.16987e-22	2.62975e-21
AC027601.1	72.4578	2.407	0.245753	9.79439	1.19017e-22	2.67131e-21
DNAH7	86.1082	2.3805	0.243046	9.79445	1.18941e-22	2.67131e-21
TACC2	80.286	3.36544	0.343683	9.79226	1.21547e-22	2.72602e-21
PLXNA4	961.052	-2.45614	0.250844	-9.79149	1.22479e-22	2.74483e-21
ADCY3	2709.94	0.999647	0.102096	9.79125	1.22774e-22	2.74935e-21
MIR4714	3.73165	-2.73569	0.279411	-9.79093	1.23158e-22	2.75586e-21
FBXL19-AS1	514.999	1.32564	0.135419	9.78916	1.25339e-22	2.80253e-21
ARHGEF17	1610.89	1.7159	0.175322	9.78715	1.27852e-22	2.85655e-21
CTD-2616J11.4	29.1014	2.64534	0.270294	9.78688	1.28195e-22	2.86205e-21
GFI1B	1819.64	-2.85179	0.291492	-9.78341	1.32661e-22	2.95953e-21
JDP2	2591.74	-1.88636	0.192914	-9.77824	1.39616e-22	3.11231e-21
RP11-16C1.1	12.8688	4.83995	0.495371	9.77036	1.50917e-22	3.36169e-21
SLC1A6	4.69377	-3.4134	0.349386	-9.76972	1.51869e-22	3.38036e-21
TRAF7	5180.64	0.692224	0.0708589	9.76906	1.5287e-22	3.40005e-21
CTB-131B5.2	305.78	-1.85391	0.189792	-9.76811	1.54308e-22	3.42946e-21
UBR3	5815.15	-0.670715	0.0687286	-9.75888	1.69004e-22	3.75325e-21
COL4A4	97.8287	-2.50835	0.257045	-9.75843	1.69756e-22	3.7671e-21
HOMER3	2154.15	2.11252	0.216521	9.75668	1.72721e-22	3.83002e-21
PKN1	9830.07	0.663319	0.0679912	9.75594	1.73976e-22	3.85495e-21
CLEC4F	26.1965	-4.46983	0.45817	-9.75584	1.74159e-22	3.85609e-21
WDR73	1528.37	0.653252	0.0669657	9.75503	1.75545e-22	3.88386e-21
RBM14-RBM4	8823.62	0.783045	0.0803809	9.74169	2.00204e-22	4.42612e-21
RP5-1119D9.4	57.8026	5.02089	0.515417	9.74141	2.00742e-22	4.43468e-21
FAM65C	2530.69	-2.80131	0.287599	-9.74032	2.02906e-22	4.47913e-21
HSPA5	41070.1	1.46959	0.150888	9.73958	2.04389e-22	4.50848e-21
AC006116.22	120.643	2.42752	0.249257	9.73902	2.05532e-22	4.53032e-21
RP11-137H2.4	53.749	2.23851	0.229953	9.73461	2.14637e-22	4.72747e-21
LRRCC1	815.391	-1.58001	0.162346	-9.73237	2.19409e-22	4.82897e-21
C12orf55	58.1148	-2.31917	0.238319	-9.73135	2.21628e-22	4.87416e-21
KAT2A	4092.43	1.44166	0.148168	9.72991	2.24782e-22	4.93984e-21
RP11-196G18.3	110.098	3.63301	0.373401	9.72951	2.25666e-22	4.95558e-21
FXYD3	5.0446	-3.27637	0.336816	-9.72747	2.30254e-22	5.05256e-21
ACSS3	20.0099	-3.09514	0.31823	-9.72609	2.334e-22	5.11779e-21
SOBP	204.091	3.12796	0.32166	9.72444	2.37211e-22	5.19748e-21
KATNAL1	1713.51	-0.987419	0.101546	-9.72384	2.38599e-22	5.224e-21
BX649553.1	38.136	-1.96421	0.202044	-9.72171	2.4366e-22	5.33085e-21
RP11-439E19.8	27.3678	-3.78131	0.388996	-9.72069	2.46099e-22	5.38022e-21
PRDM8	2534	3.21393	0.330712	9.71822	2.5216e-22	5.50864e-21
BMPER	45.9923	-3.17259	0.326609	-9.71374	2.63496e-22	5.75201e-21
WDFY1	7323.36	1.10718	0.114013	9.71097	2.70758e-22	5.90616e-21
RP5-827C21.4	100.847	1.63296	0.168283	9.70361	2.91002e-22	6.34307e-21
RP11-578F21.2	3.90343	4.31075	0.444249	9.70347	2.91425e-22	6.34758e-21
REEP3	4461.01	1.75455	0.18087	9.70059	2.99764e-22	6.52441e-21
DPPA4	345.027	-3.00349	0.309636	-9.70004	3.01375e-22	6.55463e-21
RP4-781K5.6	45.532	5.19978	0.536823	9.68622	3.45066e-22	7.49934e-21
S100A1	30.2539	4.07366	0.42068	9.68353	3.54281e-22	7.69394e-21
SNORD48	30.0089	1.41198	0.145831	9.68225	3.58745e-22	7.78514e-21
MPHOSPH6	666.486	-1.14972	0.118757	-9.68129	3.62129e-22	7.85279e-21
RP11-307C12.11	35.1835	1.66328	0.171855	9.67837	3.7261e-22	8.07412e-21
DCN	277.511	-3.91002	0.404015	-9.6779	3.7431e-22	8.105e-21
C1orf200	79.5785	1.33353	0.137809	9.6767	3.78751e-22	8.19514e-21
LRRC23	507.711	1.18866	0.122858	9.6751	3.84728e-22	8.31227e-21
CTB-114C7.4	52.4995	-3.12347	0.322836	-9.6751	3.84711e-22	8.31227e-21
CoTC_ribozyme	53.7601	-3.92723	0.405965	-9.67382	3.89574e-22	8.41081e-21
TP73	243.638	2.46122	0.254493	9.67106	4.00203e-22	8.63396e-21
CS	8709.41	0.514422	0.0531979	9.66997	4.04481e-22	8.71987e-21
LEPRE1	2462.51	1.03446	0.106978	9.66988	4.04835e-22	8.72111e-21
RP11-551L14.1	132.507	-2.27666	0.235456	-9.66916	4.07703e-22	8.77648e-21
FAM166B	29.9738	3.38739	0.350431	9.66635	4.19038e-22	9.01391e-21
SVIP	991.262	-1.32292	0.13687	-9.66548	4.22631e-22	9.08456e-21
CLEC4E	1218.79	-3.41221	0.353106	-9.66343	4.31197e-22	9.26193e-21
MIR3683	1.60122	-3.52685	0.365183	-9.65775	4.55775e-22	9.78274e-21
DDX39B	29243.9	0.486359	0.0503638	9.65692	4.59452e-22	9.85448e-21
ZC2HC1A	101.245	-2.47066	0.25586	-9.65628	4.62328e-22	9.90896e-21
KCP	118.733	2.60091	0.26947	9.65194	4.82339e-22	1.03303e-20
AC093510.1	68.5612	2.01604	0.208925	9.64961	4.93439e-22	1.05604e-20
CDHR5	30.8714	-2.64048	0.273719	-9.64668	5.07748e-22	1.08587e-20
PACSIN3	42.0484	2.10772	0.218654	9.63952	5.44427e-22	1.16347e-20
KIAA0895L	1673.27	1.48095	0.153645	9.6388	5.48263e-22	1.17082e-20
TMEM150C	39.5608	-2.97289	0.308495	-9.63676	5.59264e-22	1.19345e-20
TBL2	1202.12	0.835728	0.0867283	9.63615	5.6256e-22	1.19961e-20
ZNF626	173.368	-2.3406	0.242947	-9.63419	5.73436e-22	1.22192e-20
HEXA	7177.82	0.921952	0.095705	9.63326	5.78612e-22	1.23206e-20
ACTR1B	3960.55	0.672691	0.0698337	9.63275	5.81499e-22	1.23731e-20
LEPREL1	134.119	-2.70836	0.28122	-9.63073	5.93038e-22	1.26095e-20
PCLO	387.87	4.19582	0.435812	9.62759	6.11449e-22	1.29916e-20
RILP	803.15	-1.04273	0.108319	-9.62648	6.18104e-22	1.31236e-20
KLF3	9900.9	-1.34223	0.139442	-9.62574	6.22594e-22	1.32094e-20
IGHV4-4	124.434	-2.87049	0.298225	-9.62523	6.2565e-22	1.32647e-20
PUS7L	1228.24	-0.783483	0.081408	-9.62414	6.32318e-22	1.33964e-20
CACNA2D2	236.066	-2.56954	0.267039	-9.62232	6.43626e-22	1.36262e-20
PKNOX2	7.39471	-3.42901	0.35641	-9.62095	6.5226e-22	1.37991e-20
RP11-44F14.8	46.6673	-3.02624	0.314558	-9.62063	6.54285e-22	1.3832e-20
AC104650.2	204.658	-1.70599	0.177328	-9.62055	6.54779e-22	1.38325e-20
ADAMTS6	673.237	2.83947	0.295165	9.61992	6.58807e-22	1.39076e-20
RP4-655J12.5	132.762	-2.00649	0.208612	-9.61832	6.69148e-22	1.41158e-20
ARHGAP5	3381.05	-2.2007	0.228814	-9.61788	6.72023e-22	1.41663e-20
F12	240.796	1.67378	0.174055	9.6164	6.81758e-22	1.43613e-20
SNORD116-7	16.4077	2.34706	0.24418	9.61201	7.11448e-22	1.4976e-20
SERPINE2	540.651	-2.23059	0.232113	-9.60994	7.25934e-22	1.527e-20
RP11-379B8.1	9.87497	4.24864	0.442147	9.60912	7.31742e-22	1.53812e-20
IDO1	53.9952	-4.17018	0.434006	-9.60858	7.35532e-22	1.54498e-20
PTK6	237.265	2.36032	0.245713	9.60601	7.54171e-22	1.58301e-20
GLA	2595.51	0.997766	0.103873	9.60563	7.56927e-22	1.58766e-20
PKDCC	109.021	-2.79313	0.290841	-9.60365	7.71652e-22	1.6151e-20
PLOD2	137.375	-2.8815	0.300039	-9.60373	7.71015e-22	1.6151e-20
RP11-394I17.1	60.616	3.17313	0.330407	9.60371	7.71164e-22	1.6151e-20
FAM135B	113.252	5.32425	0.554406	9.60351	7.72642e-22	1.61602e-20
CHST14	1010.48	1.14687	0.119461	9.60043	7.96141e-22	1.66399e-20
COL6A5	121.075	-3.56163	0.371016	-9.59968	8.01965e-22	1.67498e-20
SUPT3H	928.734	2.22472	0.231785	9.5982	8.13509e-22	1.69788e-20
CAPG	7667.38	1.49086	0.155344	9.59716	8.21807e-22	1.71399e-20
IGHGP	596.363	-3.50636	0.365509	-9.59309	8.54879e-22	1.7817e-20
GCLC	4218.92	-1.1071	0.115411	-9.59268	8.58281e-22	1.78753e-20
MIR4519	125.871	0.974811	0.101651	9.5898	8.82544e-22	1.83676e-20
HOTTIP	24.5044	7.71548	0.80498	9.58468	9.27425e-22	1.92881e-20
ARSG	1059.61	-1.49861	0.156431	-9.58	9.70472e-22	2.01691e-20
MIR933	25.9042	1.45194	0.151627	9.57575	1.01119e-21	2.10005e-20
AMMECR1	2907.6	-1.5353	0.160343	-9.57507	1.01786e-21	2.11241e-20
NR3C2	565.875	-2.03458	0.212597	-9.57013	1.06776e-21	2.21441e-20
DHX35	1501.18	0.634068	0.0662668	9.56842	1.08554e-21	2.2497e-20
IGHV3-64	75.6152	-2.8425	0.297091	-9.56778	1.09223e-21	2.26199e-20
ZFHX3	2932.63	-1.93353	0.202093	-9.56753	1.09492e-21	2.26597e-20
CTB-55B8.1	6.35671	-2.69857	0.282058	-9.56742	1.09605e-21	2.2667e-20
NR1H3	369.046	1.37391	0.14362	9.56623	1.10874e-21	2.29134e-20
ANKRD18B	366.856	4.30533	0.450164	9.56393	1.13369e-21	2.34126e-20
TAL1	4432.9	-2.72251	0.284722	-9.562	1.15505e-21	2.38371e-20
INPP5J	59.9903	3.54684	0.370939	9.56181	1.15712e-21	2.38631e-20
SLC32A1	43.7824	-5.33675	0.558249	-9.55981	1.17973e-21	2.43124e-20
HEBP1	1877.06	-1.08106	0.113126	-9.55624	1.22107e-21	2.51117e-20
RFNG	1606.14	0.645154	0.067511	9.55627	1.22072e-21	2.51117e-20
SYMPK	7012.45	0.83481	0.0873571	9.55629	1.2205e-21	2.51117e-20
MAPK7	2897	-1.52869	0.160012	-9.55356	1.25312e-21	2.57528e-20
SCG5	91.89	2.06506	0.216179	9.55255	1.26544e-21	2.59879e-20
MRPL38	1896.44	0.604016	0.0632552	9.54886	1.31125e-21	2.69098e-20
KAL1	209.516	5.10778	0.534972	9.54774	1.32557e-21	2.71847e-20
CHST9-AS1	14.554	2.94011	0.308005	9.54566	1.35245e-21	2.77168e-20
RP11-830F9.6	14.7324	-2.26085	0.236902	-9.54336	1.38277e-21	2.83184e-20
PTPRE	19128.4	-1.46425	0.153477	-9.54051	1.42135e-21	2.90882e-20
AC105053.3	7.62923	-3.06485	0.32127	-9.5398	1.43112e-21	2.9268e-20
TRPM6	271.758	-2.89878	0.303914	-9.53817	1.45373e-21	2.97097e-20
RP13-942N8.1	41.7473	1.18	0.123753	9.53511	1.49728e-21	3.05786e-20
MIR3690	34.8649	-2.05262	0.215277	-9.5348	1.50168e-21	3.06472e-20
LINC00582	3.31339	-3.71906	0.390058	-9.53462	1.50433e-21	3.068e-20
GALE	640.025	1.14939	0.120564	9.53341	1.52193e-21	3.09961e-20
EMID2	73.7803	-4.54639	0.476888	-9.53344	1.52162e-21	3.09961e-20
POF1B	3.96407	-3.70106	0.38828	-9.53193	1.54379e-21	3.14196e-20
RP11-474N24.2	191.087	-2.32427	0.243873	-9.53067	1.56269e-21	3.17821e-20
C17orf64	15.9274	1.89386	0.198731	9.52974	1.57673e-21	3.20456e-20
C22orf25	4393.78	-0.927746	0.0973636	-9.52868	1.593e-21	3.2354e-20
TPI1P1	451.883	1.1121	0.11673	9.52716	1.61644e-21	3.28075e-20
SEPT10	116.627	-2.84082	0.298211	-9.5262	1.63148e-21	3.30899e-20
RARRES1	19.1883	-2.66606	0.279942	-9.52362	1.67248e-21	3.38983e-20
CCNH	6732.27	-1.44062	0.151276	-9.52316	1.67998e-21	3.40267e-20
TPPP3	1016.62	3.19107	0.335181	9.52043	1.72461e-21	3.48854e-20
PDZD4	319.955	-2.72403	0.286125	-9.52042	1.72474e-21	3.48854e-20
CELSR1	1165.76	1.98385	0.208425	9.5183	1.76037e-21	3.55818e-20
HMSD	740.583	1.536	0.161399	9.51679	1.78611e-21	3.60773e-20
XG	55.1003	-2.91395	0.306269	-9.51433	1.82886e-21	3.69155e-20
MYLK	950.44	-2.76116	0.29032	-9.51072	1.89346e-21	3.81931e-20
LA16c-349E10.1	59.5102	2.22128	0.23356	9.51055	1.89653e-21	3.82289e-20
DNAJC6	1171.27	-2.59309	0.272679	-9.50966	1.91282e-21	3.8531e-20
UBAC2-AS1	103.652	1.34532	0.14156	9.50353	2.02903e-21	4.08438e-20
ACSL6	1541.46	-2.52976	0.266243	-9.50171	2.0648e-21	4.15356e-20
NADKD1	1671.57	-0.923067	0.09715	-9.50146	2.0697e-21	4.16057e-20
PIPOX	175.93	1.16275	0.122402	9.49944	2.11017e-21	4.23614e-20
MIR4793	12.7898	2.43669	0.256508	9.49951	2.10888e-21	4.23614e-20
SLC25A37	29023.6	-1.65249	0.173987	-9.49779	2.14397e-21	4.30109e-20
RP4-781K5.8	49.1734	2.11352	0.222549	9.49688	2.16266e-21	4.33561e-20
IGHV5-78	28.4815	-3.08374	0.324723	-9.49651	2.17051e-21	4.34841e-20
CLMP	34.2867	-3.55327	0.374196	-9.49574	2.18648e-21	4.37742e-20
HMG20B	2156.23	0.789695	0.0831641	9.49562	2.18912e-21	4.37972e-20
RP3-388E23.2	17.0497	3.59746	0.37904	9.49098	2.28876e-21	4.57597e-20
MIR4469	8.94043	2.17584	0.229305	9.48884	2.33609e-21	4.66744e-20
LTBP1	3495.21	-2.73394	0.288312	-9.4826	2.48036e-21	4.95232e-20
ARHGAP29	109.025	-2.9048	0.306346	-9.48209	2.49236e-21	4.97291e-20
GALNT10	4860.96	-0.892709	0.0941665	-9.48012	2.53992e-21	5.06437e-20
ZMYND10	142.069	1.50536	0.15882	9.47843	2.58135e-21	5.1435e-20
ITGAV	1311.24	-2.02707	0.213882	-9.47754	2.60357e-21	5.18427e-20
AC139149.1	5791.08	1.07674	0.113614	9.47712	2.61388e-21	5.20128e-20
ARV1	640.857	-1.14305	0.120616	-9.47674	2.62343e-21	5.21676e-20
PRR14	2137.89	0.614686	0.0648657	9.47628	2.6352e-21	5.23663e-20
DZANK1	311.526	1.17695	0.124233	9.47375	2.69975e-21	5.36129e-20
CCDC48	129.907	2.66054	0.280866	9.47264	2.7286e-21	5.41494e-20
AC022182.3	110.587	2.35295	0.248539	9.46712	2.87664e-21	5.70489e-20
SH3RF2	11.3692	-3.00509	0.317531	-9.46392	2.96621e-21	5.87857e-20
AC008731.1	1740.59	0.747882	0.0790268	9.46366	2.97357e-21	5.88919e-20
RP11-350F4.2	593.903	-1.11035	0.117332	-9.46327	2.98466e-21	5.90717e-20
TSPAN5	1129.89	-2.36012	0.249473	-9.46042	3.06699e-21	6.06605e-20
CNIH4	1756.94	1.03324	0.109249	9.45767	3.1489e-21	6.22389e-20
GDPD1	160.437	-1.5019	0.158852	-9.45474	3.23836e-21	6.39641e-20
AC007256.5	271.966	-1.75909	0.186057	-9.4546	3.24268e-21	6.40065e-20
CLEC4A	726.437	-2.28672	0.241906	-9.45292	3.29522e-21	6.50001e-20
SNORA66	57.7341	0.976763	0.103367	9.44942	3.40706e-21	6.71613e-20
RP11-1026M7.4	5.44369	-4.53169	0.479631	-9.44828	3.4445e-21	6.78539e-20
ART4	378.486	-3.12431	0.330705	-9.44742	3.47276e-21	6.83648e-20
CPNE5	333.158	-1.70738	0.180797	-9.44366	3.59996e-21	7.08216e-20
ID4	67.6014	-4.06294	0.430242	-9.44338	3.6094e-21	7.096e-20
ESRRB	24.0904	2.45982	0.260526	9.44177	3.66535e-21	7.20119e-20
SLC6A9	722.186	-2.35514	0.249464	-9.44081	3.69921e-21	7.26288e-20
PVRL4	215.118	2.91263	0.308519	9.4407	3.70305e-21	7.26557e-20
RP11-67L3.6	136.726	2.09077	0.221544	9.43728	3.8257e-21	7.50122e-20
ZNF204P	66.5012	-2.25718	0.239191	-9.43673	3.84607e-21	7.53616e-20
AREG	389.547	-3.4882	0.369773	-9.43336	3.97169e-21	7.77335e-20
SLC52A2	1337.5	0.930788	0.09867	9.43334	3.9724e-21	7.77335e-20
JAM3	416.896	-2.54651	0.269981	-9.43218	4.01636e-21	7.85416e-20
IGHV4-31	354.78	-2.77983	0.294762	-9.43076	4.07131e-21	7.95634e-20
FRS3	300.323	0.824047	0.0873998	9.42848	4.1607e-21	8.12563e-20
CTD-2035E11.3	92.4895	1.94664	0.206473	9.42806	4.17728e-21	8.15262e-20
CTD-3014M21.4	355.007	1.05293	0.111721	9.42459	4.31794e-21	8.41598e-20
RPL29	10050.9	0.846371	0.0898041	9.42464	4.31602e-21	8.41598e-20
MRPL33	1491.58	1.08781	0.11545	9.42235	4.41111e-21	8.5919e-20
IGLV2-33	54.0685	-3.52262	0.373866	-9.42214	4.41982e-21	8.60317e-20
CALR	38283.6	1.04066	0.110459	9.42118	4.46047e-21	8.67657e-20
USP39	3654.15	0.56129	0.0595818	9.42049	4.49001e-21	8.72827e-20
PDGFB	117.46	-2.78426	0.295737	-9.41466	4.74625e-21	9.2203e-20
LRRC37BP1	1151.54	0.815508	0.0866297	9.41372	4.78869e-21	9.29661e-20
SNORD116-20	80.7509	2.15002	0.228418	9.41268	4.83627e-21	9.3828e-20
IGHJ6	39.8725	-2.23042	0.23703	-9.40985	4.96866e-21	9.63332e-20
EPHB3	395.71	2.48245	0.263887	9.40722	5.09437e-21	9.87055e-20
DDRGK1	943.309	0.608262	0.0646595	9.40715	5.09776e-21	9.87063e-20
ZNF219	1090.34	1.38121	0.146874	9.40404	5.25064e-21	1.016e-19
FAT4	165.006	-2.47632	0.26352	-9.39708	5.60989e-21	1.0848e-19
PARP3	551.16	1.27752	0.135958	9.39647	5.64268e-21	1.09043e-19
RP11-39K24.12	117.029	-1.53025	0.16287	-9.39552	5.69373e-21	1.09957e-19
HESX1	58.5381	2.01709	0.214703	9.39481	5.73224e-21	1.10628e-19
LPO	34.3086	3.35164	0.35676	9.39465	5.74058e-21	1.10717e-19
CTD-3064H18.6	51.5775	-1.98656	0.211504	-9.39254	5.8571e-21	1.1289e-19
SLC2A4	473.269	-3.00854	0.320358	-9.39118	5.93319e-21	1.14282e-19
IGLV9-49	35.1379	-2.46693	0.262751	-9.38886	6.06524e-21	1.16749e-19
NDUFS3	2590.59	0.658277	0.0701344	9.38595	6.23536e-21	1.19945e-19
RP4-680D5.2	13.2409	2.22506	0.237131	9.38327	6.39547e-21	1.22945e-19
TPI1	8917.49	0.988727	0.105383	9.3822	6.4611e-21	1.24126e-19
AC093415.2	49.0952	-2.30281	0.245503	-9.37996	6.5998e-21	1.26708e-19
MAGEF1	684.903	1.35398	0.144359	9.37922	6.64656e-21	1.27522e-19
BX649553.4	49.7736	-1.92424	0.20519	-9.37782	6.7352e-21	1.29139e-19
ABTB2	944.689	1.68965	0.180187	9.37717	6.77699e-21	1.29856e-19
RP11-24M17.4	19.4399	2.41665	0.257729	9.37671	6.80634e-21	1.30333e-19
PROX1	56.3477	4.04384	0.431406	9.37363	7.00771e-21	1.34015e-19
MYB	13048.9	1.46185	0.155952	9.37368	7.00489e-21	1.34015e-19
SLC4A11	67.9866	2.76593	0.295355	9.36476	7.62215e-21	1.45671e-19
RP11-930O11.2	6.79288	-5.33867	0.570105	-9.36436	7.65104e-21	1.46128e-19
SLC40A1	5399.85	-1.69975	0.181564	-9.36174	7.84376e-21	1.49712e-19
TXLNA	5039.82	0.605769	0.0647293	9.3585	8.08741e-21	1.54263e-19
CRISP2	82.5916	-3.71928	0.397469	-9.3574	8.17215e-21	1.55778e-19
MIR4772	41.2922	-3.41009	0.364501	-9.35551	8.31954e-21	1.58485e-19
TMC6	9666.38	-0.941406	0.100632	-9.35497	8.36203e-21	1.59089e-19
C21orf7	1320.04	-2.51109	0.268421	-9.35504	8.35692e-21	1.59089e-19
EGFR	65.3735	-4.31978	0.461777	-9.3547	8.38342e-21	1.59393e-19
MAPK12	3348.5	1.01163	0.108147	9.35426	8.41843e-21	1.59956e-19
TRABD2B	12.1693	-4.20357	0.449483	-9.35201	8.59984e-21	1.63297e-19
MIR4683	20.9054	2.63122	0.281398	9.35054	8.71979e-21	1.65468e-19
PRKAA1	4198.26	-0.758875	0.0811904	-9.34686	9.02865e-21	1.71219e-19
FAM163A	48.5467	7.84322	0.839482	9.34294	9.3699e-21	1.77576e-19
AC138430.4	84.4775	3.50252	0.374918	9.34209	9.44526e-21	1.78889e-19
C1orf21	761.305	-2.37707	0.254567	-9.33771	9.84375e-21	1.86317e-19
RP3-475N16.1	790.687	0.881016	0.0943768	9.33509	1.00905e-20	1.90865e-19
WT1	100.096	4.67308	0.500659	9.33387	1.0207e-20	1.92944e-19
RP11-259G18.1	16.8708	2.48133	0.265852	9.33351	1.02425e-20	1.93492e-19
KIRREL3	27.7959	-3.30184	0.353917	-9.32942	1.0645e-20	2.00967e-19
RP11-508M1.7	55.5976	7.03571	0.754188	9.32886	1.07012e-20	2.01899e-19
NDUFAF3	2697.33	0.743507	0.0797303	9.32528	1.10693e-20	2.0871e-19
RP11-452L6.5	1823.06	1.05796	0.113506	9.32077	1.15494e-20	2.17622e-19
WWC3	2162.94	-1.45167	0.155751	-9.32045	1.15852e-20	2.18157e-19
PPP2R2B	123.113	-2.95827	0.317399	-9.32033	1.15983e-20	2.18264e-19
SNORD55	50.5037	1.11096	0.119211	9.31926	1.17159e-20	2.20337e-19
IPO11	2477.52	-0.862135	0.0925255	-9.31781	1.18761e-20	2.23207e-19
SH3BP5	3652.34	-2.10453	0.225888	-9.31668	1.20038e-20	2.25464e-19
RP11-561P12.5	22.7378	-3.76894	0.404548	-9.31642	1.20329e-20	2.25865e-19
CCL4	596.774	-2.59348	0.27841	-9.31532	1.21588e-20	2.2798e-19
GFOD1	2901.41	-1.3453	0.144418	-9.3153	1.2161e-20	2.2798e-19
RP11-24M17.7	45.8599	2.41449	0.259199	9.31519	1.21729e-20	2.28058e-19
MEGF8	3373.52	1.05759	0.113601	9.30967	1.28227e-20	2.4008e-19
SLC28A1	28.7769	4.48021	0.481532	9.30407	1.35173e-20	2.52924e-19
SEMA6C	242.298	-1.43272	0.153996	-9.30359	1.35777e-20	2.53893e-19
KIAA0240	4457.81	-0.53675	0.0576956	-9.30313	1.36374e-20	2.54847e-19
RP11-177F15.1	33.5284	7.97548	0.857374	9.30223	1.37533e-20	2.56851e-19
IGLV7-43	120.619	-2.7661	0.297417	-9.3004	1.39912e-20	2.61128e-19
CYTH3	1337.34	-1.28036	0.137712	-9.29733	1.44016e-20	2.68618e-19
CTC-499B15.4	19.9004	-2.38704	0.256764	-9.29664	1.44958e-20	2.70203e-19
SCAMP3	1672.27	0.663609	0.0713835	9.29639	1.453e-20	2.7067e-19
LRRC7	32.0949	-2.37129	0.255094	-9.29574	1.46187e-20	2.7215e-19
CTD-2010I16.2	730.412	1.01563	0.109266	9.29501	1.47193e-20	2.73851e-19
LAMP5	3594.21	3.75602	0.404096	9.29488	1.47379e-20	2.74022e-19
PRELP	16.1925	-4.48324	0.482458	-9.2925	1.50704e-20	2.80029e-19
EPB42	3604.76	-2.62452	0.282603	-9.28696	1.58755e-20	2.94803e-19
ERCC6L	451.079	-1.44855	0.156006	-9.28524	1.61339e-20	2.99412e-19
OSBPL5	5061.79	1.48943	0.160473	9.2815	1.67107e-20	3.09921e-19
RP11-785H5.1	135.905	0.807226	0.0869842	9.28015	1.69233e-20	3.13667e-19
AC089999.1	12.837	-3.71249	0.400051	-9.28005	1.69394e-20	3.13768e-19
AC002310.12	122.689	1.19797	0.129106	9.27896	1.71133e-20	3.1679e-19
C16orf48	329.959	1.10179	0.118743	9.27871	1.71535e-20	3.17334e-19
BEND7	55.3282	-2.26404	0.244034	-9.2776	1.73345e-20	3.20434e-19
METAP2	4563.66	-0.930582	0.100305	-9.27755	1.73428e-20	3.20434e-19
STAB2	102.717	-2.97362	0.320566	-9.27614	1.75725e-20	3.24475e-19
SNORD116-6	21.6692	2.1883	0.235935	9.27498	1.77653e-20	3.27829e-19
CHCHD2P6	47.4636	0.957939	0.103284	9.27484	1.77882e-20	3.28046e-19
EIF3D	10278.1	0.592468	0.0638937	9.27271	1.81471e-20	3.34456e-19
CCDC97	2697.46	0.6202	0.0668955	9.27118	1.84102e-20	3.39094e-19
DUOXA1	21.8252	3.33147	0.359358	9.27061	1.85081e-20	3.40683e-19
CTB-138E5.1	17.9498	3.90323	0.42107	9.2698	1.86494e-20	3.4307e-19
POU2AF1	1382.33	-2.07487	0.223845	-9.26923	1.87489e-20	3.44685e-19
RP11-271M1.2	25.0245	2.24986	0.242775	9.26728	1.90951e-20	3.50832e-19
RP11-39K24.14	136.822	-1.33986	0.144589	-9.26667	1.92049e-20	3.52628e-19
RP11-98O2.1	4.61943	-3.63672	0.392537	-9.26466	1.95705e-20	3.59118e-19
NFIX	1878.06	-1.52698	0.164822	-9.26447	1.96057e-20	3.59539e-19
MEIS1-AS3	5.54592	5.09874	0.550483	9.26229	2.00098e-20	3.66723e-19
RP11-90D4.2	427.361	-2.69966	0.291562	-9.2593	2.05772e-20	3.76886e-19
RFXANK	1023.15	0.576701	0.0622902	9.2583	2.07714e-20	3.80206e-19
RP11-701H24.4	1998.89	2.32171	0.250778	9.25805	2.08197e-20	3.80854e-19
WBSCR16	637.588	0.587705	0.0635032	9.25473	2.14771e-20	3.92637e-19
DEPDC5	5109.58	1.16834	0.126252	9.25398	2.16286e-20	3.95162e-19
ESRRA	2214.8	0.688768	0.0744357	9.25319	2.17881e-20	3.97828e-19
PRDM12	6.11237	3.30587	0.35736	9.25081	2.22797e-20	4.06553e-19
LINC00471	24.879	1.93674	0.209361	9.2507	2.23032e-20	4.06729e-19
CFD	6114.61	1.99061	0.215216	9.24935	2.25857e-20	4.11626e-19
PHPT1	1359.99	1.19296	0.128984	9.24893	2.26741e-20	4.12983e-19
ATP8B4	21514.8	1.74482	0.188676	9.24769	2.29401e-20	4.17569e-19
GDF5	7.96371	2.63874	0.285343	9.2476	2.29597e-20	4.17668e-19
IGHV1-45	17.6111	-3.10651	0.336169	-9.24091	2.44403e-20	4.44327e-19
DSE	2257.46	-2.07181	0.224207	-9.24063	2.45057e-20	4.45243e-19
SEMA6D	49.1634	-3.83127	0.414644	-9.23991	2.46708e-20	4.47966e-19
DDOST	10873.7	0.900004	0.0974262	9.2378	2.51609e-20	4.56584e-19
GPR56	2191.15	-2.56327	0.277508	-9.23672	2.54172e-20	4.60951e-19
SLC9A5	226.003	1.43943	0.15585	9.23598	2.55933e-20	4.63859e-19
MATN4	15.8829	3.63658	0.393805	9.23447	2.59579e-20	4.70178e-19
VASH2	283.573	-3.23607	0.350494	-9.23287	2.6347e-20	4.76933e-19
FZD8	376.309	2.27556	0.24648	9.23223	2.65048e-20	4.79495e-19
USP15	15139.6	-1.0924	0.118333	-9.23157	2.66683e-20	4.82156e-19
TMEM39B	1289.73	0.764922	0.0828832	9.22892	2.73386e-20	4.93972e-19
PDE6G	179.807	1.7099	0.185312	9.22712	2.78006e-20	5.02013e-19
ZDHHC4	1394.48	0.633415	0.0686586	9.22557	2.82046e-20	5.08996e-19
RP11-120M18.2	170.075	-1.44617	0.156813	-9.22225	2.90942e-20	5.24729e-19
SNAPC2	445.863	0.810385	0.0878773	9.22178	2.92214e-20	5.267e-19
VMO1	17.9842	-2.27694	0.246917	-9.22147	2.93042e-20	5.27869e-19
CARD10	56.5113	2.89678	0.314205	9.21939	2.98805e-20	5.37922e-19
ZSWIM2	2.03885	-3.77182	0.409172	-9.2182	3.0214e-20	5.434e-19
HIST2H2BB	139.695	3.09539	0.335792	9.21817	3.02217e-20	5.434e-19
ZNF687	5939.22	0.844509	0.0916149	9.21803	3.02606e-20	5.43768e-19
OLFM1	74.6518	-3.56205	0.386461	-9.2171	3.05251e-20	5.48186e-19
RP1-117O3.2	11.9644	4.92176	0.53419	9.2135	3.15673e-20	5.66558e-19
RP11-372E1.6	5.58405	-3.34068	0.362661	-9.21159	3.21337e-20	5.76372e-19
NAP1L4P1	667.35	-1.8436	0.200168	-9.21023	3.25414e-20	5.83331e-19
ICAM5	205.639	-2.02795	0.220202	-9.20948	3.27695e-20	5.87062e-19
PLCD3	330.667	1.52775	0.165961	9.20549	3.40115e-20	6.08941e-19
EPN1	4668.41	0.784525	0.0852247	9.20536	3.4052e-20	6.09298e-19
ZNF705A	92.7437	-2.11695	0.230148	-9.19822	3.63938e-20	6.50804e-19
RP11-319G6.1	119.904	1.13784	0.123705	9.19806	3.64454e-20	6.51332e-19
ALKBH7	1153.65	0.870502	0.0946449	9.19756	3.66181e-20	6.54022e-19
RP13-228J13.6	40.727	-1.82248	0.198176	-9.19628	3.70556e-20	6.61434e-19
TBX20	18.2722	3.84087	0.417774	9.19364	3.79753e-20	6.77441e-19
SCG3	8.45647	5.18569	0.564159	9.1919	3.85964e-20	6.88104e-19
S100B	431.392	2.97607	0.323891	9.1885	3.98369e-20	7.09791e-19
LAMP3	58.0086	-2.1975	0.239196	-9.18701	4.03902e-20	7.19213e-19
RP4-562J12.2	6.58619	4.16342	0.453233	9.18605	4.07529e-20	7.25234e-19
PF4V1	88.2047	-4.48717	0.488648	-9.18283	4.19918e-20	7.4683e-19
THRB-IT1	9.00789	-3.55543	0.387262	-9.18094	4.27344e-20	7.5958e-19
RP11-102M11.2	105.633	1.74654	0.190244	9.18052	4.28999e-20	7.62062e-19
CTB-51J22.1	8.42541	3.36755	0.366836	9.18	4.31076e-20	7.65289e-19
WNT10A	101.393	-1.88167	0.205011	-9.17839	4.37589e-20	7.76385e-19
KLHL32	22.2549	-2.11093	0.230108	-9.17365	4.57277e-20	8.10827e-19
MAF	853.928	-2.18612	0.238348	-9.17196	4.6451e-20	8.23158e-19
PODN	77.7262	-2.99945	0.327035	-9.17164	4.65886e-20	8.25099e-19
RPL27A	7918.93	0.712595	0.0777141	9.16944	4.7548e-20	8.41585e-19
XXyac-YM21GA2.7	49.5225	-4.93008	0.537724	-9.16842	4.79999e-20	8.49075e-19
RP11-114H24.7	6.53017	6.00268	0.654751	9.16787	4.82436e-20	8.52873e-19
CHMP4C	14.1407	-3.00196	0.327462	-9.16733	4.84874e-20	8.56668e-19
SLC14A1	885.189	-2.23116	0.243391	-9.16696	4.86558e-20	8.59129e-19
EDARADD	65.2027	-2.38357	0.260024	-9.16671	4.87679e-20	8.60593e-19
HEMGN	4563.18	-2.78514	0.303879	-9.16528	4.94173e-20	8.7153e-19
RP11-44F14.11	420.166	-1.56778	0.171059	-9.16516	4.94734e-20	8.71998e-19
ZSWIM5	81.1133	-1.85769	0.202796	-9.16035	5.17314e-20	9.11252e-19
PVT1	1994.03	1.28513	0.140297	9.16007	5.18619e-20	9.13004e-19
HBQ1	115.326	-2.73639	0.298774	-9.15873	5.25135e-20	9.23924e-19
PINK1-AS	1960.12	0.738196	0.0806162	9.15691	5.34024e-20	9.39003e-19
RP11-216B9.8	25.1517	1.54937	0.169244	9.15461	5.45566e-20	9.58726e-19
RP5-890E16.2	56.1916	1.47544	0.161179	9.15406	5.48345e-20	9.63034e-19
EMC8	1079.05	0.521409	0.0569753	9.1515	5.61508e-20	9.85565e-19
SORBS2	24.5443	-2.90936	0.318014	-9.14852	5.77203e-20	1.01251e-18
FECH	5834.79	-1.40759	0.15392	-9.14495	5.9659e-20	1.0459e-18
NUDT8	194.805	1.54862	0.169411	9.14117	6.17808e-20	1.08245e-18
RARB	24.3332	3.68088	0.402676	9.14104	6.18558e-20	1.08312e-18
FTH1P22	18.715	-3.01729	0.330329	-9.13419	6.58989e-20	1.15323e-18
GPI	12773.5	0.927339	0.101532	9.13347	6.63404e-20	1.1601e-18
AC092580.4	14.8173	-3.11551	0.341111	-9.13342	6.63703e-20	1.1601e-18
C7orf71	16.7422	7.16499	0.784666	9.13126	6.77093e-20	1.1828e-18
LINC00340	82.6455	3.56692	0.390772	9.12788	6.98519e-20	1.21951e-18
DGKK	40.2543	-4.03306	0.441958	-9.12544	7.14455e-20	1.24659e-18
NEK1	1432.01	-0.736521	0.0807974	-9.11565	7.81991e-20	1.36363e-18
RP11-476E15.3	20.3241	-2.18997	0.24026	-9.11501	7.86604e-20	1.37086e-18
TMEM108	39.3574	-3.59742	0.394782	-9.11243	8.05552e-20	1.40305e-18
RP11-1090M7.2	71.6192	4.93418	0.541527	9.1116	8.11753e-20	1.41302e-18
AL591845.1	262.447	1.77254	0.194551	9.1109	8.17009e-20	1.42133e-18
TSSC2	15.2548	3.61455	0.396809	9.10904	8.31155e-20	1.44508e-18
RCL1	1742.07	-1.0491	0.115197	-9.10698	8.4704e-20	1.47183e-18
DLG4	1905.74	1.02481	0.112557	9.10477	8.64512e-20	1.50131e-18
YIPF3	2793.64	0.611921	0.0672133	9.10417	8.69324e-20	1.50877e-18
BTBD19	1418.3	-1.68268	0.184851	-9.10287	8.79733e-20	1.52594e-18
MARK1	15.9552	-3.14613	0.345631	-9.10259	8.8203e-20	1.52902e-18
FLT4	145.501	-1.92494	0.211548	-9.09934	9.08836e-20	1.57457e-18
GDF15	22.3339	2.67686	0.294318	9.09514	9.44649e-20	1.63565e-18
RREB1	19742.4	0.710068	0.0780787	9.09426	9.52343e-20	1.64801e-18
ZNF593	385.058	1.00696	0.110747	9.09249	9.68e-20	1.67412e-18
ADSSL1	212.586	1.42143	0.15638	9.08957	9.94335e-20	1.71865e-18
EIF4BP8	10.2411	4.64638	0.511302	9.08735	1.01483e-19	1.75306e-18
IGKV2D-30	5.35798	-3.31941	0.365371	-9.08504	1.03662e-19	1.78964e-18
AC021593.1	340.729	-1.23191	0.135647	-9.08171	1.06884e-19	1.84418e-18
SIGLEC12	621.138	2.98696	0.32895	9.08028	1.08297e-19	1.86748e-18
RP5-1103G7.4	98.2099	1.25677	0.13842	9.0794	1.09175e-19	1.88152e-18
ASH1L-AS1	281.652	0.993288	0.109424	9.07742	1.11176e-19	1.91488e-18
IGLV8-61	165.996	-3.28479	0.362018	-9.07355	1.15201e-19	1.98305e-18
PKIA	281.589	-2.16161	0.238248	-9.07292	1.15872e-19	1.99343e-18
GIMAP4	1595.61	-2.55499	0.281653	-9.0714	1.17503e-19	2.02031e-18
TFAP2E	160.714	1.0671	0.117644	9.07056	1.18411e-19	2.03474e-18
RP11-214C8.5	1203.31	-1.09761	0.12101	-9.0704	1.18579e-19	2.03643e-18
ALAD	5793.39	-1.06067	0.11694	-9.07019	1.18806e-19	2.03914e-18
SLC6A4	55.1903	-2.99686	0.33041	-9.07013	1.18876e-19	2.03915e-18
C11orf45	150.858	2.19214	0.241753	9.06768	1.21579e-19	2.0843e-18
PDRG1	643.86	1.04387	0.115133	9.06665	1.22731e-19	2.10283e-18
HSPG2	4850.94	1.83209	0.202079	9.06619	1.23254e-19	2.10935e-18
ETV1	110.528	2.82811	0.31194	9.0662	1.23241e-19	2.10935e-18
RP11-474L11.5	6.14118	5.38212	0.593674	9.06578	1.23711e-19	2.11594e-18
ANKRD32	1188.66	-0.875879	0.0966264	-9.06459	1.25071e-19	2.13795e-18
TBC1D9B	11036.2	0.79584	0.0878242	9.06174	1.28385e-19	2.19334e-18
IGKV2D-29	56.4616	-2.82974	0.31235	-9.05951	1.31042e-19	2.23744e-18
RP13-512J5.1	90.7201	0.782506	0.0863819	9.05868	1.32039e-19	2.25316e-18
SMG5	7870.43	0.682415	0.0753437	9.05736	1.33645e-19	2.27924e-18
CCDC68	40.3327	-2.46884	0.272683	-9.0539	1.3795e-19	2.3513e-18
RP11-655M14.13	22.5888	2.52935	0.279388	9.05318	1.38858e-19	2.3654e-18
FGFBP3	169.688	1.28395	0.141871	9.05018	1.42738e-19	2.43009e-18
GPRC5D	14.4053	-2.03186	0.224543	-9.04885	1.44476e-19	2.45826e-18
VCAM1	988.653	-3.13131	0.346095	-9.04753	1.46236e-19	2.48677e-18
RP5-1198O20.4	20.3476	3.15753	0.349044	9.04624	1.47972e-19	2.51484e-18
BCL2L2	1995.42	0.64578	0.0713925	9.04549	1.48999e-19	2.53084e-18
AP000350.10	840.424	0.851464	0.0941338	9.04524	1.49331e-19	2.53502e-18
NONO	17009.6	0.480183	0.0530908	9.04455	1.50277e-19	2.54961e-18
PICALM	15664.4	-0.892433	0.0987015	-9.04174	1.54204e-19	2.61472e-18
FOXQ1	10.0595	-5.8286	0.644656	-9.04142	1.54649e-19	2.62076e-18
RP1-224A6.3	27.1668	2.10621	0.232962	9.041	1.55252e-19	2.62947e-18
TEAD3	118.475	3.72524	0.412043	9.0409	1.55394e-19	2.63036e-18
ZNF574	1623.14	1.11052	0.122871	9.03805	1.59486e-19	2.69808e-18
CTSG	10906.2	3.40931	0.377356	9.03474	1.64388e-19	2.77941e-18
TRIM40	22.2588	-4.05178	0.448501	-9.03404	1.65446e-19	2.7957e-18
TMEM133	75.9939	-2.02751	0.224445	-9.03347	1.66313e-19	2.80873e-18
SLC11A2	3855	-0.989039	0.109516	-9.03096	1.70166e-19	2.87216e-18
TSNARE1	1349.55	1.05878	0.117297	9.0265	1.77245e-19	2.98993e-18
HMGN1	9547.44	0.791127	0.0876569	9.02527	1.79248e-19	3.02086e-18
DCAF4L1	119.255	2.09203	0.231798	9.02525	1.79283e-19	3.02086e-18
IGKV2-29	47.2427	-3.80849	0.422053	-9.02372	1.81806e-19	3.06161e-18
NCR1	195.477	-2.51074	0.278245	-9.0235	1.82176e-19	3.0661e-18
SLC1A4	4256.08	1.08133	0.119859	9.02174	1.85127e-19	3.11399e-18
NPC1L1	54.0151	2.86197	0.317245	9.02133	1.8582e-19	3.12386e-18
AC007383.3	302.404	1.2906	0.143063	9.02118	1.86074e-19	3.12634e-18
MMP28	27.4337	-2.14925	0.238252	-9.02094	1.86478e-19	3.13135e-18
PAIP2B	371.212	-1.38577	0.153637	-9.01976	1.88495e-19	3.16341e-18
RP11-17A4.2	10.183	5.39388	0.598215	9.01663	1.93973e-19	3.25349e-18
RPS19	20953.9	0.806258	0.0894208	9.01645	1.94277e-19	3.25673e-18
ZNF676	2.41106	-4.2781	0.474487	-9.01627	1.94596e-19	3.26023e-18
KIF26A	575.557	-2.44042	0.270694	-9.01544	1.96086e-19	3.28332e-18
MIR196B	6.05026	3.48115	0.386158	9.01484	1.97158e-19	3.29939e-18
RP11-111H3.1	10.7863	3.25244	0.36079	9.01477	1.97278e-19	3.29953e-18
ZDHHC15	32.7158	-2.83252	0.314243	-9.01379	1.99061e-19	3.32747e-18
CUL7	2089.8	1.03643	0.114988	9.01335	1.99856e-19	3.33886e-18
RP11-134G8.7	42.9921	1.21572	0.1349	9.01203	2.02273e-19	3.37734e-18
XXbac-B135H6.15	128.157	1.61707	0.179476	9.00999	2.06085e-19	3.43902e-18
SEC14L3	4.79015	-3.2323	0.358816	-9.00823	2.09409e-19	3.49252e-18
RP11-163N6.2	20.8375	1.65525	0.183752	9.00805	2.09753e-19	3.49628e-18
CTD-2135D7.5	2.68004	-3.58984	0.398534	-9.00763	2.10558e-19	3.50772e-18
IGHM	15572.3	-2.05204	0.227815	-9.00747	2.10874e-19	3.51099e-18
LAMTOR2	772.79	1.01754	0.112995	9.00519	2.15299e-19	3.58265e-18
TTC16	163.342	-2.71696	0.301727	-9.0047	2.16261e-19	3.59663e-18
GALNTL6	14.3602	-2.59084	0.287776	-9.00299	2.19649e-19	3.65091e-18
CASKIN1	16.0132	3.02471	0.336125	8.99874	2.28316e-19	3.79282e-18
WT1-AS	76.3092	5.85154	0.650306	8.99813	2.29596e-19	3.81194e-18
FAM101B	17138.4	1.41398	0.157145	8.99792	2.30033e-19	3.81704e-18
MMP7	37.1701	3.76144	0.418102	8.99647	2.33092e-19	3.86563e-18
ST6GALNAC3	186.569	-2.05573	0.228705	-8.98856	2.50486e-19	4.15176e-18
MYT1	54.3441	-3.07754	0.342629	-8.98213	2.65575e-19	4.39938e-18
C15orf27	36.7855	2.52147	0.280739	8.98153	2.67023e-19	4.42088e-18
RP11-70O5.2	5.62289	-2.67289	0.297631	-8.98055	2.69426e-19	4.45815e-18
DMXL1	7540.41	-0.693823	0.0772709	-8.97909	2.73016e-19	4.51503e-18
BTBD2	4175.88	0.763113	0.0849892	8.97895	2.73367e-19	4.5183e-18
RP11-461O7.1	2.95945	-3.57364	0.39827	-8.97291	2.88777e-19	4.77033e-18
IGHD	2335.36	-2.44687	0.272777	-8.97022	2.95927e-19	4.88569e-18
PHYH	886.371	1.28262	0.143001	8.96936	2.98247e-19	4.92124e-18
HIST1H3C	5294.6	-1.53685	0.171365	-8.96831	3.0109e-19	4.96537e-18
RP11-152F13.5	12.5068	-2.10389	0.234593	-8.96825	3.01267e-19	4.96552e-18
HARBI1	360.443	0.770753	0.0859449	8.96799	3.01971e-19	4.97433e-18
PTRF	523.333	-2.67243	0.298005	-8.96774	3.02672e-19	4.98309e-18
LINC00327	22.9232	2.18273	0.243499	8.96402	3.13063e-19	5.1513e-18
SOCS7	733.893	0.715661	0.0798429	8.96337	3.14912e-19	5.17882e-18
GRAP2	2188.1	-2.33546	0.260565	-8.96307	3.15756e-19	5.18981e-18
CYTL1	198.976	-3.19327	0.356283	-8.96275	3.16689e-19	5.20225e-18
GZMB	864.591	-2.88867	0.322338	-8.96161	3.19968e-19	5.25318e-18
DHPS	2022.26	0.799716	0.0892624	8.95916	3.27169e-19	5.36842e-18
RP1-118J21.25	20.9263	2.49368	0.278383	8.95774	3.31414e-19	5.43504e-18
CDH2	44.6897	-3.22109	0.359674	-8.95559	3.37938e-19	5.53895e-18
SPTSSB	14.2305	-3.3714	0.376503	-8.95451	3.41237e-19	5.58991e-18
NIPA1	2630.85	1.998	0.223132	8.95437	3.41688e-19	5.59419e-18
TUBAL3	21.6408	-3.31988	0.370825	-8.95267	3.46988e-19	5.67781e-18
DEFB1	271.203	4.89416	0.546894	8.94901	3.58688e-19	5.866e-18
CPXM2	15.6268	-3.98953	0.445889	-8.94736	3.64081e-19	5.9509e-18
THSD4	150.267	4.61912	0.516301	8.94655	3.66768e-19	5.99149e-18
RP11-804M7.2	4.08966	-3.74667	0.418809	-8.94603	3.68511e-19	6.01664e-18
GHDC	1792.54	1.01579	0.1136	8.94181	3.8283e-19	6.24696e-18
ZNF418	333.709	-2.09351	0.234229	-8.9379	3.96624e-19	6.46845e-18
TRDC	371.776	-2.51991	0.28197	-8.9368	4.00608e-19	6.52981e-18
CELF6	761.731	0.921503	0.103139	8.93455	4.08837e-19	6.65937e-18
COL6A2	525.284	-1.80024	0.201493	-8.9345	4.09008e-19	6.65937e-18
BLNK	605.389	-1.499	0.167843	-8.93093	4.22436e-19	6.87421e-18
CMTM4	1969.66	1.48001	0.165765	8.92838	4.32304e-19	7.03091e-18
TMED8	5836.33	0.742061	0.0831364	8.92582	4.42405e-19	7.18725e-18
SYT3	23.3673	3.51179	0.39344	8.92586	4.42257e-19	7.18725e-18
TGFBR3	1561.96	-2.27887	0.25534	-8.92485	4.46287e-19	7.24633e-18
TBR1	90.242	4.27518	0.47907	8.92391	4.50109e-19	7.30436e-18
NLRP3	22019.9	-1.86841	0.209382	-8.92344	4.52009e-19	7.33115e-18
HIST1H2BPS2	32.3341	2.42006	0.271217	8.92296	4.53977e-19	7.35902e-18
BEST1	1464.21	-1.65664	0.185713	-8.92041	4.64575e-19	7.52668e-18
NREP	6143.7	1.7943	0.201156	8.91993	4.66587e-19	7.55512e-18
B3GALNT2	1241.5	0.857274	0.0961159	8.91917	4.69791e-19	7.59866e-18
TRMT6	1934.14	-1.33507	0.149685	-8.91919	4.69716e-19	7.59866e-18
IGLV5-37	17.0221	-3.40209	0.38146	-8.91859	4.72275e-19	7.63464e-18
NDUFV1	4377.82	0.584158	0.0655054	8.91772	4.76006e-19	7.69074e-18
C17orf79	335.824	0.815348	0.0915752	8.90358	5.40721e-19	8.73153e-18
RPL21	2288.16	0.76247	0.085638	8.90341	5.4156e-19	8.74029e-18
SYCE2	90.3213	1.19251	0.134078	8.89415	5.88699e-19	9.49587e-18
PPEF1	40.9108	-1.97944	0.222561	-8.89393	5.89872e-19	9.50959e-18
MMEL1	62.6589	2.6204	0.294674	8.89255	5.97242e-19	9.62315e-18
CTD-2349B8.1	206.678	1.15631	0.130035	8.89229	5.98636e-19	9.64032e-18
IDO2	12.1687	-2.89404	0.325514	-8.89068	6.07364e-19	9.77554e-18
CCDC110	7.21038	-3.42583	0.385387	-8.88931	6.14913e-19	9.89165e-18
NXF3	311.901	3.40386	0.382941	8.88872	6.18194e-19	9.939e-18
CORO2B	123.616	-2.21492	0.249292	-8.88486	6.4002e-19	1.02806e-17
AKTIP	616.994	-1.51169	0.170143	-8.88484	6.40142e-19	1.02806e-17
ZNF503-AS1	24.7191	3.20604	0.360899	8.88347	6.48043e-19	1.04019e-17
LAMB1	164.141	-3.2269	0.363361	-8.88069	6.64467e-19	1.06597e-17
ELF4	8089.15	0.908708	0.10234	8.87926	6.7304e-19	1.07913e-17
IL23A	112.865	1.88619	0.212446	8.87846	6.77906e-19	1.08634e-17
TBC1D13	2523.11	0.547782	0.0617072	8.87711	6.862e-19	1.09904e-17
HRH1	48.0784	2.45599	0.27676	8.87409	7.05087e-19	1.12867e-17
CCBE1	19.6145	-3.47245	0.391347	-8.87307	7.11578e-19	1.13845e-17
FLAD1	1276.85	0.596491	0.067226	8.87292	7.1254e-19	1.13937e-17
STK35	2889.95	0.655871	0.0739211	8.87259	7.14661e-19	1.14214e-17
C2orf88	1079.56	-2.96948	0.334711	-8.87176	7.19982e-19	1.15002e-17
SIAE	1108.39	1.1967	0.134907	8.8706	7.27554e-19	1.16047e-17
NETO2	994.759	1.21588	0.137067	8.87069	7.26955e-19	1.16047e-17
CTC-338M12.4	236.624	0.867653	0.0978125	8.87057	7.27707e-19	1.16047e-17
TMEM212-AS1	27.5826	7.88685	0.889195	8.86965	7.33742e-19	1.16946e-17
KIAA1755	71.1812	3.08853	0.348289	8.86774	7.46448e-19	1.18907e-17
RIMS3	892.14	-1.48093	0.167064	-8.86447	7.68665e-19	1.2238e-17
TACR2	15.525	2.25627	0.254557	8.86351	7.75332e-19	1.23375e-17
MRPL18	1315.85	0.915953	0.103349	8.86268	7.81121e-19	1.24229e-17
RP11-157D23.2	4.82233	5.49691	0.620318	8.86143	7.89964e-19	1.25568e-17
ADCY1	120.109	2.98093	0.336509	8.85839	8.11809e-19	1.2897e-17
FLNC	31.5139	3.09275	0.349175	8.85731	8.19663e-19	1.30148e-17
ELP5	1213.9	0.63819	0.0720749	8.85454	8.40259e-19	1.33346e-17
BEST3	61.7882	-3.61555	0.408346	-8.85414	8.43307e-19	1.33758e-17
CMYA5	261.889	2.47327	0.279353	8.85356	8.47684e-19	1.3438e-17
XK	2437.29	-2.37135	0.267853	-8.85317	8.50657e-19	1.34779e-17
SLC6A13	113.031	3.1086	0.351135	8.85301	8.51898e-19	1.34903e-17
TPGS2	3219.37	-0.760974	0.0859592	-8.85273	8.54048e-19	1.35171e-17
PCK1	14.4952	-3.45753	0.390565	-8.85263	8.5478e-19	1.35214e-17
CENPE	2711.57	-1.53883	0.173908	-8.84857	8.86506e-19	1.40082e-17
AC004540.4	32.9181	2.66062	0.300683	8.84857	8.86506e-19	1.40082e-17
HACL1	1139.38	0.454378	0.0513628	8.84643	9.03635e-19	1.42712e-17
ZSCAN10	13.4844	2.00093	0.226209	8.84549	9.1126e-19	1.4384e-17
RP11-117D22.2	62.9682	-3.16724	0.35808	-8.84505	9.14891e-19	1.44335e-17
RP11-195F19.5	26.066	1.78126	0.201451	8.84214	9.39013e-19	1.48062e-17
TFDP1	7812.08	-0.915874	0.103594	-8.84103	9.48364e-19	1.49456e-17
CMAHP	2615.15	1.50562	0.170313	8.84032	9.54425e-19	1.50331e-17
RP11-301N24.3	23.4715	5.36298	0.606681	8.83986	9.58346e-19	1.50868e-17
RP11-309I15.1	8.48619	3.34579	0.378538	8.83872	9.68235e-19	1.52343e-17
RP11-541F9.2	3.4137	-4.36964	0.494402	-8.83823	9.7243e-19	1.52922e-17
CTSS	35127.8	-1.80186	0.203946	-8.83499	1.0011e-18	1.57346e-17
SPATA24	41.5095	1.01902	0.11535	8.83416	1.00851e-18	1.58426e-17
GPR176	53.1779	-1.75814	0.199039	-8.83315	1.0177e-18	1.59785e-17
LYPD8	8.40373	3.26708	0.369925	8.83175	1.03054e-18	1.61714e-17
SOX5	256.473	2.7315	0.309294	8.83141	1.03368e-18	1.62121e-17
CTD-2240J17.1	10.3591	-2.38783	0.270434	-8.82963	1.05025e-18	1.64632e-17
RP5-1091N2.9	157.429	1.11513	0.126297	8.82944	1.05199e-18	1.64817e-17
STEAP4	914.558	-2.97946	0.337504	-8.82795	1.06616e-18	1.66948e-17
SLC25A27	28.7112	-1.7991	0.203798	-8.82783	1.06725e-18	1.6703e-17
RGS16	305.186	-2.39807	0.271652	-8.82772	1.06832e-18	1.67109e-17
PCSK4	241.017	1.47215	0.166769	8.82747	1.07066e-18	1.67387e-17
AC007204.2	18.7595	1.18223	0.133945	8.82619	1.08298e-18	1.69223e-17
EDEM2	2541.11	0.634945	0.0719712	8.82221	1.12221e-18	1.7526e-17
PARVG	18056.9	0.982247	0.111359	8.82056	1.13893e-18	1.77778e-17
COL6A6	108.95	-2.60997	0.295936	-8.81937	1.15104e-18	1.79573e-17
RP11-343H19.1	9.42793	2.42474	0.274996	8.81737	1.17183e-18	1.82719e-17
ZNF969P	2.97071	-3.86019	0.43783	-8.81663	1.17954e-18	1.83824e-17
AC008697.1	52.6007	2.93157	0.332526	8.81607	1.18548e-18	1.84652e-17
MIR2355	27.1921	-1.51142	0.171446	-8.81568	1.18959e-18	1.85194e-17
BCKDHA	2162.07	0.750907	0.0852068	8.81276	1.221e-18	1.89984e-17
C1orf198	947.906	-1.36377	0.154753	-8.81253	1.22351e-18	1.90273e-17
FAM82A2	1628.93	-0.694212	0.0788043	-8.80932	1.25903e-18	1.95694e-17
PLA2G7	307.343	-3.43311	0.389727	-8.80902	1.2624e-18	1.96114e-17
HPD	47.8641	3.18443	0.361563	8.80739	1.28098e-18	1.98896e-17
TRMT5	445.934	-1.2414	0.140951	-8.80732	1.28171e-18	1.98904e-17
MFAP3L	919.058	-3.19733	0.363068	-8.80643	1.29189e-18	2.00379e-17
NME8	296.21	-2.10431	0.239008	-8.80433	1.31634e-18	2.04063e-17
MIR144	5.32687	-3.9569	0.449483	-8.80324	1.32922e-18	2.05952e-17
ABI3BP	17.8849	-2.86354	0.325298	-8.80282	1.33416e-18	2.0661e-17
CLK3	7807.56	0.673139	0.0764704	8.80261	1.33665e-18	2.06887e-17
ZNF503	1054.26	1.88372	0.214003	8.80232	1.34018e-18	2.07323e-17
RP11-195F19.30	35.4093	1.74942	0.19877	8.80124	1.35315e-18	2.0922e-17
SLC22A4	1464.78	-1.26655	0.143916	-8.80061	1.36076e-18	2.10286e-17
GLS2	17.5524	-2.04783	0.232861	-8.7942	1.44069e-18	2.22522e-17
FAM171B	71.0863	-2.40814	0.273855	-8.79346	1.45026e-18	2.23883e-17
ALG1L2	14.3419	2.46575	0.280434	8.79262	1.46116e-18	2.25447e-17
AC009469.1	1144.36	-1.8613	0.211707	-8.79186	1.47102e-18	2.26849e-17
POMT1	1399.38	0.861365	0.0979756	8.79162	1.47412e-18	2.27209e-17
CTC-277H1.7	40.2216	2.05051	0.233285	8.78971	1.4994e-18	2.30985e-17
KCTD14	33.1211	2.71014	0.308341	8.78944	1.50309e-18	2.31431e-17
DEFA4	710.076	3.29492	0.374902	8.78875	1.51227e-18	2.32724e-17
ITSN1	1306.12	-1.73692	0.197669	-8.787	1.53612e-18	2.3627e-17
SLC15A2	2649.56	1.90789	0.21713	8.78684	1.53828e-18	2.36479e-17
GTF3A	4491.11	0.636576	0.0724666	8.7844	1.57197e-18	2.41532e-17
ATP11C	2202.57	-0.759441	0.0864654	-8.78318	1.58922e-18	2.44056e-17
CNTN1	22.1545	-3.84668	0.437989	-8.78261	1.59728e-18	2.45166e-17
C16orf95	161.228	-1.20713	0.137447	-8.78247	1.59916e-18	2.45327e-17
ZNF365	43.8785	-3.24955	0.370009	-8.78234	1.60103e-18	2.45485e-17
AC104024.2	11.0733	-2.90795	0.331119	-8.78218	1.60338e-18	2.45718e-17
PROX2	41.9924	2.16159	0.246275	8.77717	1.67647e-18	2.56785e-17
NAP1L3	65.941	-2.55179	0.290766	-8.77609	1.69251e-18	2.59108e-17
RP5-998N21.4	14.1309	4.51826	0.514863	8.77566	1.69901e-18	2.59967e-17
ATP8B3	1428.32	1.48475	0.169212	8.77448	1.71699e-18	2.62583e-17
SNORD21	100.716	1.08815	0.124042	8.7724	1.74901e-18	2.67341e-17
EEF2	134953	0.889593	0.101456	8.76829	1.81401e-18	2.77132e-17
RP11-252C15.1	47.31	3.30195	0.376586	8.76812	1.81675e-18	2.77407e-17
AC004510.2	32.0556	1.91379	0.218297	8.7669	1.83656e-18	2.80287e-17
LIMK1	2381.29	0.745627	0.0850539	8.76652	1.84279e-18	2.81092e-17
ZBTB33	7060.06	1.37283	0.15662	8.76535	1.8619e-18	2.8386e-17
RHOT1P1	14.393	-1.60249	0.182829	-8.76498	1.86811e-18	2.8466e-17
DHRS9	835.187	2.05718	0.234708	8.76483	1.8706e-18	2.84892e-17
LHFPL2	1984.77	-2.05432	0.234438	-8.76276	1.90533e-18	2.90031e-17
C19orf73	28.8024	1.65784	0.189228	8.76109	1.93366e-18	2.94192e-17
ANKLE1	1728.92	-1.40037	0.159848	-8.76065	1.9413e-18	2.95202e-17
AC006033.22	10.1367	2.2171	0.253077	8.76056	1.94274e-18	2.95269e-17
ANKRD13B	242.466	1.50572	0.17189	8.75983	1.95553e-18	2.96944e-17
THAP4	1698.3	0.7007	0.0799903	8.75981	1.95578e-18	2.96944e-17
HBEGF	4830.08	-2.25968	0.258001	-8.75843	1.97983e-18	3.00441e-17
RP11-48O20.4	66.0911	-2.26298	0.258429	-8.75668	2.01091e-18	3.05e-17
IGKV1D-42	1.63703	-3.87345	0.442446	-8.75463	2.04773e-18	3.10424e-17
RP11-234K19.2	168.905	-4.23454	0.483751	-8.75355	2.06737e-18	3.13241e-17
TMED9	4477.95	0.779386	0.0890814	8.74914	2.14983e-18	3.25568e-17
AHCY	4374.12	0.964298	0.110217	8.74908	2.15097e-18	3.25574e-17
NSG1	88.0798	-2.79962	0.320003	-8.74873	2.15767e-18	3.26419e-17
SELENBP1	2758.73	-2.55614	0.292246	-8.74654	2.19994e-18	3.32643e-17
SLPI	119.401	2.44723	0.279833	8.74535	2.22329e-18	3.36001e-17
IGF2BP2	4224.72	1.46531	0.167555	8.74529	2.22447e-18	3.36008e-17
BCL2L15	219.66	-1.51622	0.173383	-8.74495	2.23113e-18	3.36842e-17
DDX18	5327.67	-0.525603	0.0601048	-8.74479	2.2344e-18	3.37162e-17
SLC15A4	5211.37	-1.11506	0.127566	-8.74103	2.30993e-18	3.48381e-17
RP11-589C21.5	63.2599	-2.02435	0.231666	-8.73822	2.3681e-18	3.56971e-17
AC008537.2	38.0565	2.64057	0.302261	8.73608	2.41337e-18	3.6361e-17
ARMC9	222.947	1.59897	0.183126	8.73155	2.51217e-18	3.78301e-17
HLTF	2850.3	-1.05791	0.121167	-8.73101	2.52415e-18	3.79912e-17
FGF17	23.5242	2.51622	0.28821	8.73051	2.53526e-18	3.81389e-17
RP11-173C20.2	28.2119	-3.33475	0.382149	-8.72631	2.63107e-18	3.956e-17
BAG4	3258.58	0.717995	0.0822866	8.72554	2.64903e-18	3.98097e-17
ZFYVE19	1195.53	0.884053	0.101324	8.725	2.66188e-18	3.99825e-17
TRIM11	3284.48	1.09341	0.125388	8.72019	2.77735e-18	4.16956e-17
SMARCC1	12580	0.621016	0.071217	8.72005	2.78072e-18	4.17249e-17
PARP6	4373.72	0.78008	0.0894713	8.71878	2.81223e-18	4.21763e-17
ZNF19	242.205	-1.16572	0.133727	-8.71717	2.85247e-18	4.2758e-17
FAM69A	223.722	-1.82623	0.209527	-8.71599	2.88238e-18	4.31844e-17
TTBK1	12.2378	3.37497	0.387233	8.71561	2.8921e-18	4.3308e-17
PUM1	10802.5	0.603944	0.069295	8.71554	2.89367e-18	4.33096e-17
COL28A1	28.8844	-2.39808	0.275174	-8.71475	2.91405e-18	4.35924e-17
PFKFB3	15020.2	-1.98975	0.228329	-8.71443	2.92236e-18	4.36945e-17
RP11-211A18.1	15.6018	-3.03428	0.348196	-8.71428	2.92618e-18	4.37295e-17
ALAS1	3186.43	1.26414	0.14511	8.71158	2.99666e-18	4.476e-17
LINC00671	102.025	-2.88838	0.331568	-8.71126	3.00504e-18	4.48625e-17
C16orf87	1392.62	1.02613	0.117811	8.71001	3.03844e-18	4.53382e-17
CCDC132	1539.82	-0.82193	0.0943788	-8.70884	3.07e-18	4.57859e-17
SORBS1	540.836	-1.76421	0.202597	-8.70798	3.09332e-18	4.61103e-17
RP5-857K21.11	54.0994	-2.78711	0.320094	-8.70717	3.1156e-18	4.6419e-17
ABCC6P1	14.2258	3.48549	0.400327	8.70661	3.13104e-18	4.66255e-17
RP11-90P13.1	16.6512	3.70418	0.425535	8.70477	3.18215e-18	4.73625e-17
CNTROB	4503	0.961619	0.110471	8.70468	3.18475e-18	4.73774e-17
APC	5533.53	-0.840706	0.0965907	-8.70379	3.20973e-18	4.77249e-17
PLCH2	388.988	-2.38654	0.27428	-8.70109	3.28722e-18	4.88524e-17
AP000580.1	186.006	1.0219	0.117461	8.69989	3.3222e-18	4.93474e-17
UTP14C	1705.96	-0.825328	0.0948696	-8.6996	3.33056e-18	4.94466e-17
NPRL3	2361.46	-0.786091	0.0903622	-8.69934	3.3381e-18	4.95336e-17
NTNG1	16.1429	-2.52412	0.290165	-8.69892	3.3505e-18	4.96926e-17
PPAPDC3	141.697	2.10103	0.241597	8.69644	3.42445e-18	5.07638e-17
UCK1	1085.75	0.584221	0.067186	8.69558	3.45063e-18	5.11262e-17
TMCO7	1867.18	-0.84267	0.0969197	-8.69452	3.48308e-18	5.15811e-17
ZNF99	2.30009	-4.07826	0.469131	-8.69322	3.5231e-18	5.21476e-17
LRPAP1	6298.99	0.747621	0.0860229	8.69096	3.59395e-18	5.31695e-17
OR6K4P	10.876	-4.08832	0.470459	-8.69007	3.6223e-18	5.35353e-17
YDJC	1387.33	0.842454	0.0969441	8.6901	3.62124e-18	5.35353e-17
DDX49	1978.47	0.626492	0.0720952	8.68978	3.6313e-18	5.35876e-17
GABRR1	8.97966	4.20077	0.483412	8.68983	3.62994e-18	5.35876e-17
[truncated: 27,476 more rows]

## Sheet: B DE hiIL6 MLL.GF v loIL6
Differetially regulated genes comparing high-IL6/R samples with MLL-rearrangements and RAS/FLT3 point mutations to low_IL6/R pAML samples
Shown are DESeq2 Wald Test results. 'pvalue' indicates the nominal p-value of the test, and 'padj' is the FDR-adjusted p-value.
A positive log2FoldChange value indicates higher expression in high-IL6/R samples.
	baseMean	log2FoldChange	lfcSE	stat	pvalue	padj
TRH	3677.5	-7.64166	0.42288	-18.0705	5.44103e-73	1.59183e-68
IL6	25.548	3.84362	0.21961	17.502	1.38348e-68	2.02376e-64
FBXW4P1	1170.21	-2.58367	0.149656	-17.2641	8.76792e-67	8.55047e-63
RP11-39E3.6	1472.04	-3.58058	0.211116	-16.9603	1.61606e-64	1.18198e-60
BCR	17024.5	-1.83152	0.112005	-16.3521	4.20033e-60	2.4577e-56
TFPI	4389.24	-3.63954	0.227019	-16.0318	7.65713e-58	3.73362e-54
POU4F1	2757.69	-7.97382	0.497965	-16.0128	1.0401e-57	4.34703e-54
CX3CR1	542.269	4.84168	0.302767	15.9914	1.46606e-57	5.36136e-54
IL6R	2941.4	2.31074	0.146735	15.7477	7.11933e-56	2.25708e-52
TSPAN7	505.196	-5.03308	0.31971	-15.7426	7.71492e-56	2.25708e-52
RP11-616M22.5	134.761	-7.81017	0.508251	-15.3668	2.73464e-53	7.27315e-50
KDM5B	19327.9	-1.4933	0.0998884	-14.9497	1.56447e-50	3.81419e-47
HPGDS	575.044	-5.59226	0.375726	-14.8839	4.19506e-50	9.44082e-47
FAM69B	2232.12	-3.742	0.252422	-14.8244	1.01922e-49	2.12989e-46
EGFL7	2341.45	-3.66819	0.249065	-14.7278	4.27204e-49	8.33218e-46
TTC7B	1958.15	-1.98263	0.135647	-14.6161	2.21602e-48	4.05199e-45
CSRP2	279.758	-4.50877	0.315434	-14.2939	2.38912e-46	4.11154e-43
JUP	10772.1	-2.65824	0.186796	-14.2307	5.90694e-46	9.60074e-43
FAM160B1	7891.37	-1.45498	0.103163	-14.1037	3.60414e-45	5.27214e-42
AP1S2	1509.72	1.77368	0.125733	14.1067	3.45209e-45	5.27214e-42
NTRK1	819.931	-4.40058	0.312865	-14.0654	6.19324e-45	8.62806e-42
CTD-2192J16.17	988.112	-2.14071	0.152575	-14.0306	1.01309e-44	1.34723e-41
RP5-972B16.2	219.82	-4.36693	0.311721	-14.0091	1.37132e-44	1.74431e-41
CYTL1	629.82	-4.51551	0.322581	-13.9981	1.60143e-44	1.95215e-41
RP11-704M14.1	982.533	-6.16205	0.440462	-13.99	1.79512e-44	2.10072e-41
SHANK3	4415.69	-3.74086	0.268123	-13.952	3.05763e-44	3.44054e-41
SLCO5A1	1118.84	-4.98923	0.361099	-13.8168	2.01841e-43	2.18706e-40
ITGA9	4565.77	-3.36513	0.24437	-13.7707	3.82694e-43	3.9986e-40
LRP12	1430.96	-2.62317	0.191816	-13.6754	1.4239e-42	1.43647e-39
REEP3	1397.25	2.77882	0.205354	13.5319	1.01424e-41	9.89087e-39
AC010642.1	3304.85	-1.08012	0.0799794	-13.505	1.46205e-41	1.36977e-38
RBPMS	776.616	-5.10788	0.378273	-13.5032	1.49824e-41	1.36977e-38
STAM	5439.2	-1.75667	0.13061	-13.4497	3.09041e-41	2.73979e-38
ZBTB8A	742.547	-2.62848	0.196187	-13.3979	6.22334e-41	5.355e-38
SLC12A8	95.6184	1.69806	0.126833	13.3882	7.09144e-41	5.92764e-38
ZNF709	1073.94	-2.19255	0.164266	-13.3476	1.22368e-40	9.94446e-38
RP1-27O5.3	686.189	-2.63559	0.197824	-13.3229	1.70289e-40	1.34648e-37
PQLC2	799.89	1.9313	0.145701	13.2552	4.21109e-40	3.24209e-37
IRGQ	14240.6	-1.74565	0.131809	-13.2438	4.89783e-40	3.67412e-37
PRDM16	777.066	-6.36605	0.482017	-13.2071	7.9837e-40	5.83928e-37
SYT2	125.088	5.50386	0.417465	13.184	1.08468e-39	7.73983e-37
GNA15	13710.7	-2.1384	0.162675	-13.1453	1.81133e-39	1.26172e-36
ZNF8	2142.08	-1.33648	0.10172	-13.1389	1.97198e-39	1.34168e-36
BAALC	2121.81	-4.12377	0.314353	-13.1183	2.58668e-39	1.71991e-36
ATL3	5101.95	1.12901	0.0861881	13.0994	3.31988e-39	2.15836e-36
NTN1	617.577	-3.69609	0.283184	-13.0519	6.19867e-39	3.94235e-36
NFIX	4328.37	-2.67232	0.205343	-13.014	1.0192e-38	6.34418e-36
SAMHD1	8190.98	2.94212	0.226669	12.9798	1.59271e-38	9.70755e-36
XXbac-BPG300A18.12	1301.71	-1.63297	0.12583	-12.9776	1.63956e-38	9.7892e-36
LGSN	76.5887	-6.7661	0.522499	-12.9495	2.36488e-38	1.38374e-35
RP11-251M1.1	104.868	-4.63794	0.358535	-12.9358	2.82604e-38	1.62115e-35
C19orf77	1637.13	-2.61869	0.203092	-12.8941	4.85902e-38	2.73376e-35
MN1	2558.01	-3.62222	0.280996	-12.8907	5.08104e-38	2.80474e-35
LRRC37B	3162.27	-1.08408	0.0842221	-12.8717	6.49235e-38	3.51741e-35
PPT2	1222.71	-1.6691	0.12974	-12.8649	7.08985e-38	3.77128e-35
BRI3BP	2539.67	2.10445	0.163953	12.8357	1.03443e-37	5.40417e-35
AP001007.1	104.117	2.89738	0.226682	12.7817	2.07496e-37	1.065e-34
NAGA	1876.48	1.94844	0.152485	12.7779	2.17896e-37	1.0991e-34
RP13-644M16.4	135.449	-6.10357	0.48072	-12.6967	6.1651e-37	3.05706e-34
RP11-480I12.2	273.34	-1.64969	0.130158	-12.6745	8.19308e-37	3.99495e-34
AP001171.1	241.471	-4.53263	0.359227	-12.6177	1.68581e-36	8.08527e-34
UMODL1	542.8	-4.03718	0.321196	-12.5692	3.11746e-36	1.47104e-33
ATP2C1	8448.83	-1.22903	0.097997	-12.5415	4.4243e-36	2.05456e-33
SLC9A7P1	195.203	3.32079	0.265174	12.5231	5.5842e-36	2.55268e-33
RASSF4	1258.66	2.81065	0.224542	12.5173	6.00493e-36	2.70277e-33
TFDP2	10206.2	-1.2317	0.0986175	-12.4897	8.50193e-36	3.76867e-33
AK2	6503.15	1.42707	0.114932	12.4166	2.12334e-35	9.27169e-33
ARPC5	2654.44	1.50567	0.121604	12.3818	3.28053e-35	1.4114e-32
LDB1	6038.89	-1.02541	0.0829919	-12.3555	4.54777e-35	1.92826e-32
FEZ1	140.377	3.9455	0.319419	12.3521	4.74457e-35	1.98296e-32
RNF103	6739.31	-1.34178	0.108718	-12.3418	5.39319e-35	2.2223e-32
AKR1C3	825.48	-2.74135	0.222221	-12.3361	5.78828e-35	2.35197e-32
ZNF529	2302.81	-1.38078	0.112074	-12.3203	7.04474e-35	2.74801e-32
PREB	1071.59	1.37878	0.111902	12.3213	6.95965e-35	2.74801e-32
KIAA0930	4127.05	1.86558	0.151397	12.3224	6.86161e-35	2.74801e-32
LILRA1	396.032	2.90267	0.236214	12.2883	1.04639e-34	4.02805e-32
DDAH2	5336.3	-1.28138	0.104312	-12.2841	1.10287e-34	4.19034e-32
MARCH6	22532.9	-0.964345	0.0787491	-12.2458	1.76925e-34	6.63605e-32
BSDC1	10488.8	-1.31671	0.107697	-12.2261	2.2554e-34	8.35241e-32
SLC37A2	256.153	2.70591	0.222255	12.1748	4.23525e-34	1.54883e-31
EGFL8	696.703	-1.61481	0.132888	-12.1517	5.61941e-34	2.02965e-31
ERVFRD-1	96.3665	-4.03477	0.333548	-12.0965	1.1017e-33	3.93065e-31
LUZP1	11383.7	-1.79024	0.148042	-12.0928	1.15226e-33	4.0615e-31
MAN1A1	10469.9	-2.51816	0.208967	-12.0506	1.92647e-33	6.70963e-31
BRE	3024.03	1.92681	0.160001	12.0425	2.12418e-33	7.31118e-31
TFG	4338.97	-0.971487	0.0807341	-12.0332	2.3786e-33	8.09166e-31
SAPCD2	443.659	2.37243	0.197261	12.0269	2.56735e-33	8.63339e-31
STAT5A	11342.6	-1.14091	0.0950546	-12.0027	3.43917e-33	1.14337e-30
TNFAIP8L2	254.085	1.88912	0.157677	11.9809	4.47471e-33	1.47092e-30
VPS37B	6623.72	-1.19247	0.0997254	-11.9576	5.92692e-33	1.92664e-30
HVCN1	587.875	2.01467	0.168536	11.9539	6.19246e-33	1.99084e-30
RP3-354N19.3	374.133	-2.62507	0.219633	-11.9521	6.33299e-33	2.01389e-30
MMP28	95.3211	-3.73798	0.313237	-11.9334	7.9269e-33	2.49365e-30
PTK7	2238.96	-2.34721	0.197158	-11.9052	1.11177e-32	3.4602e-30
RNF103-CHMP3	1323.67	-1.12301	0.0943438	-11.9033	1.13699e-32	3.50144e-30
RP11-262D11.2	31.8892	2.82586	0.237738	11.8864	1.39246e-32	4.24351e-30
RP1-184J9.2	383.336	-1.86462	0.157062	-11.8719	1.65719e-32	4.99821e-30
TGFBRAP1	8331.83	-1.34384	0.113326	-11.8582	1.95127e-32	5.82514e-30
GYPC	9005.04	-2.44701	0.207254	-11.8068	3.59873e-32	1.06348e-29
PTPN9	1496.84	1.13889	0.0966327	11.7858	4.62025e-32	1.3517e-29
ZFYVE1	2892.16	-1.00373	0.0854616	-11.7448	7.50742e-32	2.17463e-29
ANKRD33B	759.36	-2.16291	0.184463	-11.7254	9.44514e-32	2.70909e-29
FGL2	1709.89	3.15126	0.268991	11.7151	1.06653e-31	3.02937e-29
TEX9	126.55	-2.31976	0.198055	-11.7127	1.09676e-31	3.08527e-29
SLC2A9	711.124	2.21908	0.18949	11.7108	1.12254e-31	3.12771e-29
HDC	3963.08	-4.11566	0.351573	-11.7064	1.18151e-31	3.25819e-29
LRRC17	37.0517	2.59249	0.221473	11.7057	1.19164e-31	3.25819e-29
UBE2Q2P1	960.227	-1.43435	0.122626	-11.6969	1.32141e-31	3.57955e-29
SCIMP	313.977	3.21948	0.275936	11.6675	1.86894e-31	5.0163e-29
WDR48	8013.19	-1.16177	0.099686	-11.6543	2.1813e-31	5.80146e-29
TPRG1	59.2956	3.56183	0.305735	11.65	2.29349e-31	6.04489e-29
RAB7L1	673.292	1.60745	0.138288	11.6239	3.11469e-31	8.13602e-29
C18orf25	6019.93	-0.972915	0.0837602	-11.6155	3.43816e-31	8.90149e-29
RP11-31E23.1	2870.65	-2.19215	0.188828	-11.6092	3.69916e-31	9.4932e-29
AIF1L	543.363	-3.88798	0.335582	-11.5858	4.865e-31	1.23766e-28
RP11-745O10.4	605.17	1.03008	0.0889569	11.5796	5.22896e-31	1.31878e-28
CDK20	129.202	2.54553	0.220527	11.5429	8.01363e-31	2.00382e-28
GRIN2D	172.076	3.42227	0.296553	11.5402	8.27512e-31	2.05167e-28
HDHD1	236.23	1.7722	0.153671	11.5325	9.04889e-31	2.22466e-28
SV2A	2285.17	-2.3419	0.203213	-11.5244	9.94229e-31	2.42393e-28
AKR7A2	1529.9	1.36896	0.119064	11.4977	1.35518e-30	3.27662e-28
RAB39A	35.4938	3.54349	0.309298	11.4566	2.17991e-30	5.2275e-28
METTL7B	240.395	3.81682	0.333272	11.4526	2.28309e-30	5.43042e-28
SORCS1	79.2204	-4.89795	0.427836	-11.4482	2.40064e-30	5.66395e-28
EPS15	10143.8	-0.900671	0.0786909	-11.4457	2.47172e-30	5.785e-28
RP11-769O8.3	255.863	-2.55195	0.223347	-11.4259	3.10275e-30	7.2043e-28
FOXL1	81.9168	-5.77803	0.505728	-11.4252	3.13023e-30	7.21086e-28
FAM163A	16.6056	5.9948	0.525227	11.4137	3.57136e-30	8.16278e-28
ITGA7	1033.27	3.07232	0.269579	11.3967	4.34088e-30	9.8447e-28
YWHAB	8008.9	0.903453	0.0793047	11.3922	4.57407e-30	1.02938e-27
MS4A4A	129.156	3.11984	0.274053	11.3841	5.01855e-30	1.12078e-27
CPA3	2339.64	-3.83479	0.337038	-11.3779	5.38783e-30	1.19414e-27
PALM	772.911	-3.42683	0.301642	-11.3606	6.57166e-30	1.44557e-27
IGFLR1	423.282	1.3724	0.120865	11.3548	7.01952e-30	1.53256e-27
ZNF738	861.941	-1.40755	0.124049	-11.3467	7.70264e-30	1.66925e-27
SDE2	8519.76	-1.23121	0.108776	-11.3188	1.05935e-29	2.27885e-27
SNORA54	149.603	-1.19347	0.105484	-11.3142	1.11631e-29	2.34955e-27
HOXB9	545.937	-7.95643	0.70318	-11.3149	1.10697e-29	2.34955e-27
C4orf34	244.159	2.06393	0.182411	11.3147	1.10952e-29	2.34955e-27
CCR2	382.263	3.73236	0.330055	11.3083	1.19372e-29	2.49453e-27
VAT1L	269.472	5.38455	0.476672	11.2961	1.37137e-29	2.82541e-27
ACTR2	14382.2	1.00355	0.0888391	11.2963	1.36924e-29	2.82541e-27
RP11-64P12.8	1220.54	-1.38332	0.122554	-11.2874	1.51445e-29	3.09837e-27
RP1-163G9.1	219.096	-6.81601	0.604226	-11.2806	1.63691e-29	3.32565e-27
MCMBP	2358.37	0.959478	0.0851071	11.2738	1.76833e-29	3.56789e-27
SCP2	1894.29	1.04862	0.0930208	11.2729	1.78566e-29	3.57816e-27
NPR3	4001.32	-3.31689	0.294349	-11.2686	1.87586e-29	3.73335e-27
SHD	264.669	-4.28675	0.380872	-11.2551	2.18655e-29	4.32229e-27
OSBPL9	9026.25	-1.2316	0.109448	-11.2528	2.24357e-29	4.40522e-27
FHL3	3493.62	-1.82749	0.162559	-11.242	2.53497e-29	4.91147e-27
SNORD94	105.566	-1.06432	0.094672	-11.2422	2.53078e-29	4.91147e-27
LILRB1	332.707	2.50653	0.223086	11.2357	2.72273e-29	5.21818e-27
ATG4D	2522.22	-1.15956	0.103205	-11.2355	2.72895e-29	5.21818e-27
RP11-812I20.2	47.0343	-1.92625	0.171642	-11.2225	3.16218e-29	6.00732e-27
ZNF726	529.356	-1.95174	0.173934	-11.2211	3.21083e-29	6.06039e-27
snoR442	34.4665	-1.84232	0.164483	-11.2007	4.04725e-29	7.59014e-27
C11orf75	91.865	2.33262	0.208285	11.1991	4.11738e-29	7.6725e-27
CD209	74.5769	4.19615	0.375181	11.1843	4.86471e-29	9.00772e-27
EDIL3	95.4062	-4.85512	0.434136	-11.1834	4.91609e-29	9.04561e-27
RP11-68L18.1	50.1444	-2.33873	0.20928	-11.1751	5.39765e-29	9.8696e-27
STS	401	1.69075	0.151525	11.1582	6.52695e-29	1.18604e-26
ZNF816-ZNF321P	1212.3	-1.75471	0.157402	-11.148	7.32435e-29	1.32272e-26
ELOVL3	13.9306	3.4387	0.308592	11.1432	7.73228e-29	1.38783e-26
AC013474.4	439.377	-2.44594	0.219623	-11.137	8.28713e-29	1.47834e-26
PRRT1	61.8474	-1.71587	0.154285	-11.1214	9.87438e-29	1.75082e-26
RP11-484O2.1	13.8983	2.52497	0.227404	11.1034	1.20721e-28	2.12761e-26
OPN3	778.557	1.52934	0.137855	11.0938	1.34392e-28	2.35436e-26
SLC18A2	392.41	-4.16755	0.37629	-11.0754	1.65202e-28	2.87503e-26
VEZT	3364.39	-0.968809	0.087478	-11.0749	1.66079e-28	2.87503e-26
ZNF192	4967.55	-1.09882	0.0993016	-11.0654	1.84543e-28	3.17587e-26
ITM2A	4426.91	-2.85805	0.258313	-11.0643	1.86962e-28	3.19869e-26
COQ2	511.349	1.17019	0.10589	11.051	2.16798e-28	3.68759e-26
MS4A6A	2169.82	2.92201	0.264515	11.0466	2.27568e-28	3.8484e-26
HINT1	7851.51	-1.05248	0.0954233	-11.0296	2.75058e-28	4.62476e-26
MAGEF1	260.448	2.0629	0.187124	11.0242	2.91957e-28	4.88085e-26
SIGLEC7	128.444	3.18085	0.288745	11.0161	3.19598e-28	5.31259e-26
PKIB	135.966	3.34307	0.303619	11.0107	3.39175e-28	5.60616e-26
RP5-1158E12.3	62.7218	-3.41492	0.310241	-11.0073	3.52376e-28	5.79164e-26
MED21	2663.16	-0.933875	0.0849116	-10.9982	3.89853e-28	6.3718e-26
CEP55	215.269	1.98372	0.180496	10.9904	4.24956e-28	6.90695e-26
COL14A1	295.661	-3.11521	0.283482	-10.9891	4.31301e-28	6.97135e-26
IL9R	141.694	-3.08186	0.280551	-10.985	4.51005e-28	7.24978e-26
KANSL3	7325.14	-0.637104	0.058002	-10.9842	4.55389e-28	7.28025e-26
TPSD1	769.55	-4.4626	0.406327	-10.9828	4.62423e-28	7.35106e-26
RP11-343B5.1	75.8892	-1.52858	0.139185	-10.9823	4.64844e-28	7.35106e-26
ANKRD33B-IT1	162.628	-2.2389	0.20412	-10.9685	5.41558e-28	8.51818e-26
CD2AP	3407.78	-1.52684	0.13921	-10.9679	5.45411e-28	8.53292e-26
RP11-102F4.3	133.137	-4.86183	0.443389	-10.9652	5.6193e-28	8.74458e-26
VPS37C	770.451	1.52977	0.139719	10.9489	6.72743e-28	1.03732e-25
MAX	7562.4	-0.93191	0.0851156	-10.9488	6.73679e-28	1.03732e-25
NSD1	12389	0.824048	0.0753034	10.943	7.17544e-28	1.09908e-25
MRPS31P3	332.187	-1.35253	0.12367	-10.9367	7.69839e-28	1.17304e-25
RP4-781K5.6	34.128	4.35991	0.399019	10.9266	8.60515e-28	1.30442e-25
FLT4	769.96	-4.18683	0.383207	-10.9258	8.67963e-28	1.30892e-25
ARL5B	5602.86	-1.52057	0.139182	-10.925	8.7527e-28	1.31317e-25
ARVCF	763.938	-1.84245	0.16868	-10.9228	8.97253e-28	1.33929e-25
OSTM1	713.97	1.33175	0.121977	10.9181	9.45022e-28	1.40343e-25
CD300C	325.38	2.5029	0.229323	10.9143	9.84546e-28	1.45474e-25
NXT2	825.292	1.4558	0.133411	10.9121	1.00865e-27	1.48287e-25
DPY19L2	664.114	-2.9334	0.269062	-10.9023	1.12332e-27	1.63502e-25
IL17RA	11250.5	1.81349	0.166339	10.9024	1.12261e-27	1.63502e-25
KDM1A	5895.85	-0.758172	0.0696275	-10.889	1.30084e-27	1.88402e-25
IARS2	2380.42	0.959764	0.0881514	10.8877	1.31966e-27	1.90188e-25
RP11-830F9.6	27.5024	-2.85927	0.263112	-10.8671	1.65392e-27	2.37192e-25
RP11-344B5.2	28.0279	3.37958	0.311343	10.8548	1.89152e-27	2.69943e-25
PDZD2	285.39	-3.52265	0.324806	-10.8454	2.09731e-27	2.97858e-25
STAC3	311.755	1.51191	0.13942	10.8443	2.12219e-27	2.99936e-25
DOK4	313.458	-2.21503	0.2043	-10.842	2.17577e-27	3.06031e-25
FSCN1	6106.14	-2.08744	0.192731	-10.8309	2.45843e-27	3.44134e-25
TMTC1	59.7901	4.34458	0.401239	10.8279	2.53863e-27	3.53667e-25
ARTN	388.727	2.62751	0.242695	10.8264	2.58122e-27	3.57896e-25
KIF7	308.173	-2.61514	0.24169	-10.8202	2.76186e-27	3.81136e-25
LRP5L	3205.96	-1.58376	0.146596	-10.8036	3.30876e-27	4.54466e-25
C8orf56	15.6763	-4.53419	0.419927	-10.7976	3.53419e-27	4.8316e-25
SPINK4	9.18468	-4.96394	0.460085	-10.7892	3.87248e-27	5.26946e-25
AC078899.1	50.6662	0.958614	0.0889192	10.7807	4.24485e-27	5.74942e-25
PAQR8	347.742	2.34137	0.217413	10.7692	4.81046e-27	6.48548e-25
FAM171A1	502.897	-4.35842	0.406379	-10.725	7.76688e-27	1.04233e-24
GIPC3	257.071	-2.31567	0.216037	-10.7189	8.29877e-27	1.10863e-24
AC012309.5	34.1836	-2.68189	0.250234	-10.7175	8.42276e-27	1.12007e-24
CDH4	119.92	-5.48496	0.512104	-10.7106	9.07319e-27	1.20111e-24
ATP7B	628.105	-2.57475	0.240406	-10.71	9.13471e-27	1.20381e-24
MPL	627.591	-3.36211	0.313968	-10.7085	9.2898e-27	1.21876e-24
RP11-618I10.4	65.6516	-4.44763	0.415424	-10.7062	9.51473e-27	1.24269e-24
ITGB4	660.923	-3.2035	0.299248	-10.7052	9.62566e-27	1.25159e-24
AMBRA1	6744.04	-0.868992	0.0812147	-10.6999	1.01855e-26	1.31852e-24
C2orf81	55.9843	1.9953	0.186651	10.69	1.13314e-26	1.46041e-24
RBPMS2	224.832	-4.14129	0.387622	-10.6839	1.21128e-26	1.55426e-24
GPSM1	2408.22	-2.05682	0.192626	-10.6778	1.29319e-26	1.65212e-24
AL592188.3	1103.5	-4.6148	0.432462	-10.671	1.39129e-26	1.76972e-24
NET1	4745.89	-1.57539	0.147713	-10.6652	1.48103e-26	1.87572e-24
FCGR1A	266.836	2.34806	0.220387	10.6542	1.66632e-26	2.10129e-24
PRDX3	2402.44	1.33412	0.125226	10.6536	1.6769e-26	2.10556e-24
MYO5C	1066.79	-2.27273	0.213368	-10.6517	1.71269e-26	2.14131e-24
TLR5	85.7247	2.76394	0.259606	10.6467	1.8072e-26	2.24984e-24
GATSL1	57.3192	-1.58951	0.149377	-10.6409	1.92178e-26	2.38235e-24
NLGN3	995.643	-1.9129	0.179823	-10.6377	1.98958e-26	2.456e-24
OR2T8	20.0856	-2.56619	0.241392	-10.6308	2.14305e-26	2.62844e-24
PLEKHH1	70.3168	3.42758	0.322438	10.6302	2.15622e-26	2.62844e-24
BCL2L10	56.84	3.40084	0.319922	10.6302	2.15601e-26	2.62844e-24
TLR8	287.073	2.8226	0.265711	10.6228	2.33462e-26	2.8341e-24
C1GALT1C1	277.067	1.2583	0.118481	10.6202	2.3994e-26	2.9007e-24
PTBP2	5294.17	-1.22918	0.115819	-10.6129	2.59519e-26	3.12448e-24
TRBVB	312.777	-3.77335	0.356007	-10.5991	3.0092e-26	3.60808e-24
VWCE	531.757	-1.73768	0.164039	-10.5931	3.20902e-26	3.83197e-24
PITX1	240.691	6.63915	0.626981	10.5891	3.34842e-26	3.98217e-24
C1orf213	222.067	-1.3947	0.131962	-10.5689	4.15117e-26	4.91687e-24
LRRC8D	1991.12	1.03459	0.0979098	10.5668	4.24967e-26	5.01323e-24
NDRG2	484.437	2.4256	0.229766	10.5569	4.72235e-26	5.54848e-24
OSTF1	1159.97	1.10081	0.104303	10.5539	4.87084e-26	5.70006e-24
AL021707.2	1501.98	-1.31521	0.124676	-10.5491	5.13044e-26	5.97993e-24
STK32B	568.502	-3.38108	0.32073	-10.5418	5.54039e-26	6.43213e-24
Z69666.2	94.6711	-2.64443	0.250907	-10.5395	5.68101e-26	6.56932e-24
MAN1C1	257.038	2.00955	0.190727	10.5362	5.88135e-26	6.77421e-24
FAM120A	9019.89	0.632796	0.0600885	10.5311	6.21272e-26	7.12781e-24
PHTF1	4234.47	-1.4009	0.133346	-10.5058	8.12493e-26	9.28527e-24
MCAM	508.613	-3.12631	0.297594	-10.5053	8.16736e-26	9.29744e-24
BAZ2A	33350.3	-1.10656	0.105368	-10.5018	8.47112e-26	9.60585e-24
GNGT2	30.2903	2.33544	0.22243	10.4997	8.66937e-26	9.75504e-24
SVOPL	74.7742	-3.18228	0.303083	-10.4997	8.66758e-26	9.75504e-24
ZBTB5	3103.58	-1.06169	0.101216	-10.4893	9.6779e-26	1.08482e-23
GPRIN1	70.6692	2.60589	0.248621	10.4814	1.05217e-25	1.1749e-23
DHRS4-AS1	250.261	1.58759	0.151537	10.4766	1.10702e-25	1.23145e-23
TNFSF12	1323.76	1.67079	0.159525	10.4735	1.14291e-25	1.26655e-23
CCR1	691.912	2.79654	0.267031	10.4727	1.15266e-25	1.27253e-23
GRIK5	1667.48	-2.44754	0.233841	-10.4667	1.22877e-25	1.35146e-23
CTC-359D24.3	69.6422	-2.2912	0.219181	-10.4534	1.41307e-25	1.54834e-23
YES1	2056.55	-2.17155	0.207829	-10.4487	1.48481e-25	1.62088e-23
CACNA1C-AS2	79.1032	-2.17261	0.208051	-10.4427	1.58259e-25	1.7212e-23
NSF	1087.12	1.08572	0.104	10.4397	1.63355e-25	1.77005e-23
TNFSF12-TNFSF13	1245.77	1.676	0.160711	10.4287	1.83446e-25	1.9804e-23
GPC3	48.7721	4.57587	0.439093	10.4212	1.98435e-25	2.13434e-23
RNF10	26105.4	-1.29175	0.123969	-10.42	2.01045e-25	2.15449e-23
NPW	322.594	-2.63151	0.25258	-10.4185	2.04093e-25	2.17917e-23
DYRK3	712.667	-2.20731	0.211873	-10.4181	2.05053e-25	2.18146e-23
RP5-849H19.2	22.5977	-1.9763	0.189842	-10.4102	2.22679e-25	2.36039e-23
ALDH3A2	833.299	2.00126	0.192265	10.4089	2.25829e-25	2.38514e-23
RP11-230B22.1	35.8661	-2.20019	0.211517	-10.402	2.42896e-25	2.55579e-23
AC093415.4	35.0727	-2.99535	0.287969	-10.4016	2.43733e-25	2.55579e-23
AC125232.1	1259.17	-1.07889	0.103794	-10.3946	2.62512e-25	2.74288e-23
GTPBP1	14897	-1.24268	0.119577	-10.3923	2.68882e-25	2.79642e-23
RP3-407E4.3	15.8611	-5.34118	0.513969	-10.392	2.69549e-25	2.79642e-23
AE000661.37	544.216	-3.25225	0.313013	-10.3901	2.74947e-25	2.84017e-23
RP11-61L19.1	158.66	-1.29682	0.124819	-10.3895	2.76677e-25	2.84017e-23
EMID1	2254.51	-2.04084	0.196427	-10.3898	2.75892e-25	2.84017e-23
AGXT	42.4821	-6.96267	0.670365	-10.3864	2.85984e-25	2.92544e-23
TNFSF13	1410.54	1.64884	0.15879	10.3838	2.93882e-25	2.99575e-23
LATS2	6685.35	-1.18168	0.113827	-10.3814	3.01274e-25	3.06044e-23
RBFOX3	58.7502	-5.67978	0.547228	-10.3792	3.08381e-25	3.1218e-23
HKR1	2703.63	-0.964233	0.0930205	-10.3658	3.54749e-25	3.57881e-23
HBG2	15108.9	-3.73647	0.360749	-10.3575	3.86743e-25	3.86688e-23
PSME4	21580.7	-1.24242	0.119954	-10.3575	3.87022e-25	3.86688e-23
GFRA2	34.4581	2.8128	0.271574	10.3574	3.87269e-25	3.86688e-23
ZNF321P	733.889	-1.5607	0.150757	-10.3524	4.08208e-25	4.06209e-23
IST1	16430.4	-1.07497	0.103906	-10.3456	4.38161e-25	4.34537e-23
KLHL24	12473.2	-1.20168	0.116221	-10.3396	4.66591e-25	4.61168e-23
SLC25A29	5283.34	-1.33561	0.129203	-10.3373	4.78012e-25	4.70866e-23
GOLGA6L5	139.564	-1.73557	0.168055	-10.3273	5.30054e-25	5.20378e-23
HBZ	31.9351	-3.2392	0.313665	-10.3269	5.32262e-25	5.20797e-23
RPP25	64.1234	2.69167	0.260707	10.3245	5.46054e-25	5.32512e-23
RP11-182J1.12	50.6635	-1.45503	0.14098	-10.3208	5.6756e-25	5.51646e-23
CDK17	5784.82	-1.04202	0.100983	-10.3188	5.79714e-25	5.61593e-23
ZG16B	146.609	-2.4819	0.24087	-10.3039	6.76735e-25	6.53418e-23
SLC1A4	1900.5	1.55732	0.151234	10.2974	7.24209e-25	6.96956e-23
RP11-354E11.2	345.001	-4.10739	0.398915	-10.2964	7.31462e-25	7.01628e-23
LPHN3	176.068	-4.98007	0.484659	-10.2754	9.09636e-25	8.69683e-23
IQGAP1	11579.7	1.39962	0.136261	10.2716	9.46409e-25	9.01894e-23
U66061.31	1911.11	-3.10617	0.302496	-10.2685	9.77338e-25	9.28344e-23
SRSF12	105.987	-2.48805	0.242308	-10.2682	9.80544e-25	9.28375e-23
CCND2	22663	-1.57663	0.153607	-10.2641	1.02299e-24	9.65443e-23
M6PR	3436.61	0.858103	0.0836327	10.2604	1.06293e-24	9.99905e-23
ZNF385D	126.023	-4.80726	0.468665	-10.2573	1.09683e-24	1.02849e-22
AC026703.1	1435.87	-3.14276	0.306493	-10.2539	1.13625e-24	1.06205e-22
POU2F2	1078.56	1.71434	0.167319	10.2459	1.23433e-24	1.15005e-22
ACSM3	2672.76	-2.20367	0.215185	-10.2408	1.30135e-24	1.20864e-22
LINC00152	1210.69	-1.63343	0.15955	-10.2378	1.34305e-24	1.24343e-22
RP11-696N14.1	171.872	-1.77589	0.17356	-10.2321	1.42375e-24	1.31398e-22
PTRF	739.243	-3.61955	0.353815	-10.2301	1.45419e-24	1.33786e-22
MCTP2	6759.61	-2.06111	0.201514	-10.2281	1.48328e-24	1.36034e-22
SH3GL1P1	438.388	-1.05089	0.102755	-10.2272	1.49807e-24	1.36961e-22
FIP1L1	3609.7	-0.606425	0.0593366	-10.2201	1.61198e-24	1.46916e-22
C14orf142	114.397	1.26578	0.123941	10.2128	1.7383e-24	1.57937e-22
CYP1B1	352.653	3.57611	0.350248	10.2102	1.78446e-24	1.61629e-22
ATP6V0E1	1545.73	1.04316	0.102242	10.2028	1.92598e-24	1.73909e-22
ASUN	1389.82	-0.995256	0.0975573	-10.2018	1.9472e-24	1.75284e-22
GET4	2497.13	-0.856636	0.0839752	-10.2011	1.96121e-24	1.76003e-22
RAVER2	1370.83	-1.5763	0.154677	-10.191	2.17625e-24	1.94705e-22
C17orf62	2735.61	1.15184	0.113066	10.1873	2.25878e-24	2.01472e-22
TMBIM4	1347.32	0.72535	0.0712225	10.1843	2.33057e-24	2.07244e-22
TRPV4	21.008	3.50945	0.344679	10.1818	2.39111e-24	2.11983e-22
MPEG1	4828.23	3.05985	0.300807	10.1721	2.64052e-24	2.33387e-22
TSPAN13	626.912	-1.82124	0.179099	-10.1689	2.73016e-24	2.40583e-22
RP4-592A1.2	124.416	1.4253	0.140191	10.1668	2.78798e-24	2.44941e-22
AP4S1	508.397	-0.78777	0.0774957	-10.1653	2.83153e-24	2.48022e-22
RP11-498D10.4	1222.19	-1.00015	0.0984449	-10.1595	3.00603e-24	2.62521e-22
AOAH	2948.96	1.92523	0.189605	10.1539	3.18373e-24	2.77212e-22
ZSCAN18	1105.77	-1.88525	0.18575	-10.1494	3.33284e-24	2.89334e-22
RP11-582E3.4	91.1497	-1.44316	0.142397	-10.1348	3.8731e-24	3.35241e-22
FTH1P16	167.243	-1.30224	0.1285	-10.1342	3.89611e-24	3.35249e-22
TBXA2R	396.309	-2.54029	0.250662	-10.1343	3.89005e-24	3.35249e-22
ARF1P2	270.558	-1.29712	0.128044	-10.1303	4.05562e-24	3.47951e-22
PROSC	945.479	1.0623	0.104942	10.1227	4.37996e-24	3.74678e-22
ABHD4	1947.62	-1.64652	0.162721	-10.1187	4.56574e-24	3.89432e-22
ACR	39.2144	-3.01972	0.298485	-10.1168	4.65364e-24	3.93488e-22
COL6A4P2	63.1258	-2.51754	0.248842	-10.117	4.64279e-24	3.93488e-22
TOPORS	3631.12	-1.14047	0.112728	-10.117	4.64234e-24	3.93488e-22
HBG1	5721.75	-3.69441	0.365202	-10.1161	4.68838e-24	3.95283e-22
TSC22D1	5782.24	-1.36443	0.134918	-10.113	4.83623e-24	4.06577e-22
SLC35G2	302.598	-3.01461	0.298559	-10.0972	5.68476e-24	4.76543e-22
ZNF642	146.775	1.3345	0.132248	10.0909	6.06201e-24	5.06715e-22
LMBR1L	5316.87	-1.08108	0.107206	-10.0842	6.49173e-24	5.39551e-22
SLC5A10	309.512	-3.5905	0.356052	-10.0842	6.48907e-24	5.39551e-22
SIAH1	5302.76	-1.00186	0.0994136	-10.0777	6.93446e-24	5.74715e-22
PHF12	10868	-0.958598	0.0951351	-10.0762	7.04139e-24	5.81929e-22
ULK1	9574.47	-1.30781	0.129799	-10.0756	7.07973e-24	5.8345e-22
CTA-984G1.5	54.3201	-2.03862	0.202339	-10.0753	7.10357e-24	5.8377e-22
ITGAV	1959.39	-2.38812	0.237063	-10.0738	7.21633e-24	5.91375e-22
PDZD8	15932.5	-1.57904	0.156792	-10.071	7.42563e-24	6.06827e-22
ENOX2	396.971	1.41923	0.140959	10.0684	7.62114e-24	6.2107e-22
PRKAB2	2162.85	-1.24179	0.123365	-10.066	7.80548e-24	6.34325e-22
ZDHHC8P1	48.4111	-5.26621	0.523556	-10.0585	8.42365e-24	6.82665e-22
FXR1	8334.35	-0.790489	0.0785912	-10.0582	8.4497e-24	6.82885e-22
NEK5	33.799	-2.49939	0.248594	-10.0541	8.81181e-24	7.10188e-22
ZNF14	1136.17	-1.41047	0.140448	-10.0427	9.89695e-24	7.95453e-22
ZNF496	6172.73	-0.975183	0.0971088	-10.0422	9.94667e-24	7.97259e-22
RSBN1L-AS1	321.204	-1.1151	0.111125	-10.0347	1.07277e-23	8.5751e-22
ATG14	5350.19	-1.22878	0.122614	-10.0216	1.22563e-23	9.7703e-22
LY86-AS1	11.0791	2.58848	0.258388	10.0178	1.27332e-23	1.01229e-21
CMBL	503.564	-2.10059	0.209746	-10.0149	1.31054e-23	1.03906e-21
FCGR1B	62.1591	2.37015	0.236725	10.0123	1.34648e-23	1.06467e-21
LHX6	110.133	-3.49554	0.349295	-10.0074	1.41391e-23	1.11497e-21
CACNA1A	83.8955	2.1128	0.21114	10.0067	1.4249e-23	1.12062e-21
GADD45A	1519.46	-1.59371	0.159511	-9.99119	1.66564e-23	1.30643e-21
NUDT7	141.286	2.08343	0.208543	9.9904	1.6791e-23	1.31347e-21
FBP1	596.068	2.67522	0.26791	9.98553	1.76356e-23	1.37586e-21
CHMP4BP1	260.442	-1.16093	0.116292	-9.98291	1.81083e-23	1.40898e-21
COPS7A	829.793	0.895593	0.0897295	9.98104	1.84531e-23	1.42821e-21
NDUFAF6	1033.29	-0.775446	0.0776906	-9.98121	1.84214e-23	1.42821e-21
CTNND1	6922.37	-1.44151	0.144451	-9.97926	1.87859e-23	1.4469e-21
RP11-618I10.1	49.5221	-5.26961	0.528059	-9.97922	1.87934e-23	1.4469e-21
NHSL2	496.574	2.74322	0.274968	9.97649	1.93175e-23	1.48334e-21
FGD2	1253.91	2.49148	0.249823	9.97298	2.00135e-23	1.53276e-21
DCP1A	10106.9	-1.34848	0.135366	-9.96177	2.2404e-23	1.71136e-21
CBX1	654.615	1.49183	0.149855	9.95515	2.39471e-23	1.81987e-21
NAPB	1963.14	-1.06654	0.107135	-9.95514	2.3949e-23	1.81987e-21
MEX3C	10878.6	-1.01838	0.102306	-9.95428	2.41573e-23	1.83095e-21
RPS18P9	116.595	-1.13924	0.114471	-9.95223	2.46582e-23	1.86408e-21
FAM70A	109.7	3.88112	0.390572	9.93702	2.87299e-23	2.16629e-21
PAK1	2850.84	1.38409	0.139383	9.93008	3.08e-23	2.31642e-21
NUP54	2876.81	-0.751522	0.075695	-9.92829	3.13596e-23	2.35245e-21
ZNF256	700.913	-1.70122	0.171413	-9.92473	3.2499e-23	2.43169e-21
RP11-5N19.3	233.778	-1.43599	0.144714	-9.92294	3.30872e-23	2.46939e-21
C1orf54	157.101	1.80027	0.18148	9.9199	3.41097e-23	2.53922e-21
CABLES1	802.156	-2.38584	0.240523	-9.91939	3.42854e-23	2.54582e-21
SNX27	2994.17	0.938187	0.0946306	9.9142	3.61145e-23	2.67485e-21
WIPF3	84.1256	-5.12839	0.517375	-9.91233	3.67965e-23	2.71848e-21
RP11-684O24.1	51.3551	-2.26364	0.228436	-9.90931	3.79275e-23	2.79498e-21
C9orf64	193.469	1.64871	0.166432	9.9062	3.91258e-23	2.87604e-21
MYL12A	4988.55	0.902136	0.0910726	9.90568	3.93271e-23	2.88359e-21
HNRNPA1L2	832.329	-1.02027	0.103015	-9.90411	3.99508e-23	2.922e-21
TRBV27	292.614	-2.97853	0.300805	-9.90189	4.08483e-23	2.98019e-21
HNMT	196.668	3.10263	0.313901	9.88411	4.87891e-23	3.55068e-21
SGTA	3313.88	-0.886216	0.0897277	-9.87672	5.25241e-23	3.81301e-21
CTSZ	2724.09	1.51419	0.153381	9.87213	5.49858e-23	3.98184e-21
AC093627.10	286.028	1.72371	0.174831	9.85928	6.24977e-23	4.51465e-21
CD99P1	1140.14	-1.35696	0.137702	-9.8543	6.56732e-23	4.73235e-21
GATA2	7602.76	-2.52808	0.256602	-9.85214	6.71013e-23	4.82338e-21
SPPL3	3334.82	-0.692432	0.0702883	-9.85131	6.76545e-23	4.85122e-21
C11orf9	756.725	-3.06123	0.310891	-9.84666	7.0859e-23	5.06859e-21
ADPRH	685.264	1.32233	0.134306	9.84564	7.15856e-23	5.10807e-21
RP11-293I14.2	147.205	1.08904	0.110637	9.84344	7.31666e-23	5.20818e-21
OCEL1	164.978	1.16194	0.118419	9.81216	9.98106e-23	7.08752e-21
COL6A5	152.765	-4.72795	0.481874	-9.81159	1.00373e-22	7.1102e-21
TTC32	751.227	-0.793005	0.0809155	-9.8004	1.12136e-22	7.92425e-21
AC092329.1	583.056	-1.27205	0.129808	-9.79942	1.13233e-22	7.98251e-21
RP11-439E19.1	256.385	-1.27647	0.130337	-9.79365	1.19892e-22	8.43166e-21
ARMCX3	4650.09	-1.10027	0.112351	-9.79312	1.20515e-22	8.45514e-21
BCL6B	209.943	-3.09244	0.315918	-9.78873	1.25864e-22	8.80929e-21
TDRD7	1972.15	1.33146	0.136041	9.78718	1.27809e-22	8.92408e-21
ZNF44	1749.42	-1.20143	0.122864	-9.77854	1.39202e-22	9.69639e-21
VPS37A	2939.08	-0.827501	0.0846297	-9.7779	1.40081e-22	9.73444e-21
RP11-89C21.2	827.797	-1.45468	0.148895	-9.76981	1.51734e-22	1.04953e-20
RP11-219E7.1	12.1285	2.67766	0.274075	9.7698	1.51747e-22	1.04953e-20
LRRC70	446.765	-1.3246	0.135675	-9.76302	1.62243e-22	1.11948e-20
MPZL2	60.7898	3.21454	0.329345	9.7604	1.66494e-22	1.1461e-20
CPM	713.799	2.6684	0.273583	9.75352	1.78178e-22	1.22365e-20
ZNF222	339.6	-1.32837	0.136244	-9.74991	1.8463e-22	1.26204e-20
AC004791.2	660.752	-4.71032	0.483108	-9.75003	1.84412e-22	1.26204e-20
CELF1	22930.9	-0.863965	0.0886199	-9.74911	1.86087e-22	1.26903e-20
PTPN18	3031.13	1.3195	0.13536	9.74807	1.88002e-22	1.27912e-20
SEC23B	2788.86	0.745501	0.0764854	9.74697	1.90053e-22	1.29007e-20
LRRFIP2	6180.62	-0.935015	0.0959602	-9.74378	1.96125e-22	1.32821e-20
POLD3	880.059	1.10534	0.113476	9.7407	2.02147e-22	1.36582e-20
ASGR2	167.381	3.27637	0.336527	9.73582	2.12108e-22	1.42982e-20
NEDD4	1172.48	-1.73799	0.178536	-9.73469	2.14471e-22	1.44243e-20
GGT5	583.229	-2.7621	0.283746	-9.73441	2.15059e-22	1.44307e-20
DENND2D	954.702	1.15784	0.119057	9.72504	2.35816e-22	1.57873e-20
CIDEB	1121.46	1.64949	0.169677	9.72131	2.44623e-22	1.63022e-20
LPO	11.4408	3.0164	0.310287	9.72131	2.44617e-22	1.63022e-20
AC005077.12	144.845	-3.41075	0.3509	-9.72	2.47779e-22	1.64751e-20
STXBP5	7029.77	-1.43109	0.147236	-9.71968	2.4855e-22	1.64889e-20
KDM5B-AS1	66.5205	-1.56569	0.161096	-9.71896	2.50328e-22	1.65692e-20
ECHDC1	899.314	1.16335	0.119776	9.71277	2.66018e-22	1.7568e-20
RP4-576H24.2	36.2501	2.63439	0.271268	9.7114	2.69616e-22	1.77655e-20
RP5-1000K24.2	66.9599	-1.31116	0.135071	-9.70722	2.80898e-22	1.84673e-20
HBE1	40.608	-3.72985	0.384305	-9.70544	2.85841e-22	1.87082e-20
AL353671.1	78.126	-1.20774	0.124439	-9.70549	2.85702e-22	1.87082e-20
RP11-354B3.1	85.9183	-2.31196	0.238393	-9.6981	3.07179e-22	2.00599e-20
QPRT	970.478	-1.6077	0.165856	-9.69335	3.21797e-22	2.09677e-20
NCOA7	3841.07	-1.35272	0.139611	-9.6892	3.35129e-22	2.17879e-20
HCK	2119.8	1.67185	0.172653	9.6833	3.55064e-22	2.30226e-20
SNHG7	3855.86	-1.24257	0.128323	-9.68312	3.55695e-22	2.30226e-20
AHDC1	4202.69	-1.38066	0.142668	-9.67748	3.75855e-22	2.42738e-20
NTNG2	2981.89	-2.24544	0.232124	-9.67346	3.90932e-22	2.51919e-20
CRIP3	29.2781	2.42563	0.250972	9.66492	4.24971e-22	2.73252e-20
RHOBTB2	830.947	1.54522	0.160006	9.65726	4.57931e-22	2.93799e-20
POLB	1495.53	-0.880457	0.0911739	-9.65689	4.59585e-22	2.94215e-20
C11orf24	350.995	1.2492	0.129366	9.65635	4.62053e-22	2.95149e-20
STON2	2040.69	-2.40166	0.24881	-9.6526	4.79251e-22	3.05467e-20
CTD-2341M24.1	81.2097	-1.78014	0.184429	-9.65219	4.81159e-22	3.06017e-20
RINL	470.931	1.48251	0.153716	9.64442	5.1904e-22	3.29394e-20
CSNK1E	6581.02	-0.875121	0.0907766	-9.64037	5.39909e-22	3.41896e-20
SLC27A3	822.579	1.30434	0.135341	9.63748	5.55342e-22	3.50909e-20
RP11-511H9.3	178.067	-1.50235	0.155895	-9.63693	5.58303e-22	3.5202e-20
ANAPC10	825.771	-0.800138	0.0830342	-9.63624	5.62084e-22	3.53641e-20
ZNF816	1643.61	-1.28237	0.133082	-9.63595	5.63672e-22	3.5388e-20
AP002884.2	261.983	0.676515	0.0702405	9.6314	5.8919e-22	3.69108e-20
SPTBN2	383.62	-3.03442	0.31512	-9.6294	6.00796e-22	3.75575e-20
RP11-191G24.1	21.5306	-2.11601	0.219837	-9.62536	6.24862e-22	3.89786e-20
HOXB8	116.263	-9.43099	0.980232	-9.62118	6.5081e-22	4.05108e-20
BMP8B	138.303	2.96368	0.308192	9.61633	6.82207e-22	4.23617e-20
ZNF451	19570.8	-1.07169	0.111447	-9.61615	6.83439e-22	4.23617e-20
GEMIN7	537.534	0.795615	0.0828048	9.60833	7.37371e-22	4.56079e-20
YY1AP1	10631.8	-0.881222	0.0917814	-9.60132	7.89264e-22	4.87146e-20
TESPA1	2040.92	-1.66262	0.1732	-9.59942	8.03951e-22	4.95166e-20
ZNF254	1646.02	-1.17892	0.122889	-9.59335	8.52728e-22	5.24105e-20
NECAP1	6156.16	-1.0412	0.108577	-9.58955	8.8474e-22	5.42154e-20
PANX2	667.91	-2.18981	0.228357	-9.58942	8.858e-22	5.42154e-20
CD86	523.275	2.34781	0.244975	9.58387	9.34756e-22	5.70923e-20
CDH23	526.308	2.08874	0.218014	9.58074	9.63494e-22	5.86029e-20
KCNK13	13.6486	3.46769	0.361942	9.58079	9.63039e-22	5.86029e-20
RP5-955M13.3	7.59703	3.30974	0.345486	9.57997	9.7076e-22	5.89223e-20
NAP1L4	7770.97	-0.704184	0.0735513	-9.57406	1.02793e-21	6.2263e-20
CNRIP1	523.668	-2.83262	0.295931	-9.5719	1.04963e-21	6.34465e-20
TXNL1	4310.88	-0.841785	0.087947	-9.5715	1.05367e-21	6.35591e-20
AC011899.9	337.523	2.01915	0.210972	9.5707	1.06184e-21	6.392e-20
FAH	1668.74	-0.893212	0.0933461	-9.56882	1.08132e-21	6.4959e-20
SIRPA	3056.95	1.62584	0.169936	9.56734	1.09694e-21	6.57623e-20
RP11-262D11.1	11.4665	2.8539	0.29836	9.56527	1.11907e-21	6.69522e-20
FGD5	314.199	-3.89699	0.407511	-9.56293	1.14475e-21	6.83483e-20
TTLL8	16.7994	-3.65146	0.381928	-9.5606	1.17076e-21	6.97593e-20
TARS	5413.14	-0.897893	0.0939831	-9.55377	1.25066e-21	7.43686e-20
GNAI1	787.078	-2.68664	0.281339	-9.54945	1.3038e-21	7.73714e-20
ADAP2	419.357	2.01343	0.210943	9.5449	1.36235e-21	8.06819e-20
VSTM1	527.27	-2.78766	0.292204	-9.54014	1.42639e-21	8.43042e-20
ZNF792	1812.3	-1.54138	0.16188	-9.52173	1.7032e-21	1.00461e-19
AOAH-IT1	43.4453	1.83636	0.193249	9.50255	2.04808e-21	1.20426e-19
CCDC171	1050.54	-1.48226	0.155987	-9.50246	2.04991e-21	1.20426e-19
ABCD2	78.0767	2.24525	0.236473	9.49474	2.20751e-21	1.29425e-19
OR2T33	12.0921	-2.67091	0.281345	-9.49338	2.23667e-21	1.30872e-19
SNRPEP9	24.6656	-1.92778	0.203172	-9.4884	2.34612e-21	1.37002e-19
YTHDC1	12989.3	-1.05402	0.11112	-9.48543	2.41378e-21	1.40672e-19
SCARNA13	15463.2	-1.14357	0.120603	-9.48215	2.49088e-21	1.44877e-19
CD180	641.458	2.32368	0.245149	9.47863	2.57639e-21	1.49554e-19
AC017002.2	463.4	-1.69459	0.178984	-9.46782	2.85741e-21	1.65538e-19
AP1M1	2713.37	0.83175	0.0878999	9.46246	3.0077e-21	1.739e-19
FN1	397.679	3.20094	0.338576	9.45411	3.25779e-21	1.87988e-19
KCTD12	1934.66	2.37121	0.250831	9.45342	3.27936e-21	1.8886e-19
RNASE6	286.52	2.4107	0.255112	9.44958	3.40209e-21	1.95543e-19
C9orf69	846.728	1.30426	0.138117	9.44313	3.61809e-21	2.07551e-19
SCPEP1	3178.14	1.91646	0.203089	9.43654	3.85288e-21	2.20587e-19
HEXB	2487.85	1.20641	0.127904	9.43214	4.01795e-21	2.29588e-19
SNORA43	150.367	-1.19291	0.126477	-9.43184	4.02948e-21	2.29798e-19
SECISBP2L	7885.17	-1.07795	0.114298	-9.43101	4.06152e-21	2.30726e-19
EIF4E2	1667.5	0.656815	0.0696432	9.43113	4.05679e-21	2.30726e-19
TPSG1	25.0282	-4.99628	0.52985	-9.42962	4.11589e-21	2.33361e-19
CYP27A1	208.392	3.11346	0.330347	9.42483	4.30808e-21	2.43786e-19
CREBL2	547.833	1.24451	0.132075	9.42273	4.39527e-21	2.4824e-19
C12orf49	566.826	1.15106	0.122194	9.41993	4.51369e-21	2.54436e-19
C17orf97	32.4613	1.62432	0.17246	9.41851	4.5754e-21	2.57419e-19
INIP	391.443	0.90511	0.0961602	9.41252	4.84404e-21	2.7201e-19
EPG5	14124.3	-1.01154	0.107483	-9.41124	4.90329e-21	2.7481e-19
HMGB1P41	30.1221	-3.25746	0.346219	-9.40866	5.02523e-21	2.81105e-19
SORBS1	685.453	-1.9453	0.206784	-9.4074	5.08547e-21	2.83932e-19
RPS15AP1	41.0525	-2.48143	0.263803	-9.40639	5.13481e-21	2.86141e-19
TBR1	52.2884	3.40398	0.362047	9.40204	5.35149e-21	2.97649e-19
EPS15L1	3141.8	-0.765853	0.0814602	-9.40156	5.376e-21	2.98445e-19
ST14	633.572	2.5715	0.273532	9.40111	5.39919e-21	2.99164e-19
SLC25A11	1532.7	0.741623	0.0789093	9.39841	5.53921e-21	3.06342e-19
TMX2-CTNND1	564.614	-0.87478	0.093106	-9.39553	5.69281e-21	3.14243e-19
SDC2	290.699	3.86088	0.411419	9.38432	6.33248e-21	3.48894e-19
LRRC8A	5611.25	-1.03619	0.110467	-9.38006	6.59376e-21	3.62607e-19
SIGLEC9	235.271	2.35615	0.251269	9.377	6.78745e-21	3.72559e-19
OAZ2	5458.99	-0.989436	0.105524	-9.37644	6.82383e-21	3.73854e-19
FGFR1OP2	3105.93	-1.0341	0.110336	-9.37231	7.09626e-21	3.88053e-19
USP42	4289.62	-1.09538	0.116921	-9.36852	7.3557e-21	4.0149e-19
TEX10	2452.07	-0.872966	0.0931916	-9.36743	7.43226e-21	4.04913e-19
RP1-136J15.3	64.1704	3.17653	0.339158	9.36592	7.53875e-21	4.09951e-19
RNH1	5563.12	1.19283	0.127409	9.3622	7.80938e-21	4.2388e-19
HAP1	80.641	-3.28928	0.351405	-9.36036	7.9466e-21	4.30529e-19
AL157871.2	148.936	-1.20078	0.128322	-9.35757	8.15944e-21	4.41243e-19
LA16c-321D4.2	66.1737	-2.29959	0.245819	-9.35479	8.37675e-21	4.52159e-19
CDADC1	1062.02	-1.08567	0.116156	-9.3466	9.05066e-21	4.87636e-19
AC009133.19	251.581	-1.46002	0.156357	-9.33771	9.84388e-21	5.29398e-19
SPNS2	1798.85	-2.21038	0.236759	-9.33599	1.00048e-20	5.36079e-19
MYCN	1941.04	-3.10122	0.332179	-9.336	1.00039e-20	5.36079e-19
ZBTB47	698.272	1.23525	0.132342	9.33371	1.02226e-20	5.46749e-19
MLXIP	14226.6	-0.756959	0.0811127	-9.33219	1.03707e-20	5.5366e-19
MTSS1L	2576.1	-1.32895	0.142411	-9.33181	1.04075e-20	5.54612e-19
hsa-mir-146a	130.905	-2.35122	0.251996	-9.33039	1.05477e-20	5.61062e-19
GNS	5383.58	1.17294	0.125764	9.32658	1.09341e-20	5.80561e-19
SNORA47	15.265	-1.87394	0.200982	-9.32392	1.12119e-20	5.94232e-19
AC007036.4	146.956	-1.59043	0.170587	-9.32327	1.12811e-20	5.96819e-19
PRMT10	1223.1	-0.940225	0.100872	-9.32101	1.15235e-20	6.08542e-19
IGLL1	2086.59	-3.20637	0.344003	-9.32078	1.15491e-20	6.08795e-19
AP003774.4	58.361	1.99696	0.214254	9.3205	1.15798e-20	6.09314e-19
ARFIP1	467.491	1.36726	0.1467	9.3201	1.16235e-20	6.10515e-19
MST4	5144.05	-0.895427	0.096087	-9.31891	1.17538e-20	6.16253e-19
RICTOR	18862	-1.27274	0.136584	-9.31838	1.1813e-20	6.18247e-19
HSP90B2P	118.111	-1.39279	0.14948	-9.3176	1.19004e-20	6.21711e-19
RP11-205M20.7	221.846	-1.03727	0.111369	-9.31384	1.23288e-20	6.42945e-19
CASP3	2629.9	-1.09921	0.11813	-9.30514	1.33812e-20	6.96583e-19
RP4-811H24.6	2484.35	-1.35665	0.145861	-9.30098	1.39151e-20	7.23092e-19
AL137127.1	35.7874	-1.12904	0.121556	-9.28823	1.56874e-20	8.1374e-19
SIRPD	51.5245	2.40608	0.259183	9.28333	1.64269e-20	8.50592e-19
CACNA2D2	423.279	-3.12072	0.336195	-9.28247	1.65595e-20	8.55944e-19
USP14	6676.07	-0.738375	0.0795529	-9.28157	1.67004e-20	8.61703e-19
TBC1D2B	7996.8	-1.0494	0.113151	-9.27438	1.78653e-20	9.20186e-19
RANBP2	25424.4	-1.14469	0.123455	-9.27211	1.82495e-20	9.38327e-19
SAMD11	88.4497	-3.11047	0.335637	-9.26736	1.90807e-20	9.79341e-19
RP11-687F6.4	143.987	-1.34281	0.144938	-9.26473	1.95579e-20	1.00208e-18
TP53INP1	10533.2	-1.74662	0.188559	-9.26299	1.98792e-20	1.01676e-18
RP11-731I19.1	116.377	1.59471	0.172221	9.25964	2.05118e-20	1.04728e-18
FCGR1C	27.5168	2.63805	0.284904	9.25944	2.05505e-20	1.04743e-18
GRN	13515.5	1.77594	0.191846	9.25711	2.10038e-20	1.06867e-18
RP11-476E15.3	24.7061	-2.22881	0.240837	-9.25446	2.15311e-20	1.0936e-18
HBBP1	60.9911	-3.74075	0.404238	-9.25382	2.16609e-20	1.09829e-18
AC087269.1	29.826	3.39661	0.367213	9.24971	2.25108e-20	1.13941e-18
TEX264	1053.14	0.778007	0.0841189	9.2489	2.26823e-20	1.1461e-18
MRPS31P4	386.876	-1.00102	0.108293	-9.2436	2.38338e-20	1.20221e-18
SSTR2	44.6188	-3.586	0.38805	-9.24106	2.44077e-20	1.22904e-18
MED28	4465.37	-0.569064	0.0615905	-9.23948	2.47709e-20	1.24518e-18
SPTBN1	34916.9	-1.5463	0.167362	-9.23928	2.48167e-20	1.24535e-18
KCNG1	15.5373	3.06948	0.33231	9.23679	2.54002e-20	1.27244e-18
SNAPIN	323.207	0.909673	0.0985158	9.23378	2.61242e-20	1.30648e-18
PNN	8743.09	-0.76025	0.0823801	-9.22856	2.74292e-20	1.36707e-18
CTD-2006C1.2	2428.73	-0.991197	0.107405	-9.22857	2.74279e-20	1.36707e-18
CTC-523E23.4	81.902	-2.49953	0.271049	-9.22168	2.92471e-20	1.45519e-18
AC013402.5	8.91936	-5.41408	0.587222	-9.21983	2.97577e-20	1.47808e-18
IQCG	304.468	1.28274	0.139197	9.21528	3.10464e-20	1.53948e-18
SUPV3L1	2713.73	-0.815858	0.088543	-9.21427	3.13414e-20	1.55148e-18
FBXO16	2608.49	-1.34678	0.146172	-9.21364	3.15251e-20	1.55793e-18
TP53BP1	8394.73	-0.939428	0.101964	-9.21334	3.16139e-20	1.55969e-18
LAMA5	1386.37	-2.4462	0.26556	-9.2115	3.2161e-20	1.58401e-18
FAM86A	134.709	1.53446	0.166628	9.20887	3.29567e-20	1.62047e-18
CLDN23	40.9548	3.37288	0.366342	9.20692	3.35629e-20	1.64751e-18
CBR1	258.295	1.91516	0.208118	9.20229	3.50388e-20	1.71708e-18
PRELID2	423.838	-1.53311	0.166781	-9.19236	3.84325e-20	1.88024e-18
LAMTOR2	451.265	0.988169	0.107548	9.18818	3.99526e-20	1.94816e-18
ARHGAP31	608.357	2.11321	0.229995	9.18808	3.99914e-20	1.94816e-18
CD14	690.033	2.88849	0.314377	9.188	4.00206e-20	1.94816e-18
MRPL34	481.066	0.826455	0.0899758	9.1853	4.10376e-20	1.99435e-18
WDSUB1	1331.13	-0.855998	0.0932185	-9.18271	4.20375e-20	2.03955e-18
CACNA1C-AS1	112.679	-2.00327	0.218243	-9.1791	4.34699e-20	2.10555e-18
BTG3	2028.86	-1.54716	0.168666	-9.17291	4.60425e-20	2.22648e-18
SLC8A3	284.247	-3.2184	0.350908	-9.17165	4.65828e-20	2.24889e-18
RP11-132G10.2	6.97272	-2.72603	0.297253	-9.17074	4.69789e-20	2.26428e-18
DNTT	632.754	-4.17424	0.455402	-9.16606	4.90634e-20	2.36085e-18
C1orf162	1388.65	1.4045	0.153251	9.16473	4.96701e-20	2.38612e-18
DLGAP2	94.7795	-4.35781	0.475574	-9.16328	5.0343e-20	2.41448e-18
ZNF852	967.918	-0.948623	0.103528	-9.16292	5.0513e-20	2.41867e-18
AC019171.4	117.136	-1.22354	0.133538	-9.16255	5.06855e-20	2.42297e-18
DARS2	680.289	1.32737	0.144908	9.1601	5.18497e-20	2.47457e-18
UBXN7	13544.6	-0.962041	0.105037	-9.15911	5.23289e-20	2.49338e-18
ICAM5	337.318	-2.53503	0.276792	-9.15862	5.25634e-20	2.50048e-18
CTD-2554C21.1	120.348	-1.09481	0.119558	-9.15716	5.32826e-20	2.53058e-18
RP11-676M6.1	475.995	-1.05331	0.115035	-9.15643	5.36426e-20	2.54354e-18
C14orf43	22586.4	-1.12057	0.122406	-9.15454	5.4591e-20	2.58433e-18
CASP10	4345.4	-0.828271	0.0905386	-9.14826	5.78562e-20	2.73448e-18
FAM64A	57.4626	2.50507	0.273848	9.14765	5.8184e-20	2.74554e-18
ZBTB26	1340.05	-0.962485	0.105223	-9.14709	5.84886e-20	2.75546e-18
OR2W3	1278.82	-2.21392	0.242104	-9.14453	5.989e-20	2.81695e-18
DCPS	574.693	1.00808	0.110385	9.13233	6.70423e-20	3.1483e-18
PYCARD	977.853	1.37263	0.150314	9.13175	6.74011e-20	3.16008e-18
TMED10	6660.35	0.851255	0.093222	9.13148	6.75697e-20	3.16291e-18
ICT1	220.863	1.03983	0.113914	9.12815	6.96781e-20	3.25639e-18
WNT10B	120.664	2.42355	0.265629	9.12385	7.25025e-20	3.38299e-18
SDHD	1197.55	0.85644	0.0938728	9.12341	7.27986e-20	3.39139e-18
DSCR6	6.30469	-4.55815	0.499644	-9.1228	7.32098e-20	3.40513e-18
ABO	312.733	-3.48007	0.381489	-9.12233	7.35283e-20	3.41451e-18
PRODH	290.574	-3.49151	0.382967	-9.11701	7.72231e-20	3.57547e-18
CLINT1	15415.9	-0.842983	0.0924628	-9.11699	7.72387e-20	3.57547e-18
SEC24B	6268.64	-0.868437	0.0952615	-9.11635	7.76975e-20	3.59103e-18
REPS1	4787.18	-0.725625	0.0796008	-9.11581	7.80866e-20	3.60331e-18
RP11-335G20.7	236.036	-1.03204	0.113219	-9.11544	7.83494e-20	3.60975e-18
SNORA8	365.862	-1.08705	0.119306	-9.11143	8.13048e-20	3.74002e-18
RP11-43D4.2	375.101	-1.27891	0.140378	-9.1105	8.20033e-20	3.76623e-18
IRX1	334.64	-6.62676	0.727398	-9.11022	8.22139e-20	3.76999e-18
AC090939.1	8.40841	-3.85441	0.423127	-9.10935	8.28778e-20	3.79448e-18
GATSL2	25.3271	-1.3881	0.152391	-9.1088	8.32974e-20	3.80773e-18
DCAF16	5332.64	-0.682767	0.0749684	-9.1074	8.43834e-20	3.85136e-18
GZMK	92.9685	2.61615	0.287268	9.10701	8.46868e-20	3.85918e-18
SNORD17	2106.42	-1.49746	0.164434	-9.10673	8.49003e-20	3.8629e-18
RANBP9	7539.72	-0.839496	0.0921943	-9.10573	8.56907e-20	3.89281e-18
HHIP	118.786	-3.77514	0.414664	-9.1041	8.69863e-20	3.94554e-18
MXD1	10800.3	-1.31223	0.144172	-9.10184	8.88142e-20	4.02221e-18
CHCHD4	145.806	1.40295	0.154147	9.10137	8.92022e-20	4.03354e-18
MEF2C	4861.2	1.79507	0.197265	9.09976	9.0534e-20	4.08744e-18
MAN2A2	18256.2	-0.861277	0.0946665	-9.09801	9.19999e-20	4.14723e-18
GLS	10018.9	-0.964876	0.106117	-9.09257	9.67213e-20	4.35335e-18
CRADD	400.638	1.19072	0.130966	9.09181	9.74015e-20	4.37723e-18
OSBPL11	1275.25	0.98132	0.107944	9.09099	9.81433e-20	4.40381e-18
LRP4	259.864	-2.81709	0.310024	-9.08669	1.02105e-19	4.57454e-18
MS4A7	914.471	2.02453	0.222817	9.08606	1.02692e-19	4.59384e-18
AP000662.4	47.6247	-1.99414	0.219489	-9.08537	1.03345e-19	4.61599e-18
KCNK7	296.988	-1.52093	0.167451	-9.08282	1.05797e-19	4.71831e-18
RP11-438E5.1	44.5283	-1.99935	0.220238	-9.07811	1.10477e-19	4.9195e-18
VAV3	5450.42	-1.12761	0.124272	-9.07375	1.14987e-19	5.11256e-18
LPL	453.148	3.55897	0.39249	9.06768	1.21578e-19	5.3974e-18
ALG1	503.066	1.14247	0.126007	9.0667	1.22678e-19	5.43798e-18
MYCBP	455.141	1.17214	0.129313	9.06437	1.25332e-19	5.54721e-18
C9orf9	171.06	-1.84258	0.203321	-9.06243	1.27581e-19	5.63825e-18
RPS20P22	251.367	-2.31607	0.255652	-9.05945	1.31109e-19	5.78541e-18
C20orf203	228.369	-1.83587	0.202654	-9.05914	1.31483e-19	5.79318e-18
PQLC3	622.28	1.19096	0.13159	9.05055	1.42255e-19	6.25834e-18
SNX24	72.1484	1.65248	0.182616	9.04894	1.44369e-19	6.34183e-18
C5orf65	143.603	-1.18823	0.131322	-9.0482	1.45339e-19	6.37487e-18
ZNF295	4729.98	-1.14049	0.126058	-9.04734	1.46488e-19	6.41566e-18
ABCC1	14884.8	-1.09471	0.121023	-9.04543	1.49079e-19	6.51936e-18
PRRT4	583.815	-2.58631	0.285931	-9.04521	1.49379e-19	6.52275e-18
PIK3AP1	5481.18	1.08908	0.120421	9.04391	1.51162e-19	6.59077e-18
CTD-2196E14.6	228.593	-1.26711	0.140116	-9.04331	1.51991e-19	6.61705e-18
CUEDC1	209.658	1.77732	0.19669	9.03618	1.62241e-19	7.05276e-18
ETV1	29.6239	3.84568	0.425805	9.03155	1.69265e-19	7.3472e-18
GMPR	1384.15	-2.15228	0.238383	-9.02865	1.73795e-19	7.53265e-18
RP11-638F5.1	65.4656	-4.21997	0.467587	-9.02499	1.79709e-19	7.76598e-18
STAP1	448.046	-1.7547	0.194426	-9.02503	1.79649e-19	7.76598e-18
MTHFD2L	1136.44	-0.823535	0.0912751	-9.02256	1.83741e-19	7.92851e-18
HOXB-AS3	178.207	-5.19852	0.576364	-9.01952	1.88922e-19	8.14006e-18
TMEM64	1123.88	-1.76646	0.195893	-9.01744	1.92539e-19	8.28371e-18
SDC3	144.557	2.26788	0.251515	9.01689	1.93503e-19	8.31296e-18
KIAA1147	6604.6	-1.08852	0.120823	-9.00919	2.07583e-19	8.90477e-18
ABCD1	1435.25	1.16489	0.129326	9.00739	2.11025e-19	9.03917e-18
VCAN	11218.9	2.97144	0.330076	9.00228	2.21078e-19	9.45592e-18
MTMR11	491.386	2.81764	0.313012	9.00172	2.22211e-19	9.4905e-18
RP11-417O11.6	228.713	-1.37694	0.153037	-8.99737	2.31183e-19	9.85934e-18
KAT6A	19915.3	-0.922438	0.102586	-8.99182	2.43166e-19	1.03553e-17
RYR3	506.617	-3.34128	0.371631	-8.99085	2.45335e-19	1.04325e-17
KSR1	4266.65	-1.28304	0.142792	-8.98534	2.57925e-19	1.09519e-17
RP11-702L15.3	126.816	-1.25462	0.13965	-8.9841	2.60872e-19	1.1061e-17
A1BG	180.919	-1.51605	0.168789	-8.98191	2.66103e-19	1.12664e-17
RP11-298J20.4	1378.75	-0.984976	0.109698	-8.97895	2.73357e-19	1.1556e-17
LACTB2	103.036	1.14575	0.127606	8.9788	2.73732e-19	1.1556e-17
AL021707.1	1033.84	-1.17436	0.130801	-8.97822	2.75192e-19	1.16009e-17
ASB2	128.883	1.98209	0.220899	8.97286	2.8892e-19	1.21621e-17
HHIPL1	49.8369	3.2225	0.359319	8.96835	3.00984e-19	1.26517e-17
ZBED3	1389.28	-1.33441	0.14887	-8.96363	3.14168e-19	1.31869e-17
PRRT3	713.944	-1.23543	0.137941	-8.95623	3.35978e-19	1.40822e-17
C3orf33	158.382	-0.994023	0.111008	-8.95452	3.41223e-19	1.42816e-17
RP11-394I17.1	28.2635	2.08165	0.232535	8.95198	3.49152e-19	1.45926e-17
RP4-673D20.1	34.3594	2.73371	0.30544	8.95006	3.55304e-19	1.48285e-17
LDLRAP1	773.301	1.10617	0.123672	8.94439	3.74007e-19	1.55868e-17
SIRPB1	1253.86	2.10716	0.235602	8.94372	3.76286e-19	1.56595e-17
ITPK1	2864.18	0.84098	0.0940647	8.94044	3.87623e-19	1.61084e-17
CDS2	12766.7	-0.91501	0.102423	-8.93363	4.12243e-19	1.71072e-17
ZNF318	3144.06	1.00615	0.112638	8.93256	4.16266e-19	1.72497e-17
MYL4	646.238	-2.87872	0.322291	-8.93204	4.1821e-19	1.73057e-17
SIGLEC11	432.78	0.815398	0.0913375	8.92731	4.36496e-19	1.80369e-17
ZFYVE27	3109.57	-0.605587	0.0678438	-8.9262	4.40898e-19	1.81931e-17
CTA-109P11.4	19.9292	-4.28765	0.480434	-8.92453	4.47591e-19	1.84433e-17
PTPRJ	2594.23	1.76711	0.198078	8.92126	4.61e-19	1.89691e-17
GJA9	114.122	1.20166	0.134747	8.9179	4.75204e-19	1.95261e-17
KLHL28	1709.7	-0.797274	0.0894049	-8.91756	4.76676e-19	1.95492e-17
ZNF443	371.456	-1.16012	0.130095	-8.91746	4.77102e-19	1.95492e-17
ARMC8	6748.76	-0.807733	0.090583	-8.91706	4.78851e-19	1.95934e-17
CAPG	3442.75	1.71105	0.191893	8.91665	4.80585e-19	1.96369e-17
RP11-366O20.2	47.5962	-1.64326	0.184335	-8.91452	4.89914e-19	1.99901e-17
ZNF493	763.61	-1.22766	0.137774	-8.91072	5.07039e-19	2.06601e-17
RP11-5L12.1	375.113	-1.26649	0.142259	-8.90272	5.44962e-19	2.21436e-17
C7orf41	5058.37	-1.36372	0.153178	-8.90282	5.44477e-19	2.21436e-17
KIAA1211	775.108	-2.47522	0.278119	-8.89983	5.59303e-19	2.26948e-17
AKAP8L	5152.59	-0.721013	0.0810158	-8.89965	5.60237e-19	2.27012e-17
ALS2	3034.1	-1.19716	0.134554	-8.89724	5.72549e-19	2.3168e-17
IL13RA1	1415.86	1.92805	0.216726	8.89626	5.77615e-19	2.33408e-17
TMEM145	19.2573	3.14209	0.353286	8.89392	5.89898e-19	2.38042e-17
RP11-508M1.7	28.0274	4.16271	0.468071	8.89334	5.93011e-19	2.38969e-17
RNU6-51	32.4776	-1.29796	0.145956	-8.8928	5.95899e-19	2.39802e-17
HCLS1	5861.08	0.931159	0.104724	8.89152	6.02802e-19	2.41989e-17
CAMK2D	608.884	1.84225	0.207193	8.89148	6.02987e-19	2.41989e-17
POLE4	247.507	1.05316	0.118484	8.88866	6.18494e-19	2.47872e-17
CPXM1	5043.21	-1.87201	0.210694	-8.88495	6.39515e-19	2.55946e-17
PPARGC1B	1392.22	1.35314	0.152335	8.88264	6.52935e-19	2.6096e-17
SLC10A5	100.634	-1.7262	0.194556	-8.87248	7.15316e-19	2.85502e-17
NFAT5	23215.3	-1.20999	0.136382	-8.87212	7.17679e-19	2.86055e-17
ICMT	1171.14	1.57371	0.177433	8.8693	7.36055e-19	2.9298e-17
NBPF15	120.039	1.11184	0.125376	8.86804	7.44426e-19	2.95909e-17
RP11-403P17.5	65.2413	1.38597	0.156299	8.86744	7.48441e-19	2.97102e-17
ARPC1B	4861.12	1.07071	0.120761	8.86641	7.55432e-19	2.9947e-17
ZNF433	76.7054	-1.74983	0.197382	-8.86522	7.63533e-19	3.02272e-17
FCRLB	38.4273	2.10872	0.237879	8.86466	7.67409e-19	3.03396e-17
ITGB2	16038.7	1.42954	0.16133	8.86097	7.93208e-19	3.13173e-17
MARCH5	3534.22	-0.893953	0.100905	-8.85937	8.047e-19	3.16855e-17
DLK1	63.9692	-4.89811	0.55287	-8.85942	8.04286e-19	3.16855e-17
SHF	406.185	-1.45052	0.163734	-8.859	8.07345e-19	3.17469e-17
GPR12	52.1208	-4.12	0.465111	-8.8581	8.13867e-19	3.19604e-17
SPRY1	2143.15	-2.24476	0.253419	-8.85792	8.15187e-19	3.19693e-17
ARHGAP23	2492.39	-1.07331	0.121176	-8.85749	8.18342e-19	3.20501e-17
KRT17	232.213	-3.8538	0.43517	-8.85585	8.30498e-19	3.24827e-17
SLC23A1	175.62	-2.42319	0.273675	-8.85425	8.42485e-19	3.29075e-17
LRP11	184.638	2.09918	0.237158	8.85141	8.64205e-19	3.37109e-17
RP11-29H23.5	1884.52	-0.874388	0.0988218	-8.84813	8.89989e-19	3.46705e-17
SNORA5C	342.006	-1.1064	0.125122	-8.84251	9.35892e-19	3.64102e-17
GLG1	5489.26	0.822034	0.0930119	8.83795	9.74947e-19	3.78368e-17
GPR98	34.7228	-1.91804	0.217023	-8.83792	9.75148e-19	3.78368e-17
ERO1LB	1461.04	-1.25038	0.141591	-8.83097	1.03776e-18	4.02128e-17
RSF1-IT1	97.6433	-1.32603	0.150166	-8.83044	1.04263e-18	4.03482e-17
PELI3	178.742	1.50961	0.170968	8.82979	1.0487e-18	4.05295e-17
FAM96A	687.197	0.908059	0.102844	8.82945	1.05188e-18	4.05988e-17
RP11-848P1.5	15.8632	-1.78085	0.201705	-8.82901	1.05608e-18	4.0707e-17
LMNB1	3079.09	1.01228	0.114786	8.81886	1.15634e-18	4.45132e-17
ATXN7	8112.12	-0.621809	0.0705167	-8.81789	1.16635e-18	4.48394e-17
HTATIP2	458.566	1.36252	0.154578	8.8144	1.20325e-18	4.61971e-17
RP11-108M9.4	49.2525	1.73791	0.197194	8.81315	1.21674e-18	4.66538e-17
EBLN2	1075.01	-0.920589	0.104519	-8.80783	1.27591e-18	4.88588e-17
SLC27A4	524.922	1.28573	0.145987	8.80714	1.28377e-18	4.90954e-17
ZMYM5	2031.82	-0.773436	0.0878326	-8.80579	1.29931e-18	4.9625e-17
PTGDR2	236.713	-2.31305	0.262811	-8.80122	1.35339e-18	5.1623e-17
OR2L1P	36.9195	-2.09267	0.237857	-8.79804	1.39227e-18	5.30366e-17
TFR2	1920.3	-2.17665	0.24748	-8.79523	1.42757e-18	5.43108e-17
CPSF2	1934.83	0.892356	0.101466	8.79461	1.43544e-18	5.45394e-17
ZFP3	197.068	1.68902	0.192117	8.79162	1.47418e-18	5.59387e-17
INHBA-AS1	22.3624	2.70539	0.307758	8.79064	1.48716e-18	5.63578e-17
UBR5	24715.9	-0.858935	0.097723	-8.78949	1.50243e-18	5.68631e-17
AL118508.1	131.162	2.19048	0.249258	8.78802	1.52225e-18	5.75385e-17
AP000344.4	26.6467	-2.94872	0.335573	-8.78711	1.53451e-18	5.79271e-17
DPEP1	53.5451	-3.56806	0.406207	-8.78385	1.57973e-18	5.95576e-17
RNU4-9P	65.3643	-1.28251	0.146014	-8.78347	1.58503e-18	5.96803e-17
RP11-88G17.2	204.604	-1.0014	0.114059	-8.77973	1.63871e-18	6.16221e-17
FCGR2B	203.897	2.63108	0.3	8.77026	1.78247e-18	6.6942e-17
EPHB3	133.676	2.81815	0.321343	8.76991	1.7881e-18	6.70674e-17
TMEM57	5011.05	-1.0849	0.123718	-8.76917	1.79986e-18	6.73361e-17
ZNF395	5914.78	-1.29122	0.147245	-8.7692	1.79946e-18	6.73361e-17
SUPT6H	14034.5	-0.691455	0.078864	-8.76769	1.82371e-18	6.81409e-17
SYK	9269.76	0.905179	0.103243	8.76743	1.82788e-18	6.82098e-17
CSF1	2857.11	-2.37978	0.271505	-8.76512	1.86582e-18	6.9537e-17
SLC46A1	265.124	2.1104	0.240894	8.7607	1.94039e-18	7.22239e-17
ANXA5	2343.29	2.34398	0.267659	8.75733	1.99923e-18	7.43194e-17
SNORA34	124.377	-1.0093	0.115271	-8.75596	2.0238e-18	7.51376e-17
MPP5	1424.77	-0.974746	0.111362	-8.75294	2.07862e-18	7.70749e-17
PPM1E	19.2572	3.73161	0.426379	8.75186	2.09865e-18	7.77191e-17
TMEM217	242.756	-1.3958	0.159491	-8.75162	2.10317e-18	7.77882e-17
AKAP1	1033.72	1.16112	0.132687	8.75078	2.11888e-18	7.827e-17
TMEM53	144.586	1.26506	0.144614	8.74784	2.17482e-18	8.02351e-17
SARNP	2471.36	-0.772548	0.0883184	-8.7473	2.18513e-18	8.05141e-17
FAM178A	1787.11	0.885033	0.101202	8.74524	2.22552e-18	8.18991e-17
COG2	1026.78	0.911428	0.104225	8.74482	2.23381e-18	8.21008e-17
ZNF134	2080.52	-0.893317	0.102191	-8.7416	2.2983e-18	8.43652e-17
GLB1	1944.26	0.824332	0.094321	8.73964	2.33851e-18	8.57337e-17
MLF2	5773.93	-0.668588	0.0765195	-8.73749	2.38343e-18	8.7271e-17
TRIM58	5280.19	-2.31636	0.265125	-8.73686	2.39674e-18	8.76487e-17
CACNA2D4	2447.25	1.93483	0.221514	8.73458	2.44564e-18	8.93255e-17
FAM65B	5183.98	1.31057	0.150061	8.7336	2.46685e-18	8.99876e-17
GLUL	41980.2	-1.14898	0.131596	-8.73112	2.52174e-18	9.18754e-17
DLC1	2897.76	-2.53081	0.289871	-8.7308	2.52882e-18	9.19045e-17
ZDHHC9	1035.04	-1.07262	0.122854	-8.73085	2.52756e-18	9.19045e-17
FAM108C1	831.823	-2.24781	0.257463	-8.73061	2.53301e-18	9.19427e-17
PCYOX1	660.479	1.26225	0.144589	8.72991	2.54887e-18	9.24035e-17
ZNF91	3736.74	-1.24363	0.142497	-8.72745	2.60473e-18	9.4312e-17
RYBP	5500.79	-1.04871	0.120168	-8.72704	2.61432e-18	9.4542e-17
RP11-89K21.1	67.1532	-7.62383	0.873723	-8.72569	2.64569e-18	9.55583e-17
BLOC1S1	804.665	0.812769	0.0932163	8.71917	2.80245e-18	1.01095e-16
LYRM1	984.566	-0.849756	0.0974647	-8.7186	2.81652e-18	1.01478e-16
LPAL2	61.6022	2.77282	0.318113	8.71645	2.87067e-18	1.03302e-16
CRTC2	5228.93	-1.01204	0.116127	-8.71493	2.90946e-18	1.04569e-16
CD99L2	1279.82	0.872219	0.100099	8.71352	2.9457e-18	1.05742e-16
LRRC57	2266.68	-0.801252	0.0919713	-8.71198	2.98616e-18	1.07063e-16
WT1	775.206	-2.70754	0.310872	-8.70951	3.05185e-18	1.09284e-16
RP11-54O7.3	23.2355	-3.05635	0.351347	-8.69895	3.3496e-18	1.19799e-16
RNPEP	3138.77	0.859888	0.0988581	8.6982	3.3718e-18	1.20446e-16
RP11-358L16.2	698.119	-1.55449	0.17876	-8.69595	3.43952e-18	1.22715e-16
CCDC13	38.3003	1.27283	0.14638	8.69539	3.45629e-18	1.23163e-16
RP11-615J4.1	157.837	-2.26907	0.261026	-8.69291	3.53269e-18	1.25733e-16
FAM208A	3935.78	0.817667	0.0940681	8.69229	3.55222e-18	1.26274e-16
C19orf40	97.1923	0.979426	0.112727	8.68844	3.67448e-18	1.30462e-16
NCAM2	102.012	3.71787	0.428064	8.68532	3.77678e-18	1.33931e-16
TMEM178A	28.9884	-2.07256	0.238636	-8.68505	3.78574e-18	1.34087e-16
MKKS	346.489	1.26218	0.145351	8.68365	3.8328e-18	1.35589e-16
FAM53C	11606.5	-1.02654	0.118255	-8.68075	3.93184e-18	1.38925e-16
PNMT	98.1958	-2.54167	0.29281	-8.68029	3.94767e-18	1.39316e-16
DSTYK	4767.96	-0.852586	0.0982379	-8.6788	3.9998e-18	1.40986e-16
TFRC	33766.6	-1.31864	0.152009	-8.6747	4.14643e-18	1.45978e-16
AC079922.3	78.1055	1.20433	0.138837	8.67444	4.15579e-18	1.46132e-16
ZNF326	4234.9	-0.834848	0.0962528	-8.6735	4.19052e-18	1.47176e-16
GAD1	265	-3.09717	0.357119	-8.67265	4.22182e-18	1.48098e-16
KB-1471A8.1	171.097	-1.81994	0.209872	-8.67168	4.25805e-18	1.4919e-16
AC079325.6	18.0628	3.51297	0.405597	8.66122	4.66737e-18	1.63336e-16
ISYNA1	2628.89	-1.16504	0.134552	-8.65866	4.77359e-18	1.66853e-16
LGALS3BP	3175.1	-1.84372	0.213168	-8.64915	5.18838e-18	1.81135e-16
IP6K2	7139.86	-0.780239	0.0902483	-8.64547	5.35864e-18	1.86856e-16
CECR6	403.811	2.80823	0.324836	8.64505	5.37796e-18	1.87307e-16
TNKS1BP1	1949.85	-1.08423	0.125438	-8.64355	5.44925e-18	1.89564e-16
TOM1L1	107.386	-3.88093	0.44904	-8.64271	5.48958e-18	1.9074e-16
AL023807.2	85.7305	-1.93218	0.22357	-8.64239	5.50506e-18	1.91051e-16
JARID2	18305.5	-0.769553	0.0890761	-8.63928	5.65696e-18	1.9609e-16
LY86	731.134	2.20316	0.255024	8.63902	5.66968e-18	1.96299e-16
CAPN11	158.496	-1.71998	0.199103	-8.63864	5.68872e-18	1.96725e-16
SPG20OS	47.8382	-1.67882	0.194386	-8.63656	5.79295e-18	2.00093e-16
RP11-490H24.5	154.127	1.0179	0.117967	8.62864	6.20881e-18	2.14204e-16
C19orf21	21.0632	-2.89639	0.335685	-8.62831	6.22675e-18	2.1457e-16
MDH1	2091.32	0.695728	0.0806559	8.62589	6.3598e-18	2.18897e-16
CTD-2258A20.5	38.4686	1.87834	0.217815	8.62356	6.49065e-18	2.23138e-16
RP11-16M8.2	31.356	2.51899	0.292401	8.61483	7.00468e-18	2.40527e-16
RRNAD1	626.688	0.871438	0.101207	8.61046	7.27702e-18	2.49585e-16
ADAM23	500.588	4.10338	0.476828	8.60558	7.59314e-18	2.60123e-16
DLST	8874.32	-0.708278	0.0823339	-8.6025	7.79975e-18	2.66641e-16
C20orf166-AS1	249.22	-4.33212	0.503591	-8.60247	7.80165e-18	2.66641e-16
CTD-2643I7.1	44.9563	-3.89783	0.453134	-8.60193	7.83835e-18	2.67583e-16
ZNF252P	519.908	1.30012	0.151154	8.60128	7.88297e-18	2.68793e-16
RELL2	327.949	1.51291	0.175901	8.6009	7.90943e-18	2.69381e-16
MTF2	4711.93	-0.76534	0.0889968	-8.59963	7.99746e-18	2.72062e-16
EVI5	1176.85	1.43601	0.166994	8.59914	8.03155e-18	2.72905e-16
SNORD71	107.146	-1.13399	0.131904	-8.59711	8.17511e-18	2.77461e-16
RP11-468E2.1	1405.3	0.522515	0.0607982	8.59425	8.38114e-18	2.84123e-16
PGBD4P1	111.224	-3.68503	0.428865	-8.59252	8.50804e-18	2.88092e-16
PIAS2	2087.86	-0.791017	0.0920609	-8.59232	8.52287e-18	2.8826e-16
PCYOX1L	1044.73	1.13662	0.1323	8.59125	8.60306e-18	2.90636e-16
CPA6	36.9933	-3.23145	0.376143	-8.591	8.62122e-18	2.90914e-16
SLC27A6	108.345	-3.89823	0.45379	-8.59037	8.66915e-18	2.92194e-16
AL136303.1	72.0297	-1.00577	0.117086	-8.59003	8.69485e-18	2.92723e-16
GPD1L	695.93	1.21432	0.141374	8.58944	8.73939e-18	2.93884e-16
AC118754.4	6.01624	-2.73902	0.318974	-8.58695	8.93071e-18	2.99973e-16
CD93	5111.02	2.06803	0.240955	8.58264	9.27173e-18	3.11071e-16
SERPINI2	223.175	2.33641	0.272234	8.58237	9.29345e-18	3.11442e-16
TFCP2	1424.71	0.872306	0.101642	8.58214	9.31265e-18	3.11729e-16
SLC16A6	81.283	2.10325	0.2451	8.58119	9.39002e-18	3.13959e-16
USP31	1033.34	1.27377	0.148446	8.58066	9.43331e-18	3.15047e-16
CLIP3	264.471	-2.72028	0.317031	-8.5805	9.44586e-18	3.15106e-16
USP36	11361.5	-0.914211	0.106548	-8.58028	9.4642e-18	3.15358e-16
RNF182	266.487	-3.33097	0.388311	-8.57811	9.64455e-18	3.21002e-16
EDEM3	3157.73	0.863954	0.100719	8.57783	9.6682e-18	3.21424e-16
RP4-545K15.5	416.787	-1.2517	0.145961	-8.57557	9.86009e-18	3.27431e-16
CPT2	540.355	1.143	0.133361	8.57072	1.02838e-17	3.41115e-16
CXorf65	389.296	-1.21075	0.141302	-8.56854	1.04801e-17	3.47234e-16
SMG7	10106.5	-0.549913	0.0641844	-8.5677	1.05576e-17	3.49405e-16
SMC1A	6294.48	0.711444	0.0830473	8.56673	1.06464e-17	3.51943e-16
RP11-497H16.7	4.05006	1.8831	0.219854	8.5652	1.07885e-17	3.56241e-16
LTB4R	2294.9	0.846362	0.0988351	8.56338	1.09606e-17	3.61516e-16
FAM107B	8601.11	1.43471	0.167562	8.56229	1.10643e-17	3.64524e-16
SEL1L3	2964.88	1.92558	0.224925	8.56099	1.11902e-17	3.68257e-16
RP3-400B16.1	53.6339	-1.76359	0.206087	-8.55751	1.15333e-17	3.79122e-16
XXbac-BPG246D15.8	515.164	1.2922	0.151048	8.55489	1.1798e-17	3.87387e-16
AP001053.11	391.768	2.55089	0.298266	8.55241	1.20549e-17	3.95378e-16
AC073052.1	326.258	-1.16134	0.135802	-8.55175	1.21241e-17	3.97202e-16
IGSF6	125.519	2.12875	0.248951	8.55089	1.22144e-17	3.99715e-16
TPSAB1	732.309	-3.18073	0.37211	-8.54781	1.25447e-17	4.10064e-16
GLE1	1857.02	0.722795	0.0845759	8.5461	1.27317e-17	4.15713e-16
FAM135B	25.7112	5.93311	0.694487	8.54316	1.30597e-17	4.25949e-16
GDF15	129.915	-2.37531	0.278158	-8.53943	1.34887e-17	4.39448e-16
C2	1056.18	2.59615	0.30414	8.53603	1.38909e-17	4.52048e-16
PRDX1	2177.36	1.32919	0.155751	8.53402	1.41344e-17	4.59462e-16
MGEA5	20036.2	-0.676234	0.0792556	-8.53232	1.43444e-17	4.65772e-16
SELPLG	1303.8	1.69304	0.198445	8.53156	1.44392e-17	4.6833e-16
VPS25	610.602	0.980942	0.115	8.52994	1.46418e-17	4.74376e-16
RBL1	1442.73	0.958771	0.112424	8.52815	1.48709e-17	4.81266e-16
CSF1R	2255.81	2.0938	0.245522	8.52795	1.48965e-17	4.81559e-16
SLC25A36	11495.5	-0.838808	0.098522	-8.51392	1.68153e-17	5.42988e-16
TMIGD2	304.434	-2.3381	0.27464	-8.51332	1.69016e-17	5.45175e-16
HBP1	8603.95	-0.880634	0.103503	-8.5083	1.76502e-17	5.68695e-16
CISD3	191.319	0.964443	0.113415	8.50363	1.83748e-17	5.91388e-16
ATP8B3	801.059	1.22525	0.144088	8.50348	1.83986e-17	5.91504e-16
RP4-576H24.4	228.066	2.08476	0.245202	8.5022	1.86027e-17	5.9741e-16
ADARB2-AS1	11.7593	-5.98797	0.70437	-8.50117	1.87682e-17	6.02063e-16
E2F3-IT1	117.174	-0.988675	0.116363	-8.49645	1.95483e-17	6.26403e-16
PDGFC	1752.68	-1.98483	0.233671	-8.49411	1.99449e-17	6.3841e-16
AC093616.4	81.6134	-0.906108	0.106698	-8.49231	2.02578e-17	6.47719e-16
CNIH3	128.562	-1.17201	0.138041	-8.49029	2.06113e-17	6.58303e-16
ZC3HAV1	18542.1	-0.861733	0.1015	-8.48996	2.06711e-17	6.59491e-16
UBE2H	10815.2	-1.27656	0.150433	-8.48592	2.14013e-17	6.82043e-16
ANKMY2	1533.9	-0.714138	0.0841758	-8.48388	2.17806e-17	6.93376e-16
TOX4	7425.65	-0.791427	0.0932926	-8.48328	2.18942e-17	6.96236e-16
NOTCH2	11358.2	1.03027	0.121493	8.48008	2.25033e-17	7.14828e-16
CD300LB	418.899	2.16252	0.255039	8.47919	2.2677e-17	7.19566e-16
RP4-593M8.1	14.2741	1.9492	0.229963	8.47613	2.32812e-17	7.37936e-16
PIK3R4	4064.83	-0.735718	0.0868591	-8.47025	2.44865e-17	7.75299e-16
KCTD14	16.249	1.84945	0.218473	8.46534	2.55412e-17	8.06947e-16
FGD6	812.22	-1.77789	0.210019	-8.46537	2.55333e-17	8.06947e-16
SDK2	932.056	-2.39614	0.283101	-8.46391	2.58566e-17	8.1603e-16
SLC7A7	571.192	2.10009	0.248134	8.46351	2.59459e-17	8.17968e-16
AFAP1L1	114.697	-3.00284	0.354826	-8.46284	2.6094e-17	8.21751e-16
FZR1	5301.54	-0.872808	0.103137	-8.46258	2.61522e-17	8.22697e-16
ARHGEF10L	538.539	2.87582	0.339863	8.46169	2.63526e-17	8.28112e-16
CBX2	1340.05	-1.98923	0.235115	-8.46068	2.65818e-17	8.34418e-16
CDC40	3600.67	-0.864049	0.10214	-8.45947	2.68589e-17	8.42213e-16
PTER	469.833	0.894999	0.105806	8.45889	2.69946e-17	8.45561e-16
AL122127.25	210.426	-3.04087	0.359525	-8.45803	2.71927e-17	8.50855e-16
DKK2	26.1315	3.31242	0.391663	8.45732	2.73603e-17	8.55185e-16
RP11-151N17.1	180.411	-0.960706	0.113619	-8.45553	2.77824e-17	8.67451e-16
GALM	244.954	2.12918	0.25185	8.45413	2.8117e-17	8.76964e-16
PTPRCAP	1960.39	-1.40724	0.166459	-8.454	2.81484e-17	8.77008e-16
RP11-665G4.1	4.68015	2.05731	0.243363	8.45368	2.8227e-17	8.7852e-16
RP4-622L5.2	999.332	-0.71773	0.0849115	-8.45269	2.8466e-17	8.8467e-16
RP11-887P2.3	122.926	1.02751	0.121562	8.45261	2.84851e-17	8.8467e-16
TCF19	907.348	1.34516	0.159145	8.45243	2.85305e-17	8.85141e-16
ZNF681	165.464	-1.81566	0.214815	-8.45222	2.85808e-17	8.85762e-16
CD4	4376.99	2.40265	0.28433	8.45022	2.90746e-17	9.00112e-16
MALAT1	1.28286e+06	-0.94396	0.111768	-8.44573	3.02162e-17	9.34465e-16
DDX60L	3564.93	1.24327	0.147211	8.44547	3.02823e-17	9.35522e-16
UEVLD	242.982	0.902017	0.106816	8.4446	3.05088e-17	9.41524e-16
ZNF431	2358.65	-0.730031	0.0864611	-8.44346	3.08083e-17	9.49765e-16
CTC-454M9.1	153.509	1.59994	0.189547	8.44086	3.15012e-17	9.70105e-16
RP11-536K7.3	25.6879	-1.86221	0.220717	-8.43707	3.25401e-17	1.00104e-15
TM9SF1	1548.77	0.495086	0.0586818	8.4368	3.26136e-17	1.00225e-15
ACER3	1462.99	0.717692	0.085092	8.4343	3.33181e-17	1.02251e-15
AC008697.1	20.3986	2.51961	0.298737	8.43422	3.33427e-17	1.02251e-15
PPM1B	5453.05	-0.774698	0.0918536	-8.43405	3.339e-17	1.02289e-15
NMUR1	468.923	2.78095	0.329753	8.43343	3.3569e-17	1.0273e-15
SLC35C1	484.001	1.0353	0.122774	8.43261	3.38051e-17	1.03344e-15
RP11-322M19.1	1318.74	-0.822575	0.0975533	-8.43206	3.39646e-17	1.03723e-15
KDM6A	11721	-0.949052	0.112571	-8.43066	3.43728e-17	1.0486e-15
RNF135	1099.4	0.919097	0.109048	8.42841	3.5039e-17	1.06781e-15
SYT17	174.811	3.2047	0.380232	8.42828	3.50795e-17	1.06794e-15
RASL10A	83.2182	-2.16165	0.256491	-8.4278	3.52222e-17	1.07116e-15
LAMB2	1477.82	-2.94136	0.34906	-8.42651	3.56127e-17	1.0812e-15
C5orf30	642.907	-1.60082	0.189975	-8.42647	3.56261e-17	1.0812e-15
ZMYM2	14061.6	-0.786324	0.0933212	-8.426	3.57685e-17	1.08379e-15
RP11-330L19.4	744.672	-0.85426	0.101386	-8.42582	3.58225e-17	1.08379e-15
GLUD2	202.654	0.721681	0.0856503	8.4259	3.57976e-17	1.08379e-15
PARP3	299.987	1.21754	0.144575	8.42154	3.71573e-17	1.12301e-15
TMEM19	608.984	1.01012	0.119953	8.42099	3.73308e-17	1.12709e-15
MR1	1863.17	0.797897	0.0947577	8.42039	3.75239e-17	1.13175e-15
FCRL3	210.579	1.88578	0.223999	8.41873	3.80575e-17	1.14666e-15
LINC00422	283.054	-1.69774	0.201718	-8.41641	3.88206e-17	1.16845e-15
IL10RB	1590.04	0.886713	0.105368	8.41541	3.91524e-17	1.17723e-15
UBE2E1	5119	-0.681094	0.080944	-8.41439	3.94961e-17	1.18634e-15
HPGD	433.963	-2.72629	0.324061	-8.41288	4.00075e-17	1.20047e-15
MT1XP1	73.684	-1.45078	0.17262	-8.40452	4.29618e-17	1.28648e-15
RP3-469D22.1	12.0338	0.845283	0.100575	8.40452	4.2961e-17	1.28648e-15
AC126118.1	455.401	-1.40275	0.166964	-8.40149	4.40854e-17	1.31878e-15
CFB	803.295	2.65804	0.316397	8.40096	4.42857e-17	1.32341e-15
ZMPSTE24	998.135	0.68149	0.0811732	8.39551	4.63894e-17	1.3835e-15
NQO1	100.392	1.68539	0.200749	8.3955	4.63909e-17	1.3835e-15
GNA14	94.5561	2.46891	0.294087	8.39519	4.65124e-17	1.38571e-15
TARDBPP2	11.9649	-3.37177	0.401704	-8.39367	4.71201e-17	1.40195e-15
SLC35B3	309.406	0.968453	0.11538	8.39359	4.71535e-17	1.40195e-15
RP11-307C12.11	19.2529	1.34252	0.159953	8.39326	4.72856e-17	1.40445e-15
AD000671.6	701.615	0.783988	0.0934157	8.39246	4.76059e-17	1.41253e-15
RP11-320M2.1	50.1994	1.31843	0.157107	8.39194	4.78169e-17	1.41736e-15
ZNF556	9.37524	3.08162	0.36722	8.39174	4.79011e-17	1.41841e-15
RP1-212P9.3	21.7929	-1.64632	0.196192	-8.39134	4.80619e-17	1.42174e-15
AC005519.4	436.084	-0.904561	0.107802	-8.39094	4.82268e-17	1.42518e-15
CTC-338M12.3	347.121	-0.795226	0.0947735	-8.39081	4.82822e-17	1.42537e-15
WARS	5011.93	1.04165	0.124146	8.39058	4.83758e-17	1.42669e-15
OGDH	3436.66	1.1222	0.133749	8.39034	4.84734e-17	1.42813e-15
EIF2S2P3	104.815	-1.30544	0.155612	-8.38907	4.90013e-17	1.44223e-15
PSMD6	6589.43	-0.64173	0.076527	-8.38567	5.0439e-17	1.48306e-15
TRAF6	4367.39	-0.863025	0.102933	-8.38434	5.10096e-17	1.49833e-15
ZNF410	5860.7	-0.68053	0.0811765	-8.38335	5.14442e-17	1.50958e-15
NUP210	13643.8	1.19951	0.143116	8.3814	5.23003e-17	1.53316e-15
POLR3K	299.326	0.866336	0.103378	8.3803	5.27936e-17	1.54607e-15
SNORA74B	1135.94	-1.53178	0.182788	-8.38014	5.28663e-17	1.54666e-15
UBR4	62035.5	-0.735984	0.0879341	-8.36972	5.77555e-17	1.68801e-15
TAF12	477.674	0.638107	0.076247	8.36895	5.81328e-17	1.69734e-15
CEP170	6548.01	-0.77497	0.0926064	-8.36844	5.8388e-17	1.70309e-15
RP11-549B18.1	105.014	-1.7993	0.215055	-8.36671	5.92517e-17	1.72656e-15
UNC93B1	2751.05	1.32547	0.158504	8.36235	6.14836e-17	1.78982e-15
RP11-383D22.2	54.2726	1.08316	0.129572	8.35954	6.29612e-17	1.83101e-15
RAB2B	2340.48	-0.871097	0.104224	-8.35791	6.38368e-17	1.85463e-15
SLC35B4	880.423	1.07151	0.128214	8.35717	6.424e-17	1.86449e-15
ARID4A	7507.87	-1.00583	0.120367	-8.35638	6.46726e-17	1.87518e-15
ZBTB33	4543.56	0.940867	0.112605	8.35549	6.51592e-17	1.88742e-15
DCTN4	13330.3	-0.851128	0.10187	-8.35502	6.54224e-17	1.89317e-15
MIR1909	97.1441	-1.08906	0.130352	-8.35479	6.55517e-17	1.89504e-15
CD96	4466.09	-2.19964	0.263362	-8.35215	6.70334e-17	1.93596e-15
SCO2	1115.97	1.43395	0.171704	8.35134	6.74952e-17	1.94738e-15
EEA1	984.1	1.11403	0.133413	8.35019	6.81561e-17	1.96451e-15
SNORA5A	209.263	-1.00957	0.120957	-8.3465	7.03178e-17	2.02482e-15
EBPL	1118.47	-0.957617	0.114746	-8.34555	7.08838e-17	2.03911e-15
RPRD1B	5608.88	-0.940904	0.112776	-8.34315	7.23349e-17	2.07881e-15
DQX1	19.0829	1.56295	0.187347	8.34254	7.27124e-17	2.08744e-15
GATS	1404.05	-0.784547	0.0940429	-8.34243	7.27779e-17	2.08744e-15
XYLB	177.357	1.62161	0.194421	8.3407	7.38504e-17	2.11613e-15
PDE3A	200.061	-2.9278	0.351037	-8.34045	7.40103e-17	2.11864e-15
BAZ1A	6891.56	1.04643	0.125473	8.3399	7.43537e-17	2.12639e-15
TM4SF1	164.837	-3.68173	0.441477	-8.33956	7.45703e-17	2.1305e-15
KIAA1614	136.108	2.04643	0.245406	8.33895	7.49517e-17	2.1393e-15
KAT6B	7929.48	-0.624948	0.0749451	-8.33874	7.50841e-17	2.141e-15
NACC2	740.266	1.89508	0.227309	8.33701	7.61951e-17	2.17056e-15
CCDC104	452.779	-0.871445	0.104533	-8.33659	7.64665e-17	2.17617e-15
LL22NC03-30E12.13	18.8579	-4.29881	0.515752	-8.33503	7.74767e-17	2.20064e-15
SLC12A9	2346.22	1.36184	0.163386	8.33508	7.74428e-17	2.20064e-15
AL583828.1	544.639	-1.68509	0.202205	-8.33357	7.84428e-17	2.22592e-15
RELA	6525.49	-0.836411	0.100386	-8.33194	7.95303e-17	2.25459e-15
YARS	8361.53	-0.702783	0.0843543	-8.33133	7.99398e-17	2.26401e-15
SUCNR1	955.883	-2.33434	0.280193	-8.33119	8.00369e-17	2.26456e-15
CSRP2BP	725.849	1.00293	0.12042	8.32854	8.18436e-17	2.31237e-15
MIR3151	7.26312	-3.13911	0.376913	-8.32848	8.18845e-17	2.31237e-15
MRPL18	821.164	0.830518	0.0997306	8.32761	8.24938e-17	2.32733e-15
SLC47A1	75.2395	3.01578	0.36218	8.32675	8.30946e-17	2.34202e-15
RP3-437C15.1	152.058	-0.799044	0.0959862	-8.32456	8.46409e-17	2.3833e-15
CRAMP1L	8041.87	-0.824068	0.0990174	-8.32246	8.61594e-17	2.42367e-15
RP11-618I10.2	4.44804	-4.59256	0.551834	-8.32234	8.62401e-17	2.42367e-15
RP11-616M22.3	15.0954	-4.26844	0.513115	-8.31868	8.89454e-17	2.4973e-15
FAM209B	150.646	-1.39809	0.168073	-8.31837	8.9178e-17	2.50143e-15
CCNG1	8970.43	-0.971903	0.116841	-8.31817	8.93284e-17	2.50325e-15
SDHB	1676.86	0.494658	0.0594776	8.31671	9.0436e-17	2.53186e-15
DPYSL2	3173.51	2.24762	0.270261	8.31648	9.0618e-17	2.53453e-15
ZNF41	392.784	0.855695	0.102895	8.31619	9.08356e-17	2.53819e-15
RP11-345J4.8	776.997	-0.882513	0.106127	-8.31562	9.12731e-17	2.54798e-15
RBM47	1406.83	2.09497	0.251944	8.31525	9.1562e-17	2.55361e-15
S100A4	2732.24	1.44751	0.174171	8.31088	9.49985e-17	2.64693e-15
ZRANB1	6387.01	-0.935547	0.112581	-8.31001	9.56933e-17	2.66375e-15
TGM5	256.055	2.66998	0.321441	8.30627	9.87586e-17	2.74647e-15
TRAF3IP2	1539.52	-1.17668	0.141713	-8.30329	1.01269e-16	2.81361e-15
C1QB	192.923	3.00026	0.36139	8.30199	1.02382e-16	2.84182e-15
UHRF1BP1	8808.32	-0.732757	0.0882681	-8.3015	1.02807e-16	2.85092e-15
GNB2L1	47131.6	-0.672876	0.08106	-8.30096	1.0327e-16	2.86105e-15
CHCHD10	273.526	1.29095	0.155532	8.30023	1.0391e-16	2.87607e-15
U2AF1	26586.4	-0.767663	0.092522	-8.29709	1.06696e-16	2.95036e-15
SLC15A2	1433.91	1.44697	0.174442	8.29485	1.08718e-16	3.00346e-15
XXbac-BPG116M5.17	820.604	2.68181	0.323326	8.29446	1.0908e-16	3.01062e-15
PPP1R3G	117.525	2.68659	0.323933	8.29366	1.09814e-16	3.02801e-15
CNOT2	8495.25	-0.761245	0.0918231	-8.29034	1.12924e-16	3.11083e-15
LL22NC03-30E12.10	10.7071	-4.8651	0.586853	-8.29015	1.13104e-16	3.11285e-15
IL22RA2	12.7244	3.44708	0.415816	8.28991	1.13331e-16	3.11617e-15
ARHGAP44	131.563	3.82837	0.461891	8.28847	1.14718e-16	3.15134e-15
DNAJB6	13315.5	-0.950571	0.114688	-8.28831	1.14872e-16	3.15263e-15
SAFB	6991.61	-0.687321	0.082956	-8.28537	1.17741e-16	3.22804e-15
CENPC1	5573.72	-0.886592	0.107008	-8.28527	1.17841e-16	3.22804e-15
GM2A	3299.05	1.00513	0.121325	8.2846	1.18503e-16	3.24314e-15
SERF1B	44.8025	-1.05418	0.12727	-8.28301	1.201e-16	3.28378e-15
MGST2	431.98	0.990449	0.119579	8.28279	1.2032e-16	3.28672e-15
C4orf3	1175.38	0.882251	0.106552	8.28001	1.23166e-16	3.36134e-15
ASF1B	482.166	1.42898	0.17263	8.27769	1.25582e-16	3.42089e-15
CD200	660.61	-2.11297	0.255258	-8.27775	1.2552e-16	3.42089e-15
TRAF5	2453.08	-1.47813	0.178607	-8.27591	1.27483e-16	3.46945e-15
FCRL1	256.449	1.93159	0.233542	8.27085	1.33011e-16	3.61652e-15
RP11-799O21.2	31.0405	-3.83864	0.464244	-8.26857	1.3557e-16	3.68267e-15
TRAF3IP2-AS1	832.214	-0.733798	0.0887574	-8.26746	1.36842e-16	3.71376e-15
HBA1	15447.5	-2.81841	0.340958	-8.26615	1.38352e-16	3.75127e-15
TMEM109	2048.72	1.08684	0.131521	8.26365	1.41281e-16	3.82715e-15
PTK6	96.3645	2.21537	0.268161	8.26133	1.44056e-16	3.8987e-15
CLEC2D	1125.02	1.17622	0.142415	8.2591	1.4677e-16	3.96848e-15
RP11-20G6.3	50.7742	1.66287	0.201355	8.25837	1.47679e-16	3.98938e-15
MS4A14	298.191	1.97179	0.238774	8.25799	1.48144e-16	3.99826e-15
RP11-370B11.1	9.67574	-1.39736	0.169258	-8.25575	1.50952e-16	4.07027e-15
E2F3	4389.23	-0.704096	0.0852958	-8.25476	1.52208e-16	4.10036e-15
ANGPT2	90.2113	-3.73416	0.45245	-8.25321	1.54199e-16	4.15018e-15
HEATR3	912.097	1.00648	0.121974	8.25162	1.56266e-16	4.20195e-15
UBXN4	11449.4	-0.75594	0.0916182	-8.25097	1.57108e-16	4.22072e-15
NANOS3	25.56	-1.46742	0.177987	-8.24454	1.65793e-16	4.44995e-15
ZBTB38	912.082	1.53444	0.186123	8.24424	1.66206e-16	4.45695e-15
TTLL10-AS1	48.9874	-3.01807	0.366114	-8.24354	1.67194e-16	4.47932e-15
CPNE7	427.679	-2.7156	0.32943	-8.24333	1.67489e-16	4.48313e-15
PABPN1	10521.2	-0.46127	0.0559728	-8.24097	1.70813e-16	4.56793e-15
PHLPP1	6032.31	-0.890929	0.108118	-8.24034	1.71728e-16	4.58819e-15
AC074183.4	11.0638	-1.35781	0.164827	-8.23783	1.75356e-16	4.68086e-15
RB1CC1	12354.7	-1.12046	0.136021	-8.23741	1.75972e-16	4.69302e-15
RP11-405F3.4	7.6664	-2.33754	0.283783	-8.23704	1.7652e-16	4.70333e-15
LCP1	49126.1	0.905425	0.109929	8.23643	1.77422e-16	4.72307e-15
ITPR2	10310	-1.06488	0.129318	-8.23459	1.80178e-16	4.79208e-15
KIAA0907	5781.93	-0.801366	0.0973325	-8.23328	1.82159e-16	4.84037e-15
KCNE1L	993.384	3.38882	0.411684	8.2316	1.84722e-16	4.90402e-15
PPCS	875.362	0.616424	0.0749283	8.22685	1.92204e-16	5.09802e-15
RNASEL	408.128	1.37191	0.166787	8.22553	1.9433e-16	5.14974e-15
SNORA1	60.372	-1.12773	0.13712	-8.22439	1.96194e-16	5.19444e-15
ANXA2P2	182.052	1.71835	0.208946	8.22389	1.97005e-16	5.2112e-15
RP11-37B2.1	1550.69	-1.09967	0.133735	-8.22273	1.98923e-16	5.25718e-15
PCED1B-AS1	253.527	1.43071	0.174016	8.22173	2.00591e-16	5.29648e-15
ZNF793	260.839	-1.82275	0.221777	-8.21887	2.05432e-16	5.41941e-15
AC108004.3	249.389	-2.16619	0.263606	-8.21751	2.07772e-16	5.47619e-15
MKNK2	14721.7	-1.08237	0.13173	-8.21657	2.09412e-16	5.51444e-15
ARHGAP30	7513.57	0.853229	0.103852	8.21581	2.1073e-16	5.53918e-15
MYCNOS	12.5955	-2.81508	0.342638	-8.2159	2.10582e-16	5.53918e-15
NDNF	134.32	5.65368	0.688257	8.21449	2.13068e-16	5.59561e-15
TIMMDC1	852.755	0.886316	0.107926	8.21229	2.17006e-16	5.68882e-15
GATA1	885.251	-2.21918	0.270223	-8.2124	2.16815e-16	5.68882e-15
USP44	223.952	-3.16864	0.385852	-8.21208	2.17383e-16	5.69361e-15
AMD1	14201.9	-0.849766	0.103592	-8.20302	2.34415e-16	6.1342e-15
DOCK10	4810.04	1.2508	0.152508	8.20154	2.37334e-16	6.20505e-15
GAS2L2	9.86203	-2.04157	0.248949	-8.20074	2.38906e-16	6.24055e-15
ARFGAP2	9107.36	-0.532017	0.0648831	-8.19962	2.41149e-16	6.29354e-15
SNORA73B	5658.12	-1.2197	0.148765	-8.19886	2.42683e-16	6.32793e-15
MACC1	1050.22	-2.29205	0.279578	-8.19825	2.43902e-16	6.35406e-15
CCDC51	95.1681	1.22056	0.148883	8.19808	2.44258e-16	6.35766e-15
ABHD11	325.257	1.1284	0.137661	8.19699	2.46482e-16	6.40984e-15
RP5-1021I20.4	4559.49	-0.66909	0.0816622	-8.19339	2.53968e-16	6.59695e-15
PDSS2	574.706	1.00319	0.12244	8.19332	2.54128e-16	6.59695e-15
PPT1	3991.61	1.1729	0.143192	8.1911	2.58852e-16	6.71362e-15
MFSD2B	753.127	-1.93256	0.235968	-8.1899	2.61451e-16	6.77503e-15
ISPD	364.609	-1.41791	0.173196	-8.18672	2.68445e-16	6.95011e-15
IPO13	1112.48	1.01347	0.123811	8.18564	2.70851e-16	7.00621e-15
SPINT1	464.283	1.93051	0.235866	8.18479	2.72773e-16	7.04544e-15
IL17RE	307.309	-2.02995	0.248015	-8.18476	2.7285e-16	7.04544e-15
LRRC8B	3160.95	-1.08709	0.132854	-8.18262	2.77742e-16	7.16544e-15
CXCL9	26.1869	3.33567	0.40772	8.18127	2.80862e-16	7.23955e-15
C1orf200	39.8596	1.42671	0.174398	8.18077	2.82034e-16	7.26337e-15
GFOD1	3301.03	-1.46732	0.179378	-8.18008	2.83651e-16	7.29859e-15
CD1D	532.033	2.5816	0.315741	8.17631	2.92663e-16	7.52386e-15
AC009506.1	504.967	1.18022	0.144373	8.17483	2.96294e-16	7.61052e-15
TMEM44	1190.36	-1.17886	0.144249	-8.17239	3.02339e-16	7.75896e-15
RP11-390B4.5	78.8511	-1.18526	0.145074	-8.17003	3.08317e-16	7.90544e-15
CACNA1H	163.352	-2.5903	0.317058	-8.1698	3.08908e-16	7.91367e-15
XAB2	5198.12	-0.661601	0.0809878	-8.16915	3.1058e-16	7.94954e-15
FBXO7	16414	-1.03403	0.126579	-8.16901	3.1093e-16	7.95154e-15
DGAT2	161.091	1.90355	0.233038	8.16842	3.12464e-16	7.9838e-15
RP11-1057N3.1	42.9425	2.60879	0.319423	8.1672	3.1564e-16	8.05791e-15
GLT8D1	559.432	1.0169	0.124547	8.16484	3.21869e-16	8.20976e-15
CTB-138E5.1	5.21845	3.71126	0.45485	8.15931	3.36934e-16	8.58653e-15
AC005071.1	32.0338	-0.926739	0.113603	-8.15769	3.41487e-16	8.695e-15
CXXC5	3059.59	-1.47273	0.180617	-8.15386	3.525e-16	8.96759e-15
TIRAP	394.591	0.790884	0.0970239	8.15144	3.59624e-16	9.14088e-15
LILRB4	1004.71	2.80174	0.343798	8.14938	3.65801e-16	9.28982e-15
ACPP	556.157	1.7223	0.211354	8.1489	3.67252e-16	9.31859e-15
DDB2	1292.11	0.75741	0.0929501	8.14856	3.68273e-16	9.33639e-15
SNORA73A	11385.4	-1.22386	0.150198	-8.14827	3.69162e-16	9.34273e-15
MIR181A1	4.02077	-2.18984	0.268747	-8.14835	3.6891e-16	9.34273e-15
NUDT16P	95.6846	2.80964	0.344831	8.14788	3.70366e-16	9.3651e-15
ADCY7	6402.47	1.31667	0.161666	8.14439	3.81209e-16	9.63097e-15
ASMTL	2076.76	-0.684755	0.0840793	-8.14415	3.81958e-16	9.64154e-15
FAM171B	111.33	-2.78257	0.341856	-8.1396	3.96597e-16	1.00024e-14
CLTCL1	2166.74	2.1251	0.261117	8.13852	4.00143e-16	1.00832e-14
ZBTB17	3877.39	-0.800648	0.0983876	-8.1377	4.02862e-16	1.0143e-14
MOV10	3940.34	-0.905835	0.111319	-8.13731	4.0414e-16	1.01664e-14
AC022182.3	46.5935	2.14186	0.263219	8.13719	4.04548e-16	1.01679e-14
PLD3	5874.81	1.80706	0.222091	8.13655	4.06714e-16	1.02136e-14
C2orf49	2057.9	-0.711127	0.0874017	-8.1363	4.07527e-16	1.02252e-14
ZDHHC6	1199.66	0.549904	0.067599	8.13479	4.12654e-16	1.0345e-14
SCARNA16	342.526	-0.994482	0.122258	-8.13426	4.14459e-16	1.03814e-14
CTD-2006C1.10	16.3394	-1.61171	0.198167	-8.13309	4.18495e-16	1.04735e-14
STAT3	15735.7	-0.673191	0.082775	-8.13277	4.1958e-16	1.04917e-14
HSF2	2033.04	-1.05257	0.129431	-8.13224	4.21424e-16	1.05288e-14
SLC29A3	272.738	1.13565	0.13967	8.13093	4.26021e-16	1.06345e-14
ATP6V1E2	187.018	0.852845	0.104928	8.12789	4.36817e-16	1.08947e-14
RP11-266A24.1	19.7168	-1.98493	0.244276	-8.12577	4.44521e-16	1.10774e-14
STARD9	2311.68	-1.70637	0.210004	-8.1254	4.45903e-16	1.11024e-14
SNRPA1	3996.87	-0.812848	0.100045	-8.12483	4.4798e-16	1.11446e-14
AP003774.6	14.9872	3.26168	0.401637	8.12096	4.62506e-16	1.14962e-14
WDR49	1634.16	1.83672	0.226209	8.11959	4.6778e-16	1.16175e-14
GRB10	3213.09	-1.71932	0.211789	-8.11808	4.73624e-16	1.17526e-14
RP4-604K5.1	3213.46	0.639272	0.0787535	8.11738	4.76356e-16	1.18104e-14
CNPY4	250.325	0.934644	0.115159	8.11615	4.81208e-16	1.19206e-14
ZNF418	366.052	-1.98081	0.244139	-8.11346	4.91992e-16	1.21774e-14
IL15RA	394.011	-1.34194	0.165429	-8.11187	4.9848e-16	1.23276e-14
MTMR3	17446.5	-0.921945	0.113662	-8.11126	5.00988e-16	1.23791e-14
MPP1	7530.93	-1.32486	0.163338	-8.11114	5.01466e-16	1.23805e-14
ZNF136	2520.03	-0.806741	0.0994844	-8.10921	5.09482e-16	1.25678e-14
RTF1	6395.77	-0.683327	0.0843044	-8.10547	5.25404e-16	1.29496e-14
TAL1	3981.14	-2.2267	0.274761	-8.10412	5.31276e-16	1.30833e-14
NCK1	1470.72	-0.673446	0.083131	-8.10102	5.45018e-16	1.34105e-14
MBIP	1364.92	-0.830771	0.102575	-8.09916	5.53385e-16	1.36049e-14
MED12	9212.44	-0.522054	0.0644669	-8.09801	5.58662e-16	1.37231e-14
CCNT1	8593.51	-0.749712	0.092602	-8.09606	5.67661e-16	1.39325e-14
CAPN2	4618.71	1.5161	0.187305	8.09425	5.76185e-16	1.4126e-14
MIER3	2432.82	-0.997235	0.123204	-8.09418	5.76513e-16	1.4126e-14
ANO6	3423.26	0.833839	0.103033	8.09294	5.82433e-16	1.42591e-14
KPNA6	10889.7	-0.677049	0.0836704	-8.09186	5.87614e-16	1.43739e-14
GS1-259H13.2	40.8524	-1.25268	0.154913	-8.08634	6.1486e-16	1.50279e-14
TCEA1P2	937.206	-0.651532	0.0805842	-8.08512	6.21049e-16	1.51665e-14
AC061992.2	8.58849	1.89082	0.233928	8.08295	6.322e-16	1.54259e-14
S100A6	3795.78	1.37205	0.169784	8.08113	6.41671e-16	1.56439e-14
ARSG	207.867	1.41748	0.175421	8.08046	6.45249e-16	1.57181e-14
VAV2	998.23	1.56907	0.194228	8.07847	6.55824e-16	1.59624e-14
MIR933	51.1821	-0.96403	0.119335	-8.07832	6.56665e-16	1.59696e-14
CCDC26	173.142	2.30415	0.285231	8.07817	6.57457e-16	1.59755e-14
LA16c-431H6.6	4706.97	-0.796735	0.0986417	-8.07706	6.63469e-16	1.61083e-14
CHD2	59476.1	-0.960259	0.118914	-8.07526	6.73351e-16	1.63346e-14
PRR14	2860.21	-0.613767	0.0760097	-8.07485	6.75589e-16	1.63753e-14
ELF1	21445.7	-0.738566	0.0915124	-8.07066	6.99176e-16	1.6933e-14
C16orf96	82.1535	-1.23786	0.15344	-8.06744	7.17885e-16	1.73718e-14
ZNF682	187.142	-1.50092	0.186075	-8.06621	7.25123e-16	1.75179e-14
POC1A	338.812	1.08853	0.134948	8.06626	7.24859e-16	1.75179e-14
RP11-142O6.1	268.225	-1.23286	0.153018	-8.05697	7.82095e-16	1.88787e-14
BTLA	154.863	1.74475	0.216554	8.05685	7.82831e-16	1.88809e-14
SRGAP1	404.399	2.42829	0.301424	8.05607	7.87896e-16	1.89874e-14
RN7SL2	644362	-1.13303	0.140674	-8.05431	7.99296e-16	1.92176e-14
CLK1	20940.8	-0.821244	0.101963	-8.05429	7.9942e-16	1.92176e-14
CXorf21	1335.93	1.46893	0.182376	8.05442	7.98586e-16	1.92176e-14
MPC2	1810.12	-0.754118	0.0936342	-8.05388	8.02089e-16	1.92659e-14
GTF2A1	1170.11	0.879179	0.109176	8.05285	8.08877e-16	1.9413e-14
TMEM48	1166.71	0.772115	0.0958872	8.05233	8.12299e-16	1.94792e-14
CNST	6130.37	-0.942754	0.11708	-8.05219	8.13278e-16	1.94867e-14
ARHGEF2	17587	-0.579011	0.071946	-8.04786	8.42526e-16	2.0171e-14
GLIS3	230.441	-2.91156	0.361877	-8.04571	8.57434e-16	2.05111e-14
CDC42EP1	118.22	2.81162	0.349489	8.04495	8.62813e-16	2.06229e-14
INHBC	29.0901	-1.48683	0.184954	-8.03893	9.06242e-16	2.16256e-14
RP13-991F5.4	415.914	-1.17302	0.145917	-8.03898	9.05919e-16	2.16256e-14
CAMLG	1630.23	-0.760962	0.0946679	-8.03822	9.11497e-16	2.17333e-14
STXBP5-AS1	91.9709	-1.3798	0.171666	-8.03769	9.15489e-16	2.18107e-14
CTD-2630F21.2	37.0621	-1.72347	0.214479	-8.0356	9.31205e-16	2.21671e-14
IGF2BP1	329.957	-5.55888	0.691875	-8.03452	9.39458e-16	2.23454e-14
AC007880.1	30.6159	2.13602	0.265871	8.03404	9.43146e-16	2.24148e-14
AC009950.2	1.38603	2.46397	0.306744	8.03267	9.53736e-16	2.26481e-14
ACADM	1073.52	0.77296	0.0962576	8.03012	9.73788e-16	2.30758e-14
RP11-356M20.1	16.2755	3.98252	0.495951	8.03008	9.74112e-16	2.30758e-14
TAF1B	672.85	0.9368	0.11666	8.03019	9.73206e-16	2.30758e-14
GANC	2157.6	1.01801	0.126791	8.029	9.82727e-16	2.3261e-14
KCNS1	31.1037	3.816	0.475353	8.02772	9.93009e-16	2.34854e-14
CTC-378H22.1	23.2866	1.44335	0.179869	8.02442	1.02005e-15	2.41054e-14
FTSJ2	674.445	0.811924	0.10119	8.02378	1.02544e-15	2.42132e-14
TNXB	1413.94	-1.72196	0.214635	-8.02274	1.03412e-15	2.43985e-14
PHF3	12706.1	-0.819542	0.102161	-8.02205	1.03998e-15	2.45171e-14
CACTIN-AS1	27.2896	-1.9934	0.248504	-8.0216	1.04379e-15	2.4587e-14
DCTN6	1035.78	-0.768585	0.095825	-8.02072	1.05129e-15	2.47439e-14
NIF3L1	315.516	0.951518	0.11864	8.02023	1.0555e-15	2.4823e-14
RPP25L	184.9	0.784307	0.097858	8.01475	1.10361e-15	2.59334e-14
BCRP8	9.54487	-1.59707	0.199287	-8.01389	1.11139e-15	2.60954e-14
POR	1196.24	0.85818	0.1071	8.0129	1.12039e-15	2.62855e-14
PDZK1IP1	167.759	-2.56288	0.319882	-8.01195	1.12904e-15	2.64673e-14
LILRB2	716.659	1.95602	0.244216	8.00938	1.15289e-15	2.70047e-14
IL12B	5.938	4.23389	0.5288	8.00661	1.17916e-15	2.7598e-14
SLC25A19	414.799	1.16497	0.145575	8.00257	1.21849e-15	2.84957e-14
AC068491.1	1080.52	-1.22982	0.153701	-8.0014	1.23012e-15	2.87448e-14
F11R	6311.14	-1.09123	0.136384	-8.00119	1.23227e-15	2.87719e-14
GABPB1	5193.22	-0.720359	0.0900431	-8.00016	1.2426e-15	2.89901e-14
HOXB5	383.192	-5.12802	0.641014	-7.99985	1.24567e-15	2.90384e-14
CLEC4G	63.1282	2.72881	0.341356	7.99405	1.30577e-15	3.04154e-14
BCL2L2	2719.28	-0.626932	0.0784403	-7.99247	1.32258e-15	3.07824e-14
CPQ	1145.74	1.21235	0.15171	7.99119	1.3364e-15	3.10793e-14
KEL	1365.34	-2.36568	0.296097	-7.98955	1.35428e-15	3.14701e-14
ARHGEF7	10837.2	-1.00337	0.125622	-7.98726	1.37969e-15	3.20351e-14
STEAP1	2.67291	4.85403	0.607824	7.98591	1.39484e-15	3.23612e-14
LAMC3	166.632	-2.86636	0.358944	-7.98552	1.3993e-15	3.24388e-14
PSD2	42.4913	-2.06601	0.258778	-7.98374	1.41959e-15	3.28833e-14
GPR25	11.7354	3.12225	0.39116	7.98203	1.43941e-15	3.3316e-14
RP11-20D14.6	821.76	-2.66055	0.333438	-7.97915	1.47343e-15	3.40765e-14
METTL21AP1	102.609	-1.08848	0.136427	-7.97844	1.48194e-15	3.42462e-14
SNORA17	151.841	-1.1209	0.140496	-7.97813	1.48572e-15	3.43064e-14
TIGIT	67.7663	1.74607	0.218868	7.97773	1.49048e-15	3.43892e-14
MSI2	16418	-1.19877	0.150271	-7.97742	1.49429e-15	3.44499e-14
C9orf66	104.812	1.39242	0.174614	7.97429	1.53261e-15	3.53055e-14
C1orf106	109.619	2.4438	0.306501	7.97323	1.54583e-15	3.55821e-14
HIST1H2AC	8398.41	-1.01759	0.127634	-7.97268	1.55265e-15	3.57109e-14
ALDH1L2	65.7962	2.30966	0.289709	7.97233	1.55711e-15	3.57854e-14
FUBP1	13571.6	-0.627439	0.078742	-7.96829	1.6088e-15	3.69443e-14
CLOCK	737.759	0.934123	0.117235	7.96798	1.61288e-15	3.7009e-14
ATP2A3	20462.1	-0.877137	0.110098	-7.96686	1.62759e-15	3.73171e-14
PGAM1P11	83.6081	-0.926006	0.116241	-7.96629	1.63508e-15	3.74595e-14
FAM46C	21944	-2.10181	0.263896	-7.96454	1.65844e-15	3.7965e-14
TTC3	13350.7	-0.728478	0.0914954	-7.96191	1.69401e-15	3.8749e-14
HNRNPA1P7	510.81	-0.667921	0.0839117	-7.95981	1.72307e-15	3.9383e-14
LGALS1	5237.51	1.58894	0.199646	7.95879	1.7373e-15	3.96772e-14
FRAS1	56.5479	-3.49096	0.438689	-7.95769	1.75279e-15	3.99997e-14
LRCH1	2914.29	-0.847936	0.106572	-7.95648	1.76999e-15	4.03607e-14
CTD-2561B21.11	21.7239	-1.49702	0.188218	-7.95366	1.81084e-15	4.126e-14
POLH	636.772	0.850798	0.106973	7.95341	1.81449e-15	4.13111e-14
PLCH1	117.772	-2.35978	0.296758	-7.95188	1.83703e-15	4.17917e-14
TBC1D9	663.371	2.12281	0.266965	7.95164	1.84053e-15	4.18387e-14
SLC35A1	426.135	1.03364	0.13001	7.95051	1.8574e-15	4.21896e-14
FAM8A1	3089.71	-0.983465	0.123718	-7.94926	1.87629e-15	4.25854e-14
SESN1	5157.36	-1.29471	0.162918	-7.94702	1.91053e-15	4.33291e-14
TBC1D20	3484.36	-0.675403	0.085033	-7.94283	1.97616e-15	4.47829e-14
MIR4263	5.44682	1.11415	0.140275	7.94266	1.97886e-15	4.48092e-14
DDHD2	3389.24	-0.690022	0.0868925	-7.9411	2.00401e-15	4.53436e-14
PLOD1	1227.66	1.17833	0.148388	7.94086	2.00789e-15	4.53964e-14
RSPH1	46.0175	-1.73573	0.21862	-7.9395	2.0299e-15	4.58586e-14
FAM222B	1092.03	-0.722159	0.0909667	-7.93872	2.04279e-15	4.61141e-14
FIG4	863.086	0.914129	0.115157	7.93808	2.05328e-15	4.63151e-14
JUND	35632.3	-1.02456	0.129081	-7.93732	2.06599e-15	4.65659e-14
CFH	376.564	-2.82972	0.356567	-7.93601	2.08796e-15	4.7025e-14
ARID4B	11493.2	-0.749504	0.0944751	-7.93335	2.13312e-15	4.8005e-14
AC007383.3	545.243	-0.853647	0.107606	-7.93311	2.13724e-15	4.80608e-14
WRNIP1	3710.29	-0.73993	0.0932921	-7.93133	2.16819e-15	4.87193e-14
SNRNP25	480.066	0.818508	0.103227	7.9292	2.2056e-15	4.95219e-14
RGPD6	49.5344	-1.17286	0.147962	-7.92677	2.24927e-15	5.04636e-14
AC022182.1	24.385	1.27359	0.160713	7.92459	2.28908e-15	5.13174e-14
AC010745.4	19.6702	-4.16185	0.525203	-7.92427	2.29486e-15	5.14077e-14
SUSD3	370.717	1.54245	0.19466	7.92381	2.30339e-15	5.15593e-14
CD68	5463.23	1.46005	0.184311	7.92166	2.34364e-15	5.24202e-14
AMN	588.898	-1.671	0.210972	-7.92049	2.36581e-15	5.28757e-14
CNN2P9	213.992	-1.02929	0.130001	-7.91755	2.42233e-15	5.40975e-14
AFF4	22241.8	-0.979602	0.123736	-7.91684	2.43613e-15	5.43643e-14
SLC2A4	290.501	-2.31809	0.29281	-7.9167	2.43896e-15	5.43858e-14
ZNF440	1830.67	-1.04476	0.131982	-7.91591	2.4546e-15	5.46928e-14
FBXO30	2428.12	-1.19044	0.150458	-7.91214	2.52998e-15	5.63296e-14
SECTM1	168.229	2.21731	0.280268	7.9114	2.54516e-15	5.66246e-14
TRIM15	35.4234	-3.05762	0.386525	-7.91053	2.56306e-15	5.69793e-14
CYP20A1	849.88	0.537227	0.0679215	7.90952	2.58379e-15	5.73853e-14
MIR3139	22.8567	-1.32559	0.167596	-7.90945	2.58524e-15	5.73853e-14
ZNF439	1454.77	-1.32315	0.167307	-7.90849	2.60522e-15	5.7785e-14
ZNF273	1046.18	-1.12211	0.141899	-7.90777	2.62049e-15	5.80796e-14
NLRP12	465.255	2.16156	0.273391	7.90647	2.64798e-15	5.86444e-14
RP11-177N22.3	47.3612	-1.30031	0.164476	-7.90578	2.66271e-15	5.8926e-14
ATM	9458.27	0.911439	0.115341	7.90215	2.74137e-15	6.0621e-14
PRKCDBP	53.7265	3.50791	0.444058	7.89966	2.79663e-15	6.17963e-14
MIR641	47.2151	-0.850011	0.107606	-7.89927	2.80551e-15	6.19456e-14
UBXN1	3213.97	-0.625297	0.07916	-7.89916	2.80787e-15	6.1951e-14
YPEL4	895.293	-2.11849	0.268494	-7.89028	3.015e-15	6.64175e-14
ZNF586	2356.01	-0.950196	0.120427	-7.8902	3.01712e-15	6.64175e-14
RP11-65E22.2	10.6574	2.18188	0.276527	7.89032	3.01424e-15	6.64175e-14
CACUL1	7019.4	-0.739921	0.0937825	-7.88975	3.02782e-15	6.66029e-14
RGS19	1447.27	1.04863	0.132945	7.8877	3.07815e-15	6.76591e-14
AC005062.2	34.2025	-2.36476	0.299816	-7.88736	3.08646e-15	6.7791e-14
RBMS2	1556.87	-1.17294	0.148723	-7.88674	3.10172e-15	6.80749e-14
PDHX	636.595	0.716328	0.0908529	7.88448	3.15842e-15	6.92441e-14
ABCD4	3332.44	-0.646841	0.082041	-7.88437	3.16136e-15	6.92441e-14
COA3	252.523	1.02402	0.12988	7.88434	3.16209e-15	6.92441e-14
RP11-867G2.6	10.9198	2.4772	0.314296	7.88175	3.22826e-15	7.06402e-14
MAPK11	489.689	-1.48844	0.188866	-7.88091	3.24998e-15	7.10622e-14
SFPQ	67533.6	-0.803382	0.101944	-7.8806	3.25818e-15	7.11885e-14
RCN2	1822.86	-0.650262	0.0825313	-7.87897	3.30078e-15	7.20654e-14
RFT1	1126.78	0.794	0.100799	7.87707	3.35149e-15	7.31179e-14
RPAIN	3722.17	-0.689557	0.0875419	-7.87688	3.35665e-15	7.31759e-14
MIR181B1	23.4889	-2.0123	0.25548	-7.87656	3.36521e-15	7.33079e-14
MSMB	5.85825	-3.48095	0.442204	-7.87181	3.49555e-15	7.60907e-14
LRRC8C	3458.34	0.946396	0.120234	7.8713	3.50974e-15	7.63428e-14
SYNPO2	113.826	2.72183	0.345814	7.87079	3.52411e-15	7.65983e-14
ST3GAL3	1538.86	1.05557	0.134154	7.8683	3.59484e-15	7.80777e-14
SNX16	755.587	-0.887928	0.112869	-7.86692	3.63489e-15	7.8889e-14
NDST3	80.8666	-4.05449	0.515424	-7.86632	3.65234e-15	7.92088e-14
CTC-523E23.1	59.9439	-2.24306	0.285167	-7.86578	3.66813e-15	7.94925e-14
NFKBID	4621.86	-1.22032	0.155145	-7.86567	3.67124e-15	7.95009e-14
LTBP3	2806.51	-1.29205	0.164332	-7.86249	3.76577e-15	8.14878e-14
KDELC1	166.606	-2.50439	0.318537	-7.86216	3.77553e-15	8.16384e-14
ARHGAP1	4673.23	0.744314	0.0946745	7.86181	3.78609e-15	8.18064e-14
DCUN1D2	1369.56	-0.819693	0.104267	-7.8615	3.7956e-15	8.19514e-14
RNF175	106.981	2.42481	0.30848	7.8605	3.8259e-15	8.25446e-14
CPSF6	12246.4	-0.569046	0.0724007	-7.85968	3.85101e-15	8.30251e-14
RCBTB1	2767.79	-0.916872	0.116668	-7.85879	3.87852e-15	8.35567e-14
RUFY2	1360	-0.668921	0.0851395	-7.85677	3.94166e-15	8.4792e-14
NDUFV2	5421.73	-0.889289	0.113187	-7.85684	3.93955e-15	8.4792e-14
RLF	9916.57	-1.02661	0.130678	-7.85607	3.96369e-15	8.52033e-14
AC074338.4	31.1683	-1.08525	0.138174	-7.85424	4.02196e-15	8.63924e-14
SNORA49	40.0838	-0.93581	0.119182	-7.85195	4.09617e-15	8.7922e-14
NMD3	3392.77	-0.621519	0.0791677	-7.85067	4.13822e-15	8.87593e-14
SOX15	23.5764	-2.12788	0.27113	-7.84818	4.22116e-15	9.0472e-14
SAMD4B	4776.81	-0.686472	0.0874704	-7.84805	4.22571e-15	9.05031e-14
CXCR2P1	114.013	2.7063	0.344851	7.84774	4.23587e-15	9.06543e-14
DHX15	22286.3	-0.684215	0.0871943	-7.84701	4.26072e-15	9.11196e-14
SLC35A5	727.11	0.931965	0.118769	7.84684	4.26654e-15	9.11773e-14
AC007036.5	554.808	-1.26557	0.161299	-7.84612	4.29117e-15	9.16368e-14
TPSB2	360.933	-2.87468	0.366425	-7.84522	4.32209e-15	9.22299e-14
ICK	723.188	1.10596	0.140985	7.84457	4.34453e-15	9.2641e-14
EIF2B1	1903.86	0.55868	0.0712741	7.83846	4.5609e-15	9.7184e-14
PALLD	339.514	2.31918	0.295996	7.83515	4.68292e-15	9.97113e-14
CD27	88.4533	1.60619	0.205136	7.82987	4.88391e-15	1.03915e-13
PSAP	35981.1	1.01257	0.12935	7.82811	4.95267e-15	1.05302e-13
CACNA1E	44.5929	2.59415	0.331477	7.82604	5.03481e-15	1.0697e-13
USP30	1744.25	-0.891018	0.113856	-7.82586	5.04189e-15	1.07043e-13
BPNT1	318.501	1.18258	0.151127	7.82509	5.07302e-15	1.07626e-13
AC090571.1	40.5241	-1.27874	0.163419	-7.82493	5.07945e-15	1.07684e-13
MYH11	84.6936	-2.88977	0.369337	-7.8242	5.10883e-15	1.08229e-13
BAIAP3	655.173	-1.92939	0.246666	-7.82186	5.20475e-15	1.10181e-13
BCAT1	2309.56	-2.05955	0.263332	-7.82112	5.23571e-15	1.10756e-13
PRX	601.174	-1.80366	0.230635	-7.82038	5.2664e-15	1.11325e-13
TCEB2P2	2.45238	5.31017	0.679027	7.82025	5.2717e-15	1.11357e-13
HBA2	13784.7	-2.62607	0.335954	-7.81676	5.42016e-15	1.1441e-13
PAQR7	1655.32	-0.889813	0.113837	-7.81657	5.42834e-15	1.145e-13
CHTF8	2166.2	1.05277	0.134715	7.81482	5.50427e-15	1.16018e-13
UBFD1	3639.44	-0.706211	0.0904165	-7.81064	5.68968e-15	1.1984e-13
SLC39A14	466.107	1.51533	0.194063	7.80844	5.78989e-15	1.21863e-13
AC099489.1	443.308	-1.76267	0.225754	-7.80795	5.81276e-15	1.22256e-13
GAA	2536.72	1.44033	0.184476	7.80768	5.82514e-15	1.2234e-13
AL590710.1	167.073	1.58511	0.203017	7.80776	5.82139e-15	1.2234e-13
MLLT11	623.644	-1.15187	0.147566	-7.80579	5.91291e-15	1.24095e-13
C9orf43	316.652	-1.54629	0.198111	-7.80516	5.94282e-15	1.24633e-13
TTLL10	39.162	-2.61375	0.334987	-7.80255	6.06686e-15	1.27143e-13
PRKCI	1802.43	-0.739639	0.0948118	-7.80113	6.13538e-15	1.28487e-13
GBA	1277.94	0.846458	0.108511	7.80064	6.15948e-15	1.289e-13
RHOU	683.853	1.95422	0.250565	7.79927	6.22664e-15	1.30212e-13
CCNC	1938.32	-0.730933	0.0937279	-7.79846	6.26683e-15	1.30959e-13
ZNF815P	183.518	1.00681	0.129145	7.79602	6.3892e-15	1.33421e-13
TTLL4	1457.86	0.965772	0.123921	7.79343	6.52122e-15	1.3608e-13
CCR5	131.233	2.31315	0.296883	7.79146	6.62377e-15	1.38122e-13
POLA2	1245.19	0.772615	0.0991983	7.78859	6.77618e-15	1.41199e-13
ABI3	171.272	1.80308	0.231515	7.78815	6.79968e-15	1.41588e-13
ATP2B2	37.2402	3.09868	0.397906	7.78746	6.83716e-15	1.42267e-13
SLC25A35	402.526	1.0066	0.129269	7.78687	6.86902e-15	1.42829e-13
CNPY3	4167.53	0.749973	0.096318	7.78642	6.89322e-15	1.4323e-13
RP11-368N21.2	666.784	-1.07316	0.137835	-7.78585	6.92461e-15	1.4378e-13
PTPRK	166.483	2.4321	0.312433	7.78438	7.00556e-15	1.45358e-13
ARFGEF1	13972.9	-0.729785	0.0937582	-7.7837	7.04342e-15	1.4604e-13
RANBP10	6136.6	-1.10559	0.142105	-7.78005	7.24942e-15	1.50205e-13
TMEM180	344.486	1.02883	0.132276	7.77792	7.37267e-15	1.5265e-13
MMP2	885.346	-2.55195	0.328143	-7.77695	7.42925e-15	1.53713e-13
GLDN	207.944	3.25153	0.418133	7.7763	7.46742e-15	1.54394e-13
MIR3115	25.4619	-1.19306	0.153438	-7.7755	7.51527e-15	1.55273e-13
SCAF4	9530.1	-0.728596	0.0937053	-7.7754	7.52087e-15	1.55279e-13
TRIM74	202.95	-1.23474	0.158814	-7.77478	7.55808e-15	1.55937e-13
RP11-110G21.2	142.254	-1.10765	0.142472	-7.77453	7.57305e-15	1.56136e-13
MBNL1	33236.9	0.727585	0.0935876	7.77437	7.58232e-15	1.56217e-13
AC000059.1	479.139	-1.87771	0.241589	-7.77233	7.70559e-15	1.58645e-13
SIGLEC12	263.266	2.25076	0.289641	7.77085	7.79612e-15	1.60396e-13
ZNF461	431.943	-0.925407	0.119116	-7.76892	7.91552e-15	1.62738e-13
VWA7	338.917	-1.55943	0.200766	-7.76739	8.01189e-15	1.64604e-13
PML	6896.91	-0.695189	0.0895142	-7.76624	8.08501e-15	1.65989e-13
CPVL	701.985	2.2958	0.29565	7.76525	8.14839e-15	1.67173e-13
NDEL1	6800.44	-0.803408	0.103464	-7.76509	8.15899e-15	1.67274e-13
PPM1A	10063.3	-0.818917	0.105477	-7.76394	8.23312e-15	1.68675e-13
CRBN	3545.23	-0.625481	0.0805788	-7.76235	8.33705e-15	1.70685e-13
AC005594.1	21.2613	-1.81765	0.234194	-7.76129	8.40678e-15	1.71992e-13
CTD-3064H18.6	59.9161	-1.98379	0.255623	-7.76063	8.45101e-15	1.72776e-13
ADIPOR1	10750	-1.2078	0.15566	-7.75921	8.54591e-15	1.74594e-13
ARHGEF39	168.954	1.43492	0.184952	7.75836	8.60316e-15	1.75641e-13
AC004016.2	32.7044	-1.59418	0.20551	-7.7572	8.68266e-15	1.77141e-13
ANXA2P1	2.65036	1.89421	0.244303	7.75356	8.93516e-15	1.82165e-13
RIOK3	15494.4	-1.104	0.142417	-7.75189	9.05331e-15	1.84446e-13
DUSP10	12008.8	-1.1341	0.146309	-7.75141	9.08764e-15	1.84767e-13
SCARNA2	31388.7	-1.02263	0.131929	-7.75141	9.08806e-15	1.84767e-13
ZSCAN12P1	81.5774	-1.89924	0.245018	-7.75144	9.08598e-15	1.84767e-13
PDRG1	1096.68	-0.847112	0.109289	-7.75115	9.10648e-15	1.85013e-13
RP11-720N19.2	99.9364	-1.5204	0.196161	-7.75078	9.13328e-15	1.85429e-13
PIGU	410.592	1.06223	0.137107	7.74745	9.37532e-15	1.90211e-13
SEPT6	12590.3	-0.84556	0.109151	-7.74672	9.42966e-15	1.91181e-13
SRGAP2	2127.17	1.19667	0.154515	7.7447	9.58074e-15	1.9411e-13
XXbac-BPG249D20.9	27.5538	-1.21413	0.156865	-7.74	9.9415e-15	2.01279e-13
CNOT4	2819.52	-0.686182	0.088693	-7.7366	1.02113e-14	2.066e-13
RMI2	238.901	1.40586	0.181728	7.73605	1.02554e-14	2.07348e-13
RHAG	2493.5	-2.53706	0.32802	-7.73446	1.0384e-14	2.09803e-13
RMI1	334.36	1.0993	0.142147	7.7335	1.04626e-14	2.11244e-13
RTN1	212.687	3.32201	0.429572	7.73332	1.04781e-14	2.11412e-13
IQSEC2	579.015	1.65742	0.214383	7.73112	1.06607e-14	2.14947e-13
MARCH8	9687.41	-1.60936	0.208191	-7.73019	1.0739e-14	2.16378e-13
SLC25A20	625.85	0.797019	0.103111	7.72971	1.07793e-14	2.17041e-13
AIM2	47.114	1.9286	0.249551	7.7283	1.08993e-14	2.19306e-13
MLL	18975.6	-0.781181	0.101103	-7.72656	1.1049e-14	2.22164e-13
NAIP	430.118	1.61551	0.209111	7.72562	1.11312e-14	2.23663e-13
RP11-38J22.6	597.804	-2.28379	0.295666	-7.72421	1.12545e-14	2.25986e-13
SIAH2	4673.78	-1.32583	0.1717	-7.72179	1.14707e-14	2.30149e-13
PIK3R1	18429.2	-0.838231	0.108555	-7.72171	1.14775e-14	2.30149e-13
RP11-689P11.2	72.4936	-1.04165	0.134928	-7.72004	1.16293e-14	2.33031e-13
SLC22A18	395.319	1.25427	0.162484	7.71935	1.16927e-14	2.34142e-13
AC131097.3	327.482	-1.42564	0.184696	-7.71884	1.17392e-14	2.34912e-13
RIN1	275.979	1.51652	0.196485	7.71827	1.17915e-14	2.35798e-13
RCOR3	5350.96	-0.681144	0.0882586	-7.71759	1.18547e-14	2.369e-13
FGR	4538.53	1.61212	0.208935	7.71589	1.20137e-14	2.39914e-13
AC011747.4	44.8117	1.42745	0.185012	7.71544	1.20569e-14	2.40611e-13
MPHOSPH6	180.48	1.10446	0.143151	7.71535	1.20652e-14	2.40613e-13
TMPO-AS1	408.222	0.82727	0.107253	7.71327	1.22634e-14	2.44399e-13
ITGAX	8449.12	1.46496	0.189936	7.71291	1.22977e-14	2.44915e-13
PIGR	23.6479	2.20745	0.286232	7.7121	1.23768e-14	2.46324e-13
DPY19L1	781.528	1.02298	0.132661	7.71123	1.2461e-14	2.47831e-13
AC005336.2	261.646	-3.13713	0.406938	-7.70911	1.26703e-14	2.51822e-13
SPTSSA	377.339	0.828197	0.107435	7.70879	1.27016e-14	2.52273e-13
GLUD1	3984.97	0.566535	0.0734949	7.7085	1.27308e-14	2.5268e-13
FNBP4	14313.2	-0.749073	0.0971895	-7.70734	1.28464e-14	2.54803e-13
NEK9	3984.99	0.856281	0.111143	7.70431	1.31556e-14	2.6076e-13
ZMYM2-IT1	196.304	-1.00716	0.13073	-7.70413	1.31739e-14	2.60945e-13
RP5-1042I8.7	56.0787	1.29825	0.168552	7.70233	1.33604e-14	2.64459e-13
ZNF571	371.856	-1.07779	0.139944	-7.70159	1.34388e-14	2.65831e-13
SYCE2	188.782	-1.11466	0.144737	-7.70125	1.34737e-14	2.66342e-13
SCML2	1308.65	-1.42321	0.184805	-7.70112	1.34875e-14	2.66435e-13
ROBO1	1030.8	-3.46232	0.449708	-7.69903	1.37102e-14	2.70651e-13
SNX10	1126.72	1.30182	0.169119	7.69767	1.38569e-14	2.73364e-13
KLHDC2	2534.75	-0.534143	0.0694004	-7.69654	1.39797e-14	2.75599e-13
RP11-453F18__B.1	968.158	-1.30597	0.169698	-7.69588	1.40527e-14	2.76852e-13
RSF1	5949.7	-0.717252	0.0932035	-7.69555	1.40884e-14	2.7737e-13
PLK1S1	1181.43	-0.737851	0.0958888	-7.69487	1.41644e-14	2.78677e-13
BMP6P1	16.372	-4.93756	0.641811	-7.69317	1.43532e-14	2.82202e-13
ATRNL1	20.6388	-4.01569	0.522156	-7.69059	1.46458e-14	2.87568e-13
ACP2	520.079	0.784623	0.102023	7.69067	1.46363e-14	2.87568e-13
ZEB2-AS1	116.013	1.57303	0.204638	7.68688	1.5077e-14	2.95837e-13
GUCY1B2	52.2863	-3.23486	0.420865	-7.68622	1.51543e-14	2.97154e-13
C6orf165	357.936	0.904946	0.117755	7.68501	1.52985e-14	2.9978e-13
NINL	91.3257	2.20957	0.287527	7.68475	1.53301e-14	3.00198e-13
C1QTNF4	2585.34	-2.04932	0.266689	-7.6843	1.53841e-14	3.00853e-13
PNPLA3	97.7148	0.831342	0.108186	7.68438	1.53745e-14	3.00853e-13
IP6K1	6434.06	-0.942172	0.122631	-7.683	1.554e-14	3.03699e-13
MT1F	92.5808	2.07402	0.269984	7.68201	1.56615e-14	3.05869e-13
SNORA84	22.1144	-0.985733	0.128335	-7.68092	1.57954e-14	3.0828e-13
RPS3A	6065.93	-0.586989	0.0764243	-7.68066	1.58265e-14	3.0868e-13
CD82	8418.89	-1.13395	0.147651	-7.67995	1.59149e-14	3.10198e-13
RP11-123C5.4	1256.21	1.0646	0.138634	7.67924	1.60031e-14	3.11502e-13
GS1-465N13.1	131.443	2.03349	0.264801	7.67932	1.59935e-14	3.11502e-13
CLIC4	4217.12	-1.16211	0.151382	-7.67664	1.6331e-14	3.17592e-13
ADCYAP1	33.1592	-7.18907	0.936493	-7.67659	1.63377e-14	3.17592e-13
CTD-2006K23.1	33.8677	2.79682	0.364352	7.67613	1.63962e-14	3.18517e-13
DHRS11	941.084	-1.16553	0.151851	-7.67549	1.64793e-14	3.19919e-13
SLC12A2	2248.2	-1.12005	0.145932	-7.67517	1.65203e-14	3.20503e-13
ITGB7	2273.34	1.54714	0.201636	7.67295	1.68086e-14	3.2588e-13
DOCK8	20532.1	0.759165	0.098955	7.67182	1.69575e-14	3.28548e-13
CHD1L	5068.49	-0.584964	0.0762693	-7.66973	1.72364e-14	3.33731e-13
CYP1B1-AS1	8.34734	2.23662	0.291643	7.66904	1.73295e-14	3.35312e-13
RP11-159H10.3	15.9402	-3.10268	0.404716	-7.66631	1.77022e-14	3.42297e-13
RP11-432J24.3	22.4687	1.51303	0.197391	7.66516	1.78612e-14	3.45143e-13
RNMT	5397.8	-0.781028	0.101902	-7.66449	1.79542e-14	3.46712e-13
UBAP2	3870.72	-0.476304	0.0621588	-7.6627	1.82062e-14	3.51345e-13
SLMAP	7811.58	-0.691714	0.0902808	-7.6618	1.83342e-14	3.53582e-13
SSFA2	19019.8	-0.927086	0.121004	-7.66158	1.83653e-14	3.53948e-13
RGS17P1	618.13	-0.937309	0.122392	-7.65824	1.88499e-14	3.63049e-13
TMEM229B	313.019	1.42244	0.185749	7.65785	1.89073e-14	3.63915e-13
CHIC2	1437.79	-0.550442	0.0718995	-7.65572	1.92233e-14	3.69754e-13
RP11-219E7.3	1.85786	2.27368	0.297151	7.65162	1.98462e-14	3.81486e-13
HPS3	1283.6	0.853841	0.111594	7.65135	1.98877e-14	3.82032e-13
PGPEP1L	13.3181	-5.53568	0.723571	-7.6505	2.00199e-14	3.84319e-13
CCL22	21.3357	2.96602	0.387704	7.65023	2.00624e-14	3.84882e-13
MIR548T	6.95493	-1.55344	0.203061	-7.65014	2.00762e-14	3.84895e-13
ZNF706	4876.79	-0.796603	0.104141	-7.64924	2.02167e-14	3.87335e-13
KIAA0125	1596.15	-2.31722	0.302954	-7.64878	2.02901e-14	3.88487e-13
BNIP3L	13072.9	-1.29794	0.169763	-7.64562	2.07948e-14	3.97889e-13
RNA5SP168	6.10176	-1.45074	0.189766	-7.6449	2.09109e-14	3.99849e-13
FANCE	326.382	1.11022	0.145232	7.64448	2.09791e-14	4.0089e-13
PTH1R	29.869	-3.20137	0.418883	-7.64264	2.12817e-14	4.06408e-13
NDUFB3	275.469	0.904856	0.118412	7.64158	2.14572e-14	4.09493e-13
Vault	12.9944	-1.33685	0.174961	-7.64086	2.15781e-14	4.11531e-13
ETS2	13031.7	-1.13406	0.14843	-7.64037	2.16601e-14	4.12825e-13
ZNF492	132.545	-1.98659	0.26003	-7.63985	2.17476e-14	4.14224e-13
ASCL2	123.879	1.95057	0.255338	7.63915	2.18653e-14	4.16195e-13
ZBTB46	1398.1	-1.73961	0.227733	-7.6388	2.19247e-14	4.17054e-13
NPTXR	100.761	1.8691	0.244776	7.63595	2.24164e-14	4.2613e-13
C19orf35	89.871	1.84149	0.241211	7.63434	2.2698e-14	4.31203e-13
RBM17	3656.69	-0.523435	0.0685718	-7.63339	2.2866e-14	4.34113e-13
RSF1-IT2	143.082	-0.998528	0.130836	-7.63192	2.31288e-14	4.38817e-13
AC040162.1	69.6401	-1.00483	0.131673	-7.63121	2.32565e-14	4.40889e-13
NLN	788.951	1.1196	0.146714	7.63114	2.32681e-14	4.40889e-13
B4GALT6	1251.52	-1.42419	0.186677	-7.62913	2.36347e-14	4.47545e-13
RP11-473M20.16	56.1505	-1.91947	0.251685	-7.62649	2.41228e-14	4.56492e-13
CHD1	18942.9	-1.0636	0.139485	-7.62521	2.43632e-14	4.60744e-13
TAF1D	11528.2	-0.858112	0.112569	-7.623	2.47841e-14	4.68399e-13
EFCAB2	938.401	1.00588	0.131963	7.62242	2.48964e-14	4.70218e-13
RP4-684O24.5	13.2091	2.63332	0.345541	7.62087	2.51981e-14	4.75609e-13
STAT6	9983.09	0.678252	0.0890134	7.61966	2.54343e-14	4.79759e-13
KDELC1P1	54.9577	-1.49847	0.196663	-7.61946	2.54735e-14	4.80189e-13
AP001422.3	5.76831	-2.55114	0.334909	-7.61742	2.5879e-14	4.87519e-13
ESRRA	1399.3	0.708102	0.0929635	7.61699	2.59658e-14	4.88839e-13
COL9A2	1111.3	1.43838	0.188891	7.61486	2.63979e-14	4.96653e-13
RD3	12.3317	-4.48953	0.589585	-7.61473	2.64243e-14	4.96831e-13
C14orf182	146.503	1.05184	0.138153	7.61361	2.66537e-14	5.00822e-13
HAUS7	474.223	0.796198	0.104589	7.61263	2.68568e-14	5.04314e-13
PUM1	15085.6	-0.682944	0.0897376	-7.61045	2.73142e-14	5.12574e-13
RP11-17A4.3	3.3273	2.65906	0.349664	7.60461	2.85757e-14	5.35904e-13
USP22	27203.3	-0.63071	0.0829392	-7.60448	2.86041e-14	5.36093e-13
RP11-58E21.3	97.6825	1.21491	0.159766	7.60428	2.86486e-14	5.36584e-13
CTD-3107M8.4	10.0309	-3.30543	0.434758	-7.60292	2.89526e-14	5.41931e-13
C4orf52	226.472	0.780973	0.102727	7.60239	2.90701e-14	5.43435e-13
GPLD1	172.727	-1.48913	0.195875	-7.60243	2.90612e-14	5.43435e-13
PMS2P3	683.799	-0.803614	0.105707	-7.60224	2.91038e-14	5.43718e-13
RARRES2	24.9666	-3.16364	0.416208	-7.60109	2.93641e-14	5.4823e-13
RP11-541P9.3	13.968	-1.5604	0.205342	-7.59901	2.98407e-14	5.56773e-13
CAPN14	63.8264	-1.92139	0.252914	-7.59701	3.03057e-14	5.65089e-13
GLYCTK-AS1	18.9977	-3.1247	0.411346	-7.59628	3.04756e-14	5.67895e-13
TIE1	1539.38	-1.81803	0.239383	-7.59466	3.08608e-14	5.74706e-13
RP11-74E24.2	230.176	-0.630346	0.0830043	-7.59413	3.09862e-14	5.76675e-13
ABR	4175.05	1.31177	0.17274	7.59391	3.10389e-14	5.77288e-13
RP4-700A9.1	7.626	-2.73347	0.359981	-7.59339	3.11642e-14	5.79251e-13
TYMP	2781.36	1.58826	0.209208	7.59179	3.15518e-14	5.86082e-13
CXCR2	163.15	1.87579	0.247181	7.58872	3.23077e-14	5.99743e-13
MAPK8IP3	14823.7	-0.757183	0.0998305	-7.58469	3.33291e-14	6.18311e-13
TNFRSF21	1269.32	-1.90191	0.25076	-7.58459	3.33543e-14	6.18385e-13
NGLY1	4967.31	-0.602167	0.0794019	-7.58378	3.35621e-14	6.21844e-13
TPRG1-AS1	15.3552	3.95242	0.521181	7.58358	3.36154e-14	6.22438e-13
FAM214A	3762.98	-0.849902	0.112086	-7.58259	3.38714e-14	6.26782e-13
TNPO2	5376.46	-0.485562	0.0640377	-7.58244	3.39104e-14	6.27107e-13
RP11-119F19.2	777.564	-0.751502	0.0991177	-7.58192	3.40489e-14	6.2927e-13
TCEB1P19	205.416	-0.788582	0.104019	-7.58116	3.42484e-14	6.32558e-13
RP11-299L17.1	9.5828	-2.50253	0.330102	-7.58107	3.42721e-14	6.32596e-13
CTD-2313N18.2	3.5609	-3.46268	0.456858	-7.57932	3.47366e-14	6.40765e-13
CTD-2531D15.4	11.1742	2.19647	0.289911	7.57636	3.55373e-14	6.55123e-13
CSNK1D	13377.5	-0.763908	0.100838	-7.5756	3.57481e-14	6.58593e-13
HMGA1P8	3.16395	1.64556	0.217221	7.57551	3.57718e-14	6.58616e-13
KAL1	49.6653	5.23082	0.690508	7.57532	3.58246e-14	6.59173e-13
SLC25A43	323.169	1.01063	0.133417	7.57494	3.59284e-14	6.60667e-13
AC021188.4	84.5334	-1.45558	0.192169	-7.57446	3.60626e-14	6.62719e-13
RNF115	2939.17	-0.574322	0.0758426	-7.57255	3.65977e-14	6.7213e-13
RP11-773D16.1	379.809	-0.639049	0.0844004	-7.57164	3.68542e-14	6.76416e-13
GATAD2A	8195.92	-0.569977	0.0752865	-7.57078	3.71003e-14	6.80161e-13
UIMC1	4510.94	-0.713007	0.094179	-7.57076	3.71048e-14	6.80161e-13
CRKL	12352.4	-0.732535	0.0967619	-7.57049	3.71819e-14	6.81148e-13
RPL7AP60	149.218	-1.03691	0.137023	-7.56741	3.80749e-14	6.97071e-13
ZCCHC11	8664.92	-0.751064	0.0992616	-7.56651	3.83392e-14	7.0147e-13
SLA2	1344.72	-1.3164	0.174014	-7.5649	3.88176e-14	7.0978e-13
CFP	2364.76	1.36116	0.179939	7.56453	3.89269e-14	7.11333e-13
PDK4	181.326	2.49754	0.330182	7.56412	3.90511e-14	7.13158e-13
NAA16	3106.02	-0.736513	0.0973945	-7.56216	3.9642e-14	7.23498e-13
EHD4	1094.93	1.3598	0.179893	7.55893	4.06397e-14	7.41244e-13
AC016894.1	148.569	-1.00919	0.133516	-7.55852	4.07677e-14	7.43115e-13
GIMAP4	142.091	1.91675	0.253616	7.55768	4.10325e-14	7.47475e-13
MAST1	78.4446	-1.9665	0.260223	-7.55698	4.12551e-14	7.51063e-13
MAFK	3703.18	-0.867602	0.114816	-7.55648	4.14122e-14	7.53455e-13
J01415.24	3147.51	-2.65593	0.351511	-7.55574	4.16492e-14	7.57296e-13
MXD4	7202.75	-0.879661	0.116447	-7.55416	4.21578e-14	7.65821e-13
GNL1	4818.03	-0.728385	0.0964222	-7.55412	4.21704e-14	7.65821e-13
TIFAB	805.873	2.87604	0.380744	7.55373	4.22967e-14	7.67637e-13
NETO2	474.888	1.47802	0.195673	7.5535	4.23728e-14	7.68543e-13
LPCAT1	2141.25	1.04614	0.138503	7.55321	4.2465e-14	7.69737e-13
RP3-400B16.4	17.2883	-1.59946	0.211765	-7.55299	4.25388e-14	7.70597e-13
ATRN	2794.41	0.790321	0.104657	7.55156	4.30059e-14	7.78578e-13
AC026703.2	2.2516	-3.27665	0.433912	-7.55142	4.30542e-14	7.78969e-13
LCMT2	290.702	1.02982	0.136386	7.55073	4.3284e-14	7.82644e-13
KLHL23	457.717	-1.2384	0.164022	-7.55021	4.34563e-14	7.85273e-13
AMICA1	810.967	1.92945	0.255576	7.54942	4.37194e-14	7.8954e-13
ZNF844	2033.49	-1.10308	0.146149	-7.54763	4.43241e-14	7.99967e-13
LRRC20	190.078	1.49542	0.198151	7.54687	4.45844e-14	8.03673e-13
KCNE3	697.377	1.37365	0.182014	7.54691	4.45695e-14	8.03673e-13
CTPS1	2033.02	0.778242	0.103148	7.54487	4.52725e-14	8.14572e-13
RN7SL1	1.20409e+06	-0.992265	0.131514	-7.54491	4.52604e-14	8.14572e-13
Metazoa_SRP	1.20404e+06	-0.992267	0.131515	-7.5449	4.52636e-14	8.14572e-13
NAPSB	514.141	2.55548	0.33871	7.54474	4.53181e-14	8.14891e-13
TMEM30A	7370.25	0.705277	0.0934853	7.54425	4.5489e-14	8.17461e-13
OXCT2	16.8297	2.21033	0.292996	7.54389	4.56139e-14	8.19201e-13
PTH2R	730.487	-1.83575	0.243414	-7.54168	4.63938e-14	8.32697e-13
NACA	13632.2	-0.618433	0.0820059	-7.54133	4.65215e-14	8.34478e-13
PSME3	2941.4	0.509738	0.067598	7.54073	4.67336e-14	8.37768e-13
IRGM	259.375	-1.37707	0.182622	-7.54058	4.6789e-14	8.38248e-13
CDH2	60.1122	-4.20183	0.55726	-7.54017	4.69376e-14	8.40396e-13
HIATL1	1949.55	0.720864	0.0956083	7.53976	4.70838e-14	8.42497e-13
ZNF667	371.413	-2.18662	0.290128	-7.53675	4.81844e-14	8.61665e-13
WHSC2	1832.84	-0.569115	0.0755183	-7.53613	4.8413e-14	8.65224e-13
ZNF292	16277.7	-0.861777	0.114373	-7.53476	4.89224e-14	8.73793e-13
RBKS	318.207	1.20478	0.15993	7.53315	4.95314e-14	8.8413e-13
ACAT1	927.285	0.863517	0.114685	7.52946	5.0951e-14	9.08362e-13
DNAH8	154.162	-3.10759	0.412722	-7.5295	5.0934e-14	9.08362e-13
SNORA36A	46.1235	-0.846449	0.112433	-7.52847	5.13375e-14	9.14695e-13
ZNF266	4157.4	-0.624484	0.082953	-7.52817	5.14575e-14	9.16276e-13
RP5-942I16.1	8.08379	-1.89459	0.25168	-7.52777	5.16157e-14	9.18533e-13
ARHGAP5	3402.22	-1.78556	0.237225	-7.52685	5.19794e-14	9.24443e-13
MVP	3237.56	0.924133	0.122783	7.52656	5.20959e-14	9.25952e-13
CPPED1	1780.95	1.11877	0.148649	7.52629	5.2204e-14	9.27311e-13
ZNF165	358.026	-1.53009	0.203315	-7.52569	5.24429e-14	9.30989e-13
TMEM41B	2281.85	-0.838715	0.111493	-7.52261	5.36937e-14	9.52615e-13
RP11-484D2.4	112.623	-1.04435	0.138835	-7.52221	5.38593e-14	9.54975e-13
PPL	52.4411	-3.61309	0.480332	-7.52206	5.39185e-14	9.55445e-13
PLBD1	1324.19	2.4048	0.319716	7.52169	5.40712e-14	9.57572e-13
PLEKHA7	134.681	1.45565	0.193545	7.521	5.43605e-14	9.62112e-13
RBM5	17079.3	-0.559086	0.0743491	-7.51973	5.4889e-14	9.70878e-13
NARF	6173.49	-0.90067	0.119783	-7.5192	5.51117e-14	9.73639e-13
EIF1B	4209.33	-0.84597	0.112507	-7.51926	5.50866e-14	9.73639e-13
TMCC2	5290.38	-2.27729	0.302929	-7.51758	5.57985e-14	9.85179e-13
WDR61	747.842	0.603824	0.0803735	7.51273	5.79077e-14	1.02119e-12
RP11-255H23.2	122.825	-2.40611	0.320268	-7.51281	5.78728e-14	1.02119e-12
MAST4	2488.37	-1.26777	0.168761	-7.51225	5.8119e-14	1.02429e-12
ZNF639	2892.11	-0.686895	0.0914477	-7.51134	5.85233e-14	1.0308e-12
SCARNA17	673.034	-1.03791	0.13825	-7.50751	6.02622e-14	1.06079e-12
AC006946.15	14.9732	2.90525	0.387067	7.50581	6.10513e-14	1.07403e-12
MTMR10	9393.67	-0.869677	0.115898	-7.50383	6.19796e-14	1.08971e-12
WASIR1	6.08337	-4.65765	0.620863	-7.50189	6.29033e-14	1.10528e-12
NHS	44.6069	2.11285	0.281676	7.50098	6.33448e-14	1.11237e-12
LINC00482	176.209	2.81086	0.374746	7.50071	6.34738e-14	1.11397e-12
FKBP15	2652.28	0.875616	0.116749	7.5	6.38162e-14	1.11931e-12
WTAP	7489.58	-0.63113	0.0841561	-7.49952	6.40541e-14	1.12281e-12
CTD-2010I16.1	36.5878	-1.46522	0.19539	-7.49895	6.43333e-14	1.12703e-12
CTD-2162K18.5	123.186	-1.22468	0.163337	-7.49789	6.48545e-14	1.13548e-12
AC007319.1	7.81227	-1.92678	0.257054	-7.49564	6.59737e-14	1.15438e-12
RIBC2	43.9133	1.66022	0.221496	7.49547	6.60603e-14	1.15521e-12
RASAL1	441.81	-2.9357	0.39172	-7.49438	6.66125e-14	1.16417e-12
CLEC2L	45.5753	-4.51498	0.602461	-7.49423	6.66893e-14	1.16481e-12
CRHBP	236.802	-2.07968	0.277557	-7.49283	6.74062e-14	1.17663e-12
ZDHHC20-IT1	57.1511	-0.997254	0.1331	-7.49253	6.7559e-14	1.17828e-12
OTUD5	4019.82	-0.579926	0.077401	-7.49249	6.75812e-14	1.17828e-12
PRKAR1A	7470.31	0.58202	0.0777024	7.49037	6.8681e-14	1.1956e-12
ADNP2	7036.16	-0.922013	0.123093	-7.49037	6.86774e-14	1.1956e-12
AC093734.1	1923.08	-0.877339	0.117129	-7.49034	6.86973e-14	1.1956e-12
AC003104.1	188.463	-0.901312	0.120344	-7.48947	6.91498e-14	1.20276e-12
CLEC17A	60.1864	1.55061	0.207066	7.48846	6.96852e-14	1.21135e-12
FCRL5	187.459	1.74435	0.23299	7.48682	7.05642e-14	1.22591e-12
CEP70	1253.81	-1.10123	0.147118	-7.48536	7.13496e-14	1.23882e-12
PGM2L1	1409.83	-0.924867	0.123569	-7.48465	7.17374e-14	1.24435e-12
ARGLU1	5227.81	-0.455358	0.0608392	-7.48462	7.17534e-14	1.24435e-12
RUFY4	112.234	2.55712	0.341661	7.48437	7.18898e-14	1.24598e-12
RP11-533E19.3	357.929	-0.895682	0.119678	-7.4841	7.204e-14	1.24784e-12
UPF2	5901.96	-0.664594	0.0888032	-7.48389	7.21543e-14	1.24908e-12
FOXJ3	7899.1	-0.640124	0.0855349	-7.48378	7.22129e-14	1.24936e-12
TPO	25.5549	-6.13407	0.819658	-7.4837	7.22591e-14	1.24942e-12
FAM225B	9.04483	2.32454	0.310648	7.48288	7.27098e-14	1.25647e-12
RP11-3N2.13	21.6088	-3.95448	0.52852	-7.48217	7.31027e-14	1.26251e-12
CD101	194.718	1.91248	0.255674	7.48013	7.4248e-14	1.28153e-12
AUH	1355.88	-0.718169	0.096013	-7.47991	7.43721e-14	1.28292e-12
RP11-444D3.1	23.1632	3.03057	0.405195	7.47929	7.47251e-14	1.28749e-12
DDX52	4553.75	-0.653065	0.0873164	-7.4793	7.47217e-14	1.28749e-12
RP4-673D20.4	36.9911	2.61847	0.350187	7.47734	7.58395e-14	1.30592e-12
CD163	776.007	2.56561	0.343143	7.47681	7.61467e-14	1.31044e-12
RBM33	17188.7	-0.692173	0.0925832	-7.47623	7.64875e-14	1.31553e-12
RADIL	78.2485	-2.17929	0.291531	-7.47536	7.69957e-14	1.32349e-12
FBXO42	5193.72	-0.775407	0.103736	-7.47478	7.73335e-14	1.32852e-12
LRRN2	124.196	-2.5344	0.339086	-7.47421	7.76717e-14	1.33355e-12
RGAG1	10.6378	-3.07639	0.411671	-7.47293	7.84307e-14	1.34579e-12
PTOV1	2448.54	-0.5621	0.0752267	-7.47208	7.89361e-14	1.35367e-12
SLC9A7	2649.46	-1.01823	0.136319	-7.46951	8.04943e-14	1.37958e-12
FCGR3A	231.228	2.086	0.279296	7.46877	8.09458e-14	1.38569e-12
SMURF1	10016.8	-1.08929	0.145845	-7.46879	8.09361e-14	1.38569e-12
RP1-20N2.4	97.5519	-1.00313	0.134315	-7.46847	8.11303e-14	1.38804e-12
ZNF345	571.937	-0.838141	0.112238	-7.46753	8.1717e-14	1.39726e-12
KDM5C	16947	-0.613891	0.0822198	-7.46646	8.2382e-14	1.40781e-12
SEC14L1	10063.4	-0.806154	0.107977	-7.466	8.26684e-14	1.41188e-12
ERG	3343.16	-1.63161	0.21856	-7.46527	8.31267e-14	1.41888e-12
ZNF730	86.3124	-1.71187	0.229344	-7.46419	8.38106e-14	1.42972e-12
RP11-867G2.5	8.47895	2.01833	0.270426	7.46352	8.42398e-14	1.4362e-12
FH	1044.83	0.824934	0.110586	7.45963	8.67649e-14	1.47839e-12
RSL24D1	5420.14	-0.731838	0.0981191	-7.45867	8.73994e-14	1.48833e-12
FDXACB1	136.056	1.00127	0.134249	7.45832	8.76309e-14	1.49141e-12
KLHL29	12.2402	1.76501	0.236762	7.45479	9.00097e-14	1.531e-12
MCOLN2	469.662	2.51865	0.337881	7.45424	9.0384e-14	1.53558e-12
SENP2	3763.33	-0.6232	0.0836026	-7.45432	9.03357e-14	1.53558e-12
ATF2	5237.02	-0.641255	0.0860692	-7.45046	9.30162e-14	1.57939e-12
PEAR1	449.888	-1.89979	0.25501	-7.44987	9.34352e-14	1.58558e-12
KIR3DX1	79.3218	1.90517	0.255802	7.44785	9.48755e-14	1.60909e-12
XPNPEP1	6584.92	-0.70142	0.0941865	-7.44714	9.53838e-14	1.61677e-12
PAK2	7553.21	0.687876	0.0923695	7.447	9.54839e-14	1.61753e-12
TMX1	1548.95	0.679963	0.0913612	7.44257	9.87433e-14	1.67178e-12
LPHN2	680.116	4.21147	0.565946	7.44147	9.95714e-14	1.68482e-12
PRR5	1109.59	-1.1399	0.153192	-7.44099	9.99298e-14	1.68991e-12
RIN3	10184.3	-0.823798	0.110713	-7.44081	1.00068e-13	1.69127e-12
ZNF799	565.961	-0.953432	0.128167	-7.43897	1.01474e-13	1.71405e-12
MGAT4B	5286.52	-0.801469	0.107768	-7.43698	1.03012e-13	1.73901e-12
IL1RL1	1030.05	-2.60949	0.350959	-7.43532	1.04319e-13	1.76006e-12
TNIP1	9721.49	-0.780553	0.104994	-7.43425	1.05163e-13	1.77329e-12
RRM2P3	120.712	-1.74734	0.235202	-7.42913	1.09317e-13	1.84226e-12
PSMB7	3769.75	-0.455234	0.0612968	-7.42671	1.11329e-13	1.8751e-12
TIMM23B	297.275	-0.523129	0.0704482	-7.42573	1.12158e-13	1.88797e-12
ACRBP	378.731	1.09173	0.147063	7.42353	1.14042e-13	1.91859e-12
TK2	1438.78	0.901485	0.121442	7.42317	1.14346e-13	1.9226e-12
LONRF2	100.064	-2.06444	0.278119	-7.42289	1.14592e-13	1.92563e-12
AC020907.6	1146.46	-0.602811	0.0812128	-7.42261	1.14833e-13	1.92856e-12
AL356020.1	25.4557	-0.924111	0.124519	-7.42144	1.15849e-13	1.9434e-12
FUT1	151.768	-2.09655	0.282499	-7.42145	1.15849e-13	1.9434e-12
TBC1D23	3336.06	-0.829731	0.111809	-7.42096	1.16278e-13	1.94947e-12
UBA6	6198.11	-0.761632	0.102665	-7.41864	1.18332e-13	1.98277e-12
MGRN1	7719.89	-0.553974	0.0746769	-7.41827	1.18656e-13	1.98706e-12
NUP98	22593.8	-0.765408	0.103189	-7.41753	1.19324e-13	1.99711e-12
RP11-644F5.10	821.995	0.643893	0.0868162	7.41675	1.20033e-13	2.00783e-12
CTC-378H22.2	47.075	1.55026	0.209036	7.41624	1.20493e-13	2.01437e-12
ZNF329	641.469	-1.10257	0.148677	-7.41585	1.2085e-13	2.01919e-12
FBXW2	3741.04	-0.483226	0.0652034	-7.41106	1.25294e-13	2.09224e-12
CKB	951.321	-1.71525	0.231469	-7.4103	1.26016e-13	2.1031e-12
MGAT3	693.37	-1.9021	0.256687	-7.41019	1.26114e-13	2.10353e-12
FZD2	222.141	2.09321	0.282492	7.40981	1.26483e-13	2.10848e-12
HIF3A	48.914	-6.18096	0.834196	-7.40949	1.2679e-13	2.11239e-12
IFIH1	3368.55	-1.18004	0.159263	-7.40939	1.2688e-13	2.11269e-12
PTAFR	2340.12	1.70263	0.229828	7.40828	1.27945e-13	2.12921e-12
CCDC57	5373.59	-1.11944	0.151119	-7.40772	1.28486e-13	2.137e-12
C1QC	145.005	2.49149	0.336344	7.40757	1.28638e-13	2.13831e-12
CNTNAP1	169.763	2.01192	0.2717	7.40493	1.31215e-13	2.17992e-12
SPG21	2605.92	0.647652	0.0875043	7.40138	1.34778e-13	2.23784e-12
KIFAP3	1416.51	-0.9751	0.131754	-7.4009	1.35268e-13	2.24379e-12
ZNF12	2608.01	-0.654168	0.0883906	-7.40088	1.3529e-13	2.24379e-12
ZNF346-IT1	81.5232	-0.914224	0.123562	-7.3989	1.37312e-13	2.27604e-12
ST3GAL2	4198.85	-0.858786	0.116092	-7.39749	1.38788e-13	2.29919e-12
RP11-447D11.2	205.111	-0.838996	0.113418	-7.3974	1.38879e-13	2.2994e-12
ZNF460	6939.58	-0.613304	0.0829256	-7.39584	1.4052e-13	2.32526e-12
RP11-762I7.4	206.695	-0.991991	0.13418	-7.39298	1.43577e-13	2.3745e-12
HBS1L	7249.22	-0.807318	0.109202	-7.39286	1.43704e-13	2.37525e-12
SNORD62B	34.6688	-1.09271	0.147812	-7.39259	1.44e-13	2.37746e-12
RP11-334J6.4	34.6688	-1.09271	0.147812	-7.39259	1.44e-13	2.37746e-12
NPDC1	740.123	-2.19005	0.296257	-7.39243	1.44175e-13	2.37901e-12
SPATS2	1372.47	-0.744999	0.100797	-7.39111	1.45609e-13	2.40132e-12
DFNA5	121.875	2.34381	0.317119	7.39094	1.4579e-13	2.40295e-12
ACSM1	33.6178	-1.38605	0.187542	-7.3906	1.46164e-13	2.40775e-12
RHOF	2639.36	-1.04492	0.141392	-7.39027	1.46526e-13	2.41236e-12
NAA30	2575.4	-0.822592	0.111318	-7.3896	1.47273e-13	2.4233e-12
FAM83A	337.716	-2.7217	0.36835	-7.38888	1.48069e-13	2.43502e-12
RP11-671M22.1	22.7648	-1.46539	0.198433	-7.38479	1.52694e-13	2.50968e-12
PLCB1-IT1	91.0773	-1.82659	0.247354	-7.38454	1.5298e-13	2.51297e-12
AC005255.1	12.2644	0.751821	0.101815	7.38416	1.53424e-13	2.51885e-12
CTC-559E9.4	74.2186	-0.77938	0.105568	-7.38275	1.55048e-13	2.54407e-12
MAP2K3	12626.4	-1.20141	0.162785	-7.38032	1.57907e-13	2.58953e-12
LMBRD2	728.11	0.768363	0.104118	7.37971	1.58636e-13	2.60003e-12
IRAK4	1765.9	0.58987	0.0799388	7.37901	1.59467e-13	2.61219e-12
MREG	294.999	-1.8092	0.245191	-7.37874	1.5979e-13	2.61601e-12
ISOC2	572.41	1.16626	0.158064	7.37843	1.60173e-13	2.62082e-12
RP5-940J5.6	9.13569	1.45317	0.196984	7.37711	1.61757e-13	2.64525e-12
GPR56	1946.74	-2.08893	0.283171	-7.37692	1.61997e-13	2.6477e-12
ASXL2	2830.81	0.805988	0.109276	7.37568	1.63511e-13	2.67095e-12
FAM19A2	387.157	-1.23878	0.167961	-7.3754	1.63854e-13	2.67507e-12
RP11-367J7.2	2.77516	2.02286	0.274396	7.37203	1.68053e-13	2.74208e-12
ZYG11A	11.18	1.76755	0.239811	7.37058	1.69887e-13	2.77047e-12
VN1R1	55.4781	-1.15237	0.156387	-7.3687	1.72293e-13	2.80814e-12
GALNTL6	32.4821	-3.46309	0.469983	-7.36855	1.725e-13	2.80995e-12
HR	63.9555	-2.23593	0.303541	-7.36615	1.75621e-13	2.85919e-12
TMEM79	140.946	1.098	0.149065	7.36593	1.75915e-13	2.86238e-12
SCMH1	2698.15	-0.756875	0.102755	-7.36579	1.76102e-13	2.86383e-12
STRAP	5342.63	-0.58994	0.0800976	-7.36527	1.76795e-13	2.8719e-12
AC073346.2	333.906	0.99052	0.134484	7.36531	1.76738e-13	2.8719e-12
SNORD3A	76225.5	-1.19817	0.162693	-7.36462	1.77646e-13	2.88414e-12
CST7	2351.26	-1.76557	0.239753	-7.36414	1.78287e-13	2.89293e-12
BRCC3	664.906	0.575956	0.0782141	7.36385	1.78685e-13	2.89779e-12
RP11-355O1.11	247.2	-0.910601	0.123666	-7.36337	1.79331e-13	2.90664e-12
RNA5SP155	55.4445	-0.8934	0.121346	-7.36239	1.80641e-13	2.92627e-12
COL8A2	209.853	2.33667	0.317414	7.36159	1.81738e-13	2.94241e-12
TMF1	7002.29	-0.65169	0.0885604	-7.3587	1.85705e-13	3.00496e-12
PRR5-ARHGAP8	420.919	-1.11509	0.151561	-7.35734	1.87617e-13	3.03423e-12
HDAC9	1901.19	1.65623	0.22512	7.3571	1.87949e-13	3.03792e-12
NAT14	441.653	-0.970231	0.131889	-7.35641	1.88923e-13	3.05197e-12
PRPF38A	3777.66	-0.555509	0.0755494	-7.35292	1.93925e-13	3.13106e-12
RP11-186B7.4	18679.2	0.57652	0.0784106	7.35259	1.94408e-13	3.13712e-12
TSPEAR-AS1	10.3377	3.04106	0.41368	7.35125	1.96368e-13	3.167e-12
RP11-513M16.2	2145.32	-0.912232	0.124104	-7.35057	1.97358e-13	3.18122e-12
RP11-395I14.2	72.5959	-1.2421	0.168998	-7.34982	1.98474e-13	3.19744e-12
PLA2G16	176.685	2.14853	0.292366	7.34876	2.00055e-13	3.22114e-12
AKR1B1	1147.48	0.989289	0.134623	7.34856	2.00348e-13	3.22408e-12
ADAP1	1528.61	1.33515	0.181699	7.34817	2.00936e-13	3.23177e-12
CAP1	12524.5	0.610461	0.0830942	7.34661	2.0329e-13	3.26783e-12
RP11-488L18.8	181.043	-0.684529	0.0931901	-7.34551	2.04971e-13	3.29305e-12
TMEM105	162.457	2.94814	0.401448	7.34377	2.07654e-13	3.33432e-12
SNORD124	26.9663	-0.794912	0.108274	-7.3417	2.10892e-13	3.38446e-12
PPP3CB	1826.51	0.628599	0.0856245	7.34135	2.11453e-13	3.39079e-12
ARHGAP26-IT1	19.096	1.21985	0.166162	7.34131	2.11518e-13	3.39079e-12
LINC00571	16.7084	-1.66417	0.226694	-7.34104	2.11935e-13	3.39561e-12
RLTPR	2078.33	-1.17908	0.16063	-7.34035	2.13042e-13	3.41147e-12
RALGDS	8500.21	-0.921249	0.125511	-7.33995	2.13668e-13	3.41962e-12
CHRM4	126.952	-1.0958	0.149326	-7.33829	2.16336e-13	3.46043e-12
PLB1	1086.93	1.12488	0.153299	7.33781	2.1712e-13	3.47107e-12
RP11-843P14.2	2.71139	2.21425	0.301781	7.33729	2.1797e-13	3.48276e-12
TBC1D12	377.954	2.49819	0.340487	7.3371	2.18271e-13	3.48567e-12
PRSS57	7878.17	-1.47454	0.200976	-7.33686	2.18657e-13	3.48993e-12
RP11-373A9.1	67.6316	-1.00075	0.136428	-7.33537	2.21115e-13	3.52723e-12
CDYL	3196.21	-0.703528	0.095918	-7.33468	2.22256e-13	3.5435e-12
CDK16	6069.01	-0.65967	0.0899436	-7.33426	2.22955e-13	3.55271e-12
PTGER3	172.964	-2.52598	0.344496	-7.3324	2.26061e-13	3.60024e-12
ZNF548	2037.61	-0.643962	0.087837	-7.33133	2.27875e-13	3.62715e-12
LIX1	5.42432	2.91271	0.397459	7.32832	2.33052e-13	3.70754e-12
AC093838.4	3674.31	-0.720857	0.0983868	-7.32677	2.35771e-13	3.74875e-12
CD47	9432.85	-0.975405	0.133133	-7.32654	2.36179e-13	3.7532e-12
BCL2L1	7100.59	-1.71046	0.23348	-7.32596	2.37187e-13	3.76513e-12
SUPT3H	620.748	1.10088	0.150271	7.32602	2.37094e-13	3.76513e-12
AC007249.3	3.95194	1.56095	0.213156	7.32304	2.4241e-13	3.84596e-12
RP11-680F20.10	6.08207	2.39139	0.326608	7.3219	2.44485e-13	3.87677e-12
ZFYVE19	785.461	0.709215	0.096869	7.32138	2.45434e-13	3.88761e-12
CTD-2290C23.3	3.31899	-4.11142	0.561564	-7.32139	2.45421e-13	3.88761e-12
UCA1	22.3406	-2.82834	0.386434	-7.31907	2.497e-13	3.95304e-12
GREB1	81.6512	-2.63451	0.36	-7.31808	2.51539e-13	3.98001e-12
MEFV	751.161	1.99274	0.272317	7.31772	2.52217e-13	3.98857e-12
AC010983.1	16.7415	-3.72925	0.509718	-7.31629	2.54912e-13	4.02721e-12
RP11-398A8.3	162.377	1.61607	0.220886	7.31628	2.54936e-13	4.02721e-12
AL356475.1	16.7037	-1.42181	0.194338	-7.31619	2.5511e-13	4.02779e-12
APOBEC3B	265.972	1.33688	0.182738	7.3158	2.55862e-13	4.03748e-12
AC104088.1	13.3567	-3.33781	0.456292	-7.31509	2.57216e-13	4.05667e-12
ATXN7L1	1011.22	0.861791	0.117832	7.31374	2.59815e-13	4.09545e-12
TKTL1	2015.75	3.06349	0.4189	7.31317	2.60908e-13	4.11046e-12
ATP1A1	10547.7	0.533209	0.0729191	7.31234	2.62525e-13	4.13371e-12
SDHC	1045.37	0.74255	0.101551	7.31207	2.63052e-13	4.13978e-12
SCN4B	32.3933	2.20724	0.301896	7.31127	2.64634e-13	4.159e-12
CETP	175.61	-2.11899	0.289827	-7.31123	2.647e-13	4.159e-12
TLR3	40.9466	-1.96598	0.268897	-7.31128	2.64612e-13	4.159e-12
RP11-322M19.2	139.892	-0.996427	0.136294	-7.31084	2.65476e-13	4.16864e-12
C5orf20	371.068	2.84921	0.389728	7.31078	2.65598e-13	4.16864e-12
TTC13	615.821	0.894849	0.122452	7.30778	2.71592e-13	4.26043e-12
GAPVD1	13642.5	-0.814556	0.111473	-7.30723	2.72708e-13	4.27564e-12
CTD-3064H18.4	8.50179	-2.34917	0.321685	-7.30272	2.82006e-13	4.41905e-12
ALAS2	19123	-2.52804	0.346276	-7.30064	2.86393e-13	4.48539e-12
RP11-522M21.3	13.2042	1.84857	0.253261	7.29908	2.89735e-13	4.53531e-12
KCNQ1	672.387	1.68553	0.230951	7.29822	2.91605e-13	4.55969e-12
TEX2	3136.61	0.775562	0.106267	7.29826	2.91511e-13	4.55969e-12
NUP153	14731.1	-0.691206	0.0947164	-7.29763	2.9288e-13	4.57719e-12
TGFB1I1	157.13	-1.62789	0.223115	-7.29619	2.96035e-13	4.62402e-12
TNFRSF4	169.872	-1.67216	0.229188	-7.29603	2.96392e-13	4.62713e-12
YIPF1	608.999	0.512284	0.0702194	7.29547	2.97622e-13	4.64386e-12
LINC00665	318.258	-1.50763	0.206663	-7.29512	2.98403e-13	4.65356e-12
NLK	2994.17	-0.924309	0.126718	-7.29421	3.00414e-13	4.68242e-12
AC005082.12	49.6988	2.54478	0.348889	7.29397	3.00955e-13	4.68836e-12
LINC00356	3.39559	-3.82119	0.524033	-7.29189	3.05629e-13	4.75759e-12
ETV4	17.5163	2.88431	0.395557	7.29178	3.05887e-13	4.75759e-12
SEL1L2	5.39189	3.07157	0.421234	7.29184	3.05758e-13	4.75759e-12
CXCL3	302.821	-2.25721	0.309568	-7.2915	3.06519e-13	4.76488e-12
YPEL3	2181.88	-1.00417	0.137741	-7.2903	3.09255e-13	4.80421e-12
OCSTAMP	8.5766	3.89521	0.534304	7.29025	3.09377e-13	4.80421e-12
RP11-369K17.1	18.4925	-2.10963	0.28941	-7.28941	3.11316e-13	4.83176e-12
PPP1R7	795.228	0.637489	0.0874602	7.28891	3.1248e-13	4.84724e-12
RP11-611O2.5	8.15212	2.33158	0.319924	7.28793	3.14747e-13	4.87983e-12
DYTN	86.9842	-2.38064	0.326685	-7.28727	3.16295e-13	4.90123e-12
LA16c-321D4.1	2.64622	-2.78763	0.382551	-7.28695	3.17055e-13	4.91041e-12
SLC14A1	954.951	-2.06772	0.283786	-7.2862	3.18813e-13	4.93503e-12
OGT	44554.7	-0.634726	0.0871145	-7.28611	3.19039e-13	4.9359e-12
RP1-232L24.3	12.5708	-2.75836	0.378643	-7.28486	3.21996e-13	4.97902e-12
AP001257.1	9.37678	2.34174	0.32149	7.28402	3.24021e-13	5.00768e-12
TREX2	386.384	0.807931	0.110931	7.28319	3.2601e-13	5.03578e-12
NPM1P5	302.114	1.1183	0.153551	7.28293	3.2665e-13	5.043e-12
ZNF426	1067.14	-0.688105	0.0945004	-7.2815	3.3013e-13	5.09134e-12
FAM84A	58.9529	-5.8946	0.809527	-7.28153	3.30044e-13	5.09134e-12
ITCH-IT1	64.9895	-0.98716	0.135579	-7.28109	3.31128e-13	5.10405e-12
RP11-143K11.1	10.0395	-3.90068	0.535785	-7.28031	3.33062e-13	5.13115e-12
WHAMM	8488.95	-1.09166	0.149951	-7.28012	3.33528e-13	5.13563e-12
COQ9	468.644	0.930968	0.127891	7.27937	3.35374e-13	5.16133e-12
PMM2	1121.67	0.59213	0.0813471	7.27906	3.36157e-13	5.17066e-12
ZNF25	432.062	0.741928	0.101952	7.27721	3.40804e-13	5.23939e-12
KPNA5	1514.74	-0.810756	0.11142	-7.27658	3.42386e-13	5.26094e-12
SNORA42	43.628	-0.770396	0.105877	-7.27633	3.43036e-13	5.26817e-12
CLK3	10849.9	-0.653948	0.0898967	-7.27444	3.47854e-13	5.33936e-12
IFI30	3160.71	1.63105	0.224227	7.27409	3.48771e-13	5.35063e-12
STK32C	441.463	1.16725	0.160506	7.27233	3.53351e-13	5.41805e-12
C5orf15	1048.1	0.57168	0.0786138	7.272	3.54192e-13	5.42545e-12
LY6G6C	128.501	-1.87324	0.257597	-7.272	3.54205e-13	5.42545e-12
KIF26B	1213.98	2.1946	0.301867	7.27007	3.5929e-13	5.50046e-12
RP4-657D16.3	641.957	-1.50737	0.207354	-7.26955	3.60686e-13	5.51895e-12
RAB6B	458.522	-2.05535	0.282765	-7.26875	3.6284e-13	5.54901e-12
HHEX	4087.84	-0.934136	0.128525	-7.26815	3.64447e-13	5.57067e-12
OR2L13	21.9556	-1.91894	0.264112	-7.26564	3.71269e-13	5.67198e-12
C5orf25	474.236	1.44958	0.19959	7.2628	3.79162e-13	5.78954e-12
MS4A6E	2.69969	2.07131	0.285214	7.26228	3.80633e-13	5.80898e-12
ANGPT1	1769.17	-2.24071	0.308557	-7.2619	3.81677e-13	5.82186e-12
TMEM203	522.441	0.700545	0.0964727	7.26159	3.82571e-13	5.83247e-12
TLE6	15.1221	2.55714	0.352216	7.26013	3.86707e-13	5.89244e-12
CATSPER1	70.9483	1.44506	0.199106	7.25774	3.93603e-13	5.9944e-12
ANGPTL6	341.983	-1.33432	0.183869	-7.2569	3.96065e-13	6.02876e-12
EFHC2	282.068	-1.89762	0.261496	-7.25679	3.96382e-13	6.03045e-12
MORC4	95.6762	1.63217	0.22492	7.25666	3.9677e-13	6.03322e-12
ACLY	7029.66	0.545853	0.0752264	7.25614	3.98287e-13	6.05313e-12
CTSL1	463.689	2.0646	0.284546	7.25577	3.99396e-13	6.06684e-12
SAC3D1	207.857	1.19969	0.165347	7.25558	3.99932e-13	6.07182e-12
TRIM73	189.223	-1.08881	0.150096	-7.25409	4.0438e-13	6.13618e-12
KIAA1598	418.993	2.55259	0.351989	7.25191	4.10926e-13	6.23227e-12
PRSS1	5.20783	-4.23219	0.5837	-7.25062	4.14872e-13	6.28886e-12
CLCN5	436.29	1.31551	0.181458	7.24966	4.17817e-13	6.33022e-12
RP11-480G7.1	3.07105	2.79321	0.385299	7.24946	4.18451e-13	6.33655e-12
ZBTB20	1711.13	-0.897887	0.123873	-7.24845	4.2158e-13	6.38062e-12
RP11-137H2.4	25.9815	1.75581	0.242243	7.24815	4.22508e-13	6.38806e-12
PHKG1	621.746	-1.48219	0.204492	-7.24817	4.22442e-13	6.38806e-12
ABI1	6868.62	-0.681707	0.0940816	-7.24591	4.29541e-13	6.49104e-12
CTD-2574D22.6	234.868	0.587473	0.0810821	7.2454	4.31154e-13	6.51206e-12
MYBPH	33.383	3.15362	0.435293	7.24483	4.32995e-13	6.53649e-12
HOXB3	2483.3	-3.25058	0.4487	-7.24445	4.34213e-13	6.55149e-12
DBNL	8667.25	0.601483	0.083029	7.24424	4.34856e-13	6.55781e-12
SLC17A9	5164.94	-1.12759	0.155681	-7.24299	4.38902e-13	6.61541e-12
UGT2B11	2.27754	-4.19587	0.579405	-7.24168	4.4315e-13	6.67601e-12
MED30	789.742	-0.610486	0.0843146	-7.24057	4.46789e-13	6.72735e-12
FHL2	417.991	-2.19276	0.302867	-7.24001	4.48644e-13	6.75182e-12
ARPP21	422.645	-3.45094	0.476677	-7.23958	4.50064e-13	6.7697e-12
ST6GALNAC6	2360.44	-0.849507	0.117367	-7.23807	4.55124e-13	6.84229e-12
ZC3H11B	77.8413	-0.624326	0.0862794	-7.2361	4.61786e-13	6.93889e-12
CSPG4	1175	3.05729	0.422582	7.23479	4.66257e-13	7.00247e-12
TMEM126B	433.013	0.579149	0.0800801	7.23212	4.75509e-13	7.13777e-12
UNC119B	3212.85	-0.828028	0.114517	-7.23064	4.80721e-13	7.21229e-12
NID2	69.7928	-2.09593	0.28989	-7.23009	4.82684e-13	7.23804e-12
SRSF11	21274.9	-0.719797	0.0995726	-7.22886	4.87055e-13	7.29984e-12
ZNF382	255.375	-1.06894	0.147878	-7.22853	4.88265e-13	7.31423e-12
LEMD3	5106.45	-0.625903	0.0866048	-7.22711	4.93385e-13	7.38714e-12
USP20	4892.63	-0.818022	0.113199	-7.22637	4.96062e-13	7.42343e-12
RP11-60I3.5	11.8223	-1.43797	0.199015	-7.22547	4.99385e-13	7.46932e-12
HPS4	6488.59	-0.575843	0.0797223	-7.22311	5.08127e-13	7.59621e-12
CCT5	3847.16	0.765732	0.106023	7.22231	5.11126e-13	7.63323e-12
HIST1H2BD	11467	-1.06341	0.14724	-7.22232	5.11067e-13	7.63323e-12
CDK15	134.878	-2.86714	0.39707	-7.22073	5.17107e-13	7.71862e-12
RP11-541F9.2	2.93083	-3.70908	0.513767	-7.21938	5.22234e-13	7.78652e-12
CASP1	1390.24	1.10119	0.152532	7.21937	5.22272e-13	7.78652e-12
RYK	2337.18	-0.840045	0.116361	-7.21933	5.22455e-13	7.78652e-12
KIAA0247	10285.3	-0.788535	0.109237	-7.2186	5.25268e-13	7.82446e-12
SLC35A4	1519.46	0.904403	0.125308	7.21745	5.29696e-13	7.8864e-12
ZNF827	2288.53	-1.63608	0.226692	-7.21718	5.30767e-13	7.89833e-12
RPS6KA1	4824.12	0.77318	0.107147	7.21606	5.35155e-13	7.95958e-12
C3orf37	1534.32	-0.621308	0.0861117	-7.21514	5.38766e-13	8.00921e-12
RP5-1028K7.2	5.24595	2.36112	0.327301	7.21393	5.43612e-13	8.07716e-12
MEG3	420.254	-3.23649	0.448665	-7.21361	5.44865e-13	8.09166e-12
NKTR	26731.9	-0.686702	0.0952055	-7.21284	5.47978e-13	8.13377e-12
CACNA2D3	216.728	2.42585	0.336346	7.21237	5.49877e-13	8.15782e-12
RNF38	8326.29	-0.60896	0.0844408	-7.21168	5.52662e-13	8.19497e-12
UPK3A	24.3327	2.91331	0.403981	7.2115	5.53395e-13	8.20168e-12
OR2AJ1	4.50578	-2.84292	0.394266	-7.21067	5.56779e-13	8.24766e-12
RP11-65J3.1	28.3415	1.5959	0.221363	7.20943	5.61872e-13	8.31889e-12
MAN2B2	3389.26	0.739585	0.102592	7.20902	5.63562e-13	8.33969e-12
VAMP8	2557.7	0.781241	0.10839	7.20766	5.69213e-13	8.41906e-12
RET	447.502	2.21169	0.306871	7.20725	5.70918e-13	8.44001e-12
OSBP	7098.77	-0.691383	0.0959397	-7.20644	5.7435e-13	8.48646e-12
XG	32.2421	-1.71066	0.237386	-7.20621	5.75309e-13	8.49633e-12
F2RL2	8.65855	-3.02632	0.419985	-7.20577	5.77166e-13	8.51946e-12
FAM219B	2668.98	-0.582641	0.080865	-7.20511	5.79971e-13	8.55654e-12
DLEC1	67.8059	1.49153	0.207023	7.20465	5.81949e-13	8.5814e-12
ZNF471	158.49	-1.77569	0.246479	-7.20423	5.83731e-13	8.60334e-12
HNRNPA1P10	105.09	-0.674428	0.0936311	-7.20303	5.88872e-13	8.67474e-12
PREP	1819.49	0.63138	0.0876643	7.20225	5.92279e-13	8.72054e-12
LYRM2	985.674	0.573354	0.0796142	7.20165	5.94874e-13	8.75434e-12
PCSK6	150.672	-2.36198	0.328015	-7.20084	5.98448e-13	8.80251e-12
ZNF541	21.9184	2.24202	0.311361	7.2007	5.99029e-13	8.80663e-12
C12orf5	278.721	1.05385	0.14639	7.19891	6.06951e-13	8.91861e-12
NEU3	2294.68	-0.804589	0.111786	-7.19756	6.12986e-13	8.99825e-12
STMN3	1358.43	-0.927941	0.128923	-7.19762	6.12727e-13	8.99825e-12
CNKSR1	72.8876	-1.08653	0.150966	-7.19716	6.14786e-13	9.02015e-12
EAF2	1597.49	0.961308	0.133584	7.19628	6.18788e-13	9.07431e-12
CTA-363E6.6	108.747	-2.61291	0.363124	-7.19566	6.21577e-13	9.11064e-12
[truncated: 27,260 more rows]

## Sheet: C DE hiIL6 MLL.noGF v NBM
Differetially regulated genes comparing high-IL6/R samples with MLL-rearrangements but no RAS/FLT3 point mutations to NBM
Shown are DESeq2 Wald Test results. 'pvalue' indicates the nominal p-value of the test, and 'padj' is the FDR-adjusted p-value.
A positive log2FoldChange value indicates higher expression in high-IL6/R samples.
	baseMean	log2FoldChange	lfcSE	stat	pvalue	padj
RP11-578F21.12	2648.02	7.20086	0.246686	29.1904	2.5707e-187	7.39925e-183
SKIDA1	3119.93	8.2478	0.290745	28.3678	5.04754e-177	7.26417e-173
HOXA6	2966.28	7.46676	0.273931	27.2578	1.34199e-163	1.28755e-159
RP1-170O19.20	1259.78	5.83188	0.221284	26.3548	4.52687e-153	3.25742e-149
HOXA9	4964.15	5.60302	0.215578	25.9907	6.31246e-149	3.63383e-145
RP11-578F21.10	447.467	9.40146	0.369891	25.4169	1.64229e-142	7.87835e-139
RP11-578F21.5	1285.16	6.04722	0.247488	24.4344	7.3734e-132	3.03184e-128
C10orf114	908.17	7.26773	0.305988	23.7516	1.05668e-124	3.80179e-121
ZNF521	10512.8	5.23932	0.221224	23.6834	5.34876e-124	1.71059e-120
HOXA3	2170.67	6.10219	0.258787	23.58	6.18972e-123	1.78159e-119
STAR	910.357	5.04224	0.231722	21.7599	5.5696e-105	1.45736e-101
RP11-497G19.1	1120.01	7.84381	0.361601	21.6919	2.44766e-104	5.87093e-101
HOXA-AS4	176.92	4.74289	0.220962	21.4648	3.3253e-102	7.36247e-99
APOC4	941.801	8.54303	0.398586	21.4333	6.53119e-102	1.34277e-98
APOC2	934.874	8.6782	0.415477	20.8873	6.98369e-97	1.34008e-93
SLC10A2	39.0863	25.729	1.24431	20.6774	5.53737e-95	9.96137e-92
CLEC11A	17273.6	4.66391	0.226622	20.5801	4.13904e-94	7.00788e-91
HOXA10	2767.36	4.44296	0.216556	20.5165	1.53503e-93	2.45461e-90
LILRA4	562.205	-4.65274	0.228526	-20.3598	3.80414e-92	5.76287e-89
KIF26B	2807.69	5.4514	0.269482	20.2292	5.4219e-91	7.80292e-88
HOXA4	813.204	5.56466	0.275155	20.2237	6.05071e-91	8.29322e-88
PPP1R27	1750.13	6.42236	0.318002	20.196	1.0619e-90	1.3893e-87
GOLGA8IP	116.073	6.20368	0.307639	20.1655	1.96782e-90	2.4626e-87
TMEM246	187.238	-4.53236	0.2292	-19.7747	4.92099e-87	5.9017e-84
AC138649.1	87.1484	9.68877	0.49375	19.6228	9.86819e-86	1.13614e-82
MEIS1	6237.94	3.88249	0.198778	19.5318	5.89436e-85	6.52528e-82
HOXA7	751.769	5.00903	0.257399	19.4601	2.39178e-84	2.54973e-81
NECAB1	225.88	-6.39193	0.329177	-19.4179	5.44456e-84	5.59681e-81
RP11-362F19.2	55.5581	-5.85924	0.302704	-19.3563	1.80271e-83	1.78922e-80
CCL23	499.804	6.1765	0.321526	19.21	3.05549e-82	2.93154e-79
AC055876.1	39.9802	8.24134	0.430017	19.1652	7.23387e-82	6.71653e-79
CTC-782O7.1	23.1005	-6.46532	0.345602	-18.7074	4.30566e-78	3.87281e-75
RP11-94A24.1	28.9831	-5.12397	0.275576	-18.5937	3.61621e-77	3.1541e-74
XCR1	93.2484	-5.94212	0.319646	-18.5897	3.89405e-77	3.29655e-74
PHLDA3	249.369	4.38642	0.236868	18.5184	1.46744e-76	1.20678e-73
EPHB1	313.035	-3.99059	0.215701	-18.5006	2.04276e-76	1.63325e-73
AC090774.2	15.5843	24.4606	1.32338	18.4834	2.80663e-76	2.18333e-73
RP11-71G12.1	32.7146	-7.22186	0.395499	-18.2601	1.71879e-74	1.30189e-71
TGM5	315.027	6.91342	0.379426	18.2207	3.53326e-74	2.55649e-71
HOXA-AS3	102.918	6.11364	0.335538	18.2204	3.55277e-74	2.55649e-71
PHACTR3	1191.24	6.29111	0.347787	18.089	3.89256e-73	2.73267e-70
GNA14	242.946	5.68421	0.315155	18.0362	1.0119e-72	6.93465e-70
RP11-1000B6.4	514.367	3.87392	0.21521	18.0007	1.9251e-72	1.28861e-69
TRPM4	1831.29	4.78368	0.268804	17.7962	7.56547e-71	4.94902e-68
VLDLR	1480.41	4.87897	0.275137	17.7329	2.33794e-70	1.4954e-67
AC055876.2	80.5357	8.21444	0.464573	17.6817	5.8028e-70	3.63091e-67
RNF220	8814.1	2.13797	0.122295	17.4821	1.962e-68	1.20154e-65
RP11-26F2.1	850.233	10.6043	0.608972	17.4134	6.52411e-68	3.91215e-65
HMX3	1148.4	9.78893	0.562298	17.4088	7.07468e-68	4.11401e-65
CSPG4	1972.19	6.65513	0.382298	17.4082	7.1466e-68	4.11401e-65
RFX8	1004.33	3.91413	0.226378	17.2902	5.57218e-67	3.14478e-64
HMGN5	137.763	-3.01208	0.174322	-17.2788	6.79132e-67	3.75912e-64
SDC1	397.502	-4.16476	0.246328	-16.9074	3.97153e-64	2.15684e-61
CLSTN2	2970.2	7.27226	0.430308	16.9001	4.49011e-64	2.39331e-61
VWA2	44.5007	-4.42223	0.263327	-16.7937	2.71368e-63	1.42014e-60
RP11-114H24.1	372.619	8.02351	0.480119	16.7115	1.08078e-62	5.55504e-60
CHRNB1	449.099	2.02143	0.121228	16.6746	2.00675e-62	1.01334e-59
RP11-497G19.2	135.794	6.95566	0.417169	16.6735	2.04343e-62	1.01407e-59
HOXA2	97.3305	5.13201	0.308106	16.6566	2.70827e-62	1.32122e-59
RP11-240E2.2	31.7775	-5.97269	0.358806	-16.646	3.23474e-62	1.55176e-59
ITGA8	98.5842	-4.83306	0.291122	-16.6015	6.79497e-62	3.20622e-59
PRAME	479.063	8.7092	0.529225	16.4565	7.53059e-61	3.49602e-58
PLA2G12A	1104.75	-1.94575	0.118363	-16.4389	1.00764e-60	4.60363e-58
WHAMMP2	1787.82	3.15755	0.192096	16.4373	1.03423e-60	4.65129e-58
RP5-1086D14.3	20.938	4.4424	0.27175	16.3474	4.5428e-60	2.01162e-57
RP13-395E19.1	85.8528	3.71264	0.227253	16.337	5.38002e-60	2.34626e-57
AC026150.9	79.5858	3.7633	0.231326	16.2683	1.65579e-59	7.11324e-57
PRELID1P3	45.1012	8.99346	0.553219	16.2566	2.00597e-59	8.49087e-57
MSLN	3070.53	7.12576	0.439666	16.2072	4.48385e-59	1.87041e-56
PLA2G7	288.477	-4.61891	0.285892	-16.1561	1.02805e-58	4.22718e-56
DACH1	6961.29	3.92078	0.242743	16.152	1.09997e-58	4.45923e-56
CTC-782O7.2	10.8702	-6.32553	0.396236	-15.9641	2.2743e-57	9.09183e-55
METTL7B	854.005	5.0389	0.315805	15.9557	2.59986e-57	1.02509e-54
SCT	15.602	-4.08014	0.2559	-15.9443	3.12079e-57	1.21386e-54
WLS	572.608	-4.99269	0.314126	-15.8939	6.98165e-57	2.67937e-54
YBX2	89.0108	-4.43496	0.279792	-15.8509	1.38513e-56	5.24582e-54
RP11-518D3.3	22.8538	-3.28642	0.207898	-15.8079	2.74511e-56	1.02614e-53
SPAG6	674.621	6.50726	0.412603	15.7712	4.90741e-56	1.8109e-53
VASH2	265.876	-4.25542	0.27074	-15.7178	1.1431e-55	4.16479e-53
KRT5	130.896	-6.34471	0.404749	-15.6757	2.2186e-55	7.98226e-53
RP11-13L2.4	1924.28	7.27603	0.466375	15.6013	7.13712e-55	2.53615e-52
CERCAM	1044.42	2.71064	0.174476	15.5359	1.98156e-54	6.95552e-52
RP11-73G16.2	7.99361	-6.01161	0.388146	-15.488	4.18134e-54	1.45002e-51
RP11-96B2.1	11.9726	-4.17489	0.270096	-15.4571	6.76226e-54	2.31712e-51
ESYT2	19591.2	1.27978	0.0831942	15.383	2.12746e-53	7.20409e-51
CD70	358.648	5.267	0.343516	15.3326	4.62793e-53	1.5489e-50
ST3GAL4	1652.65	1.95392	0.127633	15.3089	6.6648e-53	2.20498e-50
PBX3	5159.73	2.53536	0.166437	15.2332	2.12943e-52	6.96494e-50
HOXA11	646.484	9.07006	0.596943	15.1942	3.86431e-52	1.24973e-49
TMEM105	304.545	5.36914	0.354515	15.145	8.17391e-52	2.61411e-49
HOXA5	3130.87	4.58652	0.303819	15.0962	1.71534e-51	5.42558e-49
D86994.1	214.789	-4.00343	0.265469	-15.0806	2.17303e-51	6.7985e-49
WSCD1	166.669	5.29105	0.352826	14.9962	7.77679e-51	2.40687e-48
PTGDS	381.511	-3.75668	0.251076	-14.9623	1.2946e-50	3.96408e-48
STXBP5L	276.078	7.66579	0.512379	14.9612	1.3165e-50	3.98871e-48
RP11-578F21.6	44.5227	4.22912	0.283454	14.9199	2.44462e-50	7.32953e-48
PIWIL4	4175.06	2.59128	0.173865	14.904	3.10447e-50	9.21196e-48
AGFG2	997.14	-2.00947	0.134968	-14.8885	3.91637e-50	1.15025e-47
KCTD19	28.0014	-3.82965	0.257609	-14.8661	5.46982e-50	1.59028e-47
UNC79	529.034	5.3353	0.359384	14.8457	7.41866e-50	2.13531e-47
PPP1R3G	293.543	4.54358	0.306176	14.8398	8.10295e-50	2.30918e-47
ITGA7	2282.43	3.91564	0.264225	14.8193	1.09856e-49	3.09998e-47
IGKJ5	48647.7	-3.54167	0.239675	-14.777	2.06093e-49	5.7592e-47
RP11-566K19.6	215.994	5.63319	0.381727	14.7571	2.76883e-49	7.66299e-47
RP11-632K20.7	971.702	1.97372	0.133859	14.7448	3.32448e-49	9.1132e-47
C2	2575.38	4.41944	0.300626	14.7008	6.37234e-49	1.73033e-46
ARTN	554.698	4.04868	0.275922	14.6733	9.56225e-49	2.57225e-46
CDHR5	28.7547	-3.32989	0.227079	-14.664	1.09629e-48	2.92172e-46
AC023590.1	40.6579	-4.38458	0.299156	-14.6565	1.22434e-48	3.23303e-46
AC004540.5	159.558	3.0176	0.205956	14.6517	1.31424e-48	3.43888e-46
BAK1	1658.71	1.25932	0.0860373	14.6369	1.63283e-48	4.21884e-46
LCNL1	70.9833	-4.26733	0.291553	-14.6366	1.64163e-48	4.21884e-46
BCL2L10	160.887	5.16547	0.353223	14.6238	1.97964e-48	5.04249e-46
MUC19	112.389	4.18645	0.288288	14.5217	8.82334e-48	2.22774e-45
IGKC	47691.2	-3.62528	0.249817	-14.5117	1.0213e-47	2.55618e-45
IL1R2	1586.25	-5.38942	0.371787	-14.496	1.28444e-47	3.18706e-45
RP11-632K20.1	82.0698	3.8316	0.264433	14.4899	1.4039e-47	3.45371e-45
SLC45A3	1048.46	2.94252	0.203561	14.4552	2.32501e-47	5.67124e-45
RP11-344E13.3	910.145	7.94185	0.549496	14.453	2.40068e-47	5.80662e-45
ADCY9	12062.8	3.86448	0.267512	14.446	2.65689e-47	6.37278e-45
CAPS2	175.617	-1.87283	0.129766	-14.4323	3.24099e-47	7.70953e-45
LINC00477	197.679	7.90837	0.54861	14.4153	4.147e-47	9.78386e-45
IGHA1	32010.4	-4.22196	0.293053	-14.4068	4.68718e-47	1.09684e-44
RGS7	15.7438	-4.49547	0.312307	-14.3944	5.6117e-47	1.30259e-44
IGJ	4410.05	-3.62461	0.253296	-14.3098	1.90132e-46	4.37805e-44
VENTX	418.818	-4.87261	0.340735	-14.3003	2.17971e-46	4.97926e-44
RP5-1007M22.2	176.657	1.68907	0.118142	14.2969	2.28783e-46	5.1851e-44
UCA1	103.306	-5.23171	0.366553	-14.2727	3.23742e-46	7.2799e-44
CGNL1	145.232	4.92244	0.345316	14.2549	4.17865e-46	9.32357e-44
IGLV1-51	520.194	-3.18497	0.223571	-14.2459	4.75308e-46	1.05237e-43
HOXA11-AS	134.974	6.60476	0.464005	14.2343	5.6155e-46	1.23382e-43
BMP1	1082.61	1.83542	0.128975	14.2309	5.89492e-46	1.2854e-43
MIR650	110.106	-4.72491	0.332846	-14.1955	9.77051e-46	2.11447e-43
CFB	1973.48	4.39016	0.309509	14.1843	1.14613e-45	2.46188e-43
D86998.1	146.661	-4.10755	0.289685	-14.1793	1.23021e-45	2.62289e-43
IGLV2-8	516.122	-4.34463	0.306862	-14.1582	1.66079e-45	3.51489e-43
IGKJ1	706.559	-3.19856	0.226153	-14.1433	2.054e-45	4.31535e-43
THRB	213.028	-3.43102	0.242692	-14.1374	2.23454e-45	4.66063e-43
CASP2	9084.46	1.1991	0.0848241	14.1363	2.26848e-45	4.69739e-43
NEURL2	100.196	1.90154	0.134524	14.1353	2.30042e-45	4.7295e-43
CTD-3092A11.1	503.253	2.19641	0.156298	14.0527	7.41245e-45	1.51314e-42
IGSF1	1424.65	9.74635	0.694325	14.0372	9.23354e-45	1.87161e-42
XXbac-BPG116M5.17	2042.7	4.42733	0.316814	13.9746	2.22896e-44	4.48644e-42
DNAJC5B	301.608	5.14416	0.368211	13.9707	2.35279e-44	4.7028e-42
TBX1	69.6565	3.91167	0.280605	13.9401	3.61335e-44	7.17263e-42
RP11-382B18.2	135.049	3.77178	0.271189	13.9083	5.63834e-44	1.11156e-41
RP11-588H23.3	306.103	5.33798	0.384117	13.8967	6.62959e-44	1.29809e-41
CLECL1	373.887	3.05367	0.219761	13.8954	6.75136e-44	1.313e-41
ADAM11	167.108	2.68993	0.194043	13.8626	1.06756e-43	2.06225e-41
BOLA3-AS1	135.742	-2.33278	0.168302	-13.8607	1.09609e-43	2.10325e-41
SLC22A20	430.45	2.99946	0.216559	13.8505	1.26259e-43	2.40671e-41
IGFBP7	5121.28	2.53886	0.183551	13.8319	1.63555e-43	3.09711e-41
RP1-80N2.2	76.7789	-3.463	0.250606	-13.8185	1.97095e-43	3.70784e-41
SNTB2	1273.99	-2.09653	0.151828	-13.8086	2.26318e-43	4.22995e-41
RP1-136J15.3	191.788	4.67479	0.338693	13.8024	2.46396e-43	4.57549e-41
CDC42BPA	2346.05	-3.65471	0.265167	-13.7827	3.24149e-43	5.94266e-41
OLFM1	70.8491	-4.50417	0.326795	-13.7829	3.23201e-43	5.94266e-41
KCNE1L	3104.65	5.38572	0.390839	13.7799	3.36769e-43	6.13495e-41
ADIPOQ	68.6919	-6.59537	0.479188	-13.7636	4.21741e-43	7.63457e-41
PTPN7	7325	1.15308	0.0838952	13.7443	5.51392e-43	9.91919e-41
KCNA5	38.7133	-4.32677	0.314953	-13.7379	6.02303e-43	1.07678e-40
CLEC4E	1150.53	-4.37578	0.318921	-13.7206	7.64783e-43	1.35881e-40
IGHJ4	741.717	-3.82156	0.278578	-13.7181	7.91154e-43	1.39704e-40
SPTBN2	637.226	-3.54958	0.258971	-13.7065	9.28924e-43	1.63032e-40
RP11-17A19.1	583.934	5.10954	0.373065	13.6961	1.07086e-42	1.86804e-40
C12orf55	54.1253	-2.73728	0.199936	-13.6908	1.15253e-42	1.99839e-40
ACSBG1	290.294	-2.82029	0.206043	-13.6879	1.19976e-42	2.06782e-40
SLC10A4	103.354	-4.54168	0.331867	-13.6852	1.24403e-42	2.13136e-40
AC009506.1	589.199	2.48877	0.181884	13.6833	1.27714e-42	2.17515e-40
RP11-217H19.1	11.3513	-4.3099	0.315325	-13.6681	1.57445e-42	2.66573e-40
LTC4S	388.215	2.30267	0.168717	13.6481	2.07167e-42	3.48708e-40
NLRP7	22.3983	-4.50309	0.330932	-13.6073	3.62456e-42	6.06544e-40
TKTL1	6195.1	6.42376	0.472149	13.6053	3.72195e-42	6.19242e-40
C15orf61	311.884	1.16566	0.0856822	13.6044	3.76827e-42	6.23346e-40
C6orf132	29.1234	2.87634	0.211922	13.5726	5.81929e-42	9.57123e-40
CKM	78.3595	3.63868	0.268293	13.5624	6.69511e-42	1.09492e-39
PAN3-AS1	349.179	1.93288	0.142744	13.5408	8.97548e-42	1.45956e-39
AC011467.1	10.4176	-3.81616	0.281982	-13.5334	9.93751e-42	1.60692e-39
TMEM206	1335.56	1.68174	0.124288	13.5311	1.02524e-41	1.64857e-39
IGLC1	5691.6	-3.8855	0.28734	-13.5223	1.15496e-41	1.84685e-39
PFKP	4163.05	1.80199	0.133396	13.5085	1.39244e-41	2.21429e-39
IGLL5	5982.83	-3.81708	0.2828	-13.4974	1.61886e-41	2.56021e-39
IGKV3D-11	14.4244	-3.45983	0.256419	-13.4929	1.7224e-41	2.70907e-39
TRIM13	2385.96	1.19138	0.0885855	13.449	3.1216e-41	4.8831e-39
ZFHX3	2721.5	-2.25088	0.167439	-13.443	3.38582e-41	5.26778e-39
AC106722.1	231.164	2.62423	0.195497	13.4234	4.4091e-41	6.82296e-39
IGHG2	14128.6	-4.55605	0.339779	-13.4089	5.36587e-41	8.25913e-39
IGLV2-23	578.891	-3.6174	0.269888	-13.4033	5.77968e-41	8.84874e-39
RP11-397E7.4	50.5726	2.22248	0.165859	13.3998	6.06602e-41	9.23801e-39
RP11-731F5.2	6002.16	-4.52523	0.338716	-13.36	1.03607e-40	1.56953e-38
TP63	189.309	3.51562	0.263518	13.3411	1.33445e-40	2.01097e-38
FUT4	10461.3	2.2066	0.165521	13.3313	1.52304e-40	2.28321e-38
HS3ST4	238.219	8.85632	0.664366	13.3305	1.53918e-40	2.29545e-38
DACT3	141.409	3.81027	0.285844	13.3299	1.55093e-40	2.30105e-38
CITED4	1891.32	2.21338	0.166174	13.3196	1.77944e-40	2.62654e-38
RP11-44M6.1	6.86944	-4.52217	0.340296	-13.2889	2.68327e-40	3.94043e-38
PENK	344.284	6.93612	0.522714	13.2694	3.48242e-40	5.08804e-38
RNASE4	230.485	-2.88013	0.217104	-13.2661	3.63939e-40	5.29053e-38
FLT3	11176.3	2.88645	0.218135	13.2324	5.70216e-40	8.23369e-38
RP11-362F19.1	124.812	-5.31548	0.401709	-13.2322	5.72121e-40	8.23369e-38
AL163636.6	224.168	-2.9873	0.225831	-13.2281	6.04317e-40	8.65375e-38
PRKG2	125.037	-3.26383	0.24694	-13.2171	6.99055e-40	9.96085e-38
IGLV1-44	209.992	-3.55778	0.269255	-13.2134	7.34182e-40	1.04098e-37
CNTN4	491.021	9.62014	0.728149	13.2118	7.50255e-40	1.05856e-37
FPR3	81.9101	-3.54981	0.269609	-13.1665	1.3674e-39	1.9199e-37
PGPEP1	4744.63	1.19204	0.0906798	13.1456	1.80472e-39	2.52162e-37
AC051649.16	110.57	2.96012	0.225258	13.141	1.91677e-39	2.66524e-37
IGLV1-47	244.902	-3.57483	0.2721	-13.1379	1.9957e-39	2.76165e-37
ALDH1A1	1828.11	-4.14563	0.315948	-13.1212	2.48934e-39	3.42826e-37
IGHG3	4966.86	-3.93703	0.300114	-13.1184	2.58224e-39	3.53926e-37
RP5-884M6.1	40.1754	8.05404	0.614011	13.1171	2.62812e-39	3.58509e-37
C11orf84	564.388	1.41928	0.108224	13.1144	2.72466e-39	3.69924e-37
FAM46A	16906.6	2.98956	0.228461	13.0857	3.97542e-39	5.37204e-37
DNAJC1	2564.1	1.72	0.131659	13.0641	5.27994e-39	7.10152e-37
GPT	93.7636	-2.93842	0.224939	-13.0632	5.34302e-39	7.15293e-37
SNORA14B	103.563	1.57332	0.120519	13.0545	5.98672e-39	7.97758e-37
ATP7B	1357.19	-3.23723	0.247993	-13.0537	6.04968e-39	8.02433e-37
SCUBE1	2136.65	4.54301	0.348261	13.0448	6.79923e-39	8.97716e-37
COL9A2	1406.01	2.54714	0.195301	13.0421	7.04618e-39	9.26074e-37
DUSP10	5560.79	2.17719	0.167195	13.0218	9.19241e-39	1.20266e-36
LPAR3	519.733	5.28565	0.405946	13.0206	9.34683e-39	1.21733e-36
HYAL3	901.836	1.99003	0.152878	13.0171	9.78219e-39	1.26829e-36
RP4-673D20.4	96.4728	3.67432	0.28234	13.0138	1.02109e-38	1.31794e-36
WHAMMP3	1581.8	2.89914	0.222798	13.0124	1.03997e-38	1.33631e-36
AC007392.3	26.0801	3.81951	0.293548	13.0115	1.0524e-38	1.34627e-36
CLCN4	1129.33	-3.01625	0.23207	-12.9972	1.26948e-38	1.6168e-36
CD160	191.695	-3.32197	0.255815	-12.9858	1.47264e-38	1.86726e-36
CAPRIN2	2775.01	-1.80744	0.139389	-12.9669	1.88435e-38	2.37882e-36
NRG4	444.48	3.32538	0.256594	12.9597	2.06977e-38	2.60149e-36
RP11-863P13.7	4.40121	-5.27121	0.407146	-12.9467	2.45115e-38	3.06746e-36
IGLJ1	155.693	-3.4706	0.268194	-12.9407	2.65339e-38	3.30617e-36
IGLC3	1945.78	-3.734	0.288587	-12.9389	2.71489e-38	3.36822e-36
SAGE1	924.534	8.01671	0.62019	12.9262	3.20203e-38	3.95554e-36
AP1S3	1027.31	2.25284	0.174593	12.9033	4.31036e-38	5.30192e-36
LRRK2	11179.6	-3.35544	0.260182	-12.8965	4.71053e-38	5.7695e-36
IGLV2-11	518.918	-3.81356	0.295774	-12.8935	4.89795e-38	5.97363e-36
NR1I2	198.134	3.2016	0.248347	12.8916	5.0185e-38	6.09483e-36
KCNN2	354.532	9.29966	0.721995	12.8805	5.79647e-38	7.01007e-36
AC123768.3	40.0454	4.43399	0.34437	12.8757	6.17042e-38	7.4311e-36
PIR	89.7961	-2.91066	0.226428	-12.8547	8.09504e-38	9.70831e-36
TGFBI	6371.03	-3.83783	0.298651	-12.8505	8.54035e-38	1.01999e-35
UNC5C	2093.53	6.24422	0.485986	12.8486	8.7621e-38	1.04215e-35
RUNDC1	1660.86	1.18702	0.0924717	12.8366	1.02306e-37	1.2118e-35
C6orf48	3871.53	1.20471	0.0938629	12.8348	1.04703e-37	1.23511e-35
IGHV3-49	237.528	-3.36604	0.262396	-12.8281	1.14166e-37	1.34124e-35
CAMK2B	30.9201	4.22533	0.329464	12.8248	1.19031e-37	1.39271e-35
PARM1	261.609	-2.90318	0.226427	-12.8217	1.23954e-37	1.44444e-35
TMEM11	1032.18	0.957339	0.0747262	12.8113	1.41762e-37	1.6453e-35
IGHV1-24	271.471	-3.48573	0.272274	-12.8023	1.59135e-37	1.83951e-35
IGKV3D-15	21.3636	-3.89903	0.304657	-12.7981	1.68038e-37	1.93466e-35
DAAM1	2436.17	-1.89384	0.148091	-12.7883	1.90502e-37	2.18455e-35
SCNN1B	29.659	-4.7198	0.369179	-12.7846	1.99959e-37	2.2839e-35
CLEC4A	682.028	-2.61686	0.204697	-12.784	2.01308e-37	2.29021e-35
IGKV4-1	1006.87	-3.35188	0.262481	-12.77	2.41172e-37	2.73294e-35
TEC	2348.89	2.13057	0.167036	12.7551	2.91882e-37	3.2946e-35
IGKV1-5	1413.03	-3.65033	0.287194	-12.7103	5.18295e-37	5.82738e-35
GOLGA8J	9.95171	3.98911	0.314027	12.7031	5.68554e-37	6.36758e-35
CADM1	2114.38	4.54162	0.357587	12.7008	5.85628e-37	6.53339e-35
RP11-489D6.2	4.89284	-4.96888	0.391488	-12.6923	6.52537e-37	7.25173e-35
NRG1	129.797	-5.87579	0.463059	-12.6891	6.79994e-37	7.5278e-35
RP11-403I13.9	23.0281	5.58384	0.440197	12.6849	7.17426e-37	7.88155e-35
IGKV3-11	1022.99	-3.49836	0.275789	-12.6849	7.17052e-37	7.88155e-35
IGHV4-59	512.378	-3.53404	0.278826	-12.6747	8.1655e-37	8.93641e-35
KCNC4	768.27	1.55723	0.122879	12.6729	8.3586e-37	9.11308e-35
AC008738.1	5021.05	2.09547	0.165451	12.6652	9.22007e-37	1.00144e-34
MIR1915	7.68959	6.35399	0.502147	12.6537	1.06785e-36	1.15549e-34
AC104942.1	82.6313	2.08561	0.16489	12.6485	1.14096e-36	1.22997e-34
IGKV1-12	128.156	-3.48451	0.275497	-12.6481	1.14659e-36	1.23143e-34
CEBPA	5351.74	2.08812	0.165195	12.6403	1.2649e-36	1.35344e-34
RP11-505J9.1	4.62122	-4.67035	0.369701	-12.6328	1.39308e-36	1.48507e-34
RBP7	189.246	-4.02011	0.318248	-12.632	1.40659e-36	1.49395e-34
IGKV1-9	317.966	-3.87915	0.307139	-12.6299	1.44408e-36	1.52812e-34
RP11-738E22.2	3202.22	2.44051	0.193242	12.6293	1.45563e-36	1.5347e-34
THAP3	501.341	1.38218	0.109618	12.609	1.88417e-36	1.97927e-34
AMPD1	59.6424	-3.65769	0.290356	-12.5972	2.18665e-36	2.28038e-34
CTAGE3P	23.8564	-3.75123	0.297779	-12.5974	2.18299e-36	2.28038e-34
DKK2	136.687	5.5046	0.437096	12.5936	2.29095e-36	2.38052e-34
BVES	405.545	4.94252	0.393096	12.5733	2.96044e-36	3.06512e-34
WDR11-AS1	46.4049	-4.82733	0.384314	-12.5609	3.4634e-36	3.57301e-34
NPM2	52.6044	3.43292	0.273352	12.5586	3.56499e-36	3.66468e-34
MIR5584	15.766	4.40104	0.351297	12.528	5.24996e-36	5.37757e-34
PION	3248.33	-1.61352	0.128964	-12.5114	6.46423e-36	6.59787e-34
ENHO	41.143	-3.63097	0.29036	-12.505	7.00567e-36	7.12524e-34
IGLV3-21	881.497	-3.62223	0.289726	-12.5022	7.258e-36	7.35588e-34
C8orf76	915.102	0.955766	0.07645	12.5018	7.29501e-36	7.36745e-34
TOM1L1	56.2707	-3.59379	0.287556	-12.4977	7.68298e-36	7.73214e-34
GPR39	6.02357	-4.9412	0.396299	-12.4684	1.11089e-35	1.11411e-33
RP11-529J17.2	28.2985	7.22673	0.5798	12.4642	1.17071e-35	1.17001e-33
IQGAP2	9131.45	-1.52577	0.122439	-12.4614	1.21208e-35	1.20717e-33
C1orf228	2667.2	1.87522	0.150489	12.4608	1.22069e-35	1.21156e-33
MIR26B	11.5358	-3.28218	0.26359	-12.4518	1.367e-35	1.35211e-33
RP11-126K1.6	81.1608	1.78052	0.143017	12.4497	1.40424e-35	1.38419e-33
SOCS2	5969.63	3.48624	0.280045	12.4489	1.4185e-35	1.39347e-33
PRL	174.874	7.51144	0.603875	12.4387	1.6103e-35	1.57651e-33
KIF5A	98.772	-3.04312	0.244764	-12.4329	1.7323e-35	1.69019e-33
CD276	296.224	3.8905	0.313057	12.4275	1.85452e-35	1.80333e-33
RP4-673D20.1	90.5196	3.18938	0.256659	12.4265	1.87577e-35	1.81786e-33
ALDH3A1	18.8482	3.39626	0.273537	12.4161	2.13764e-35	2.06469e-33
IGHA2	4081.88	-3.91209	0.315237	-12.41	2.30701e-35	2.22082e-33
CAMKV	68.2928	5.50427	0.443971	12.3978	2.68555e-35	2.57661e-33
ZNF705A	86.4682	-2.44349	0.197352	-12.3814	3.29699e-35	3.15273e-33
ZNF574	1528.06	1.19352	0.0964297	12.3771	3.47683e-35	3.3137e-33
IGKV2-30	209.758	-3.44681	0.278637	-12.3702	3.78765e-35	3.59802e-33
NFE2L1	5334.93	0.893046	0.0722063	12.368	3.89528e-35	3.68809e-33
TTLL6	39.2987	6.44076	0.520932	12.3639	4.09662e-35	3.866e-33
PC	579.893	-1.83686	0.148618	-12.3596	4.32105e-35	4.06447e-33
CENPE	2425.21	-1.99143	0.161187	-12.3548	4.58912e-35	4.30256e-33
C4orf36	295.813	1.57524	0.127627	12.3425	5.34457e-35	4.99457e-33
MFSD10	6074.77	1.37915	0.111783	12.3378	5.66956e-35	5.28113e-33
RP11-353N4.5	33.4486	4.49021	0.364161	12.3303	6.22329e-35	5.77822e-33
C19orf81	28.6621	3.78336	0.307143	12.3179	7.25528e-35	6.71475e-33
IGHV3-15	655.682	-3.11913	0.253431	-12.3076	8.24024e-35	7.60189e-33
IGKV6-21	53.9198	-3.32462	0.270273	-12.301	8.94726e-35	8.22776e-33
CCNA1	819.033	4.55598	0.370512	12.2965	9.46287e-35	8.6742e-33
HILPDA	535.74	2.1296	0.173477	12.276	1.21898e-34	1.11384e-32
ACVR2A	328.846	-2.12885	0.173467	-12.2724	1.27402e-34	1.16044e-32
FAM19A2	463.471	-1.51366	0.123399	-12.2664	1.37283e-34	1.2465e-32
CCDC62	171.65	1.36697	0.111585	12.2505	1.66949e-34	1.5111e-32
C1orf95	29.9431	-3.95915	0.323968	-12.2208	2.40655e-34	2.1714e-32
KIAA1456	395.385	3.67769	0.301037	12.2168	2.52993e-34	2.2756e-32
HES5	22.8533	-3.58314	0.293575	-12.2052	2.91627e-34	2.61493e-32
GRTP1	115.104	-4.24488	0.347824	-12.2041	2.95549e-34	2.64186e-32
AC093415.2	45.4739	-2.79768	0.229395	-12.1959	3.26879e-34	2.91286e-32
NOMO2	621.875	1.36466	0.111912	12.194	3.34536e-34	2.9719e-32
TNN	74.7964	4.7296	0.387933	12.1918	3.43748e-34	3.04434e-32
IGKV1-17	148.177	-3.56629	0.292697	-12.1842	3.77196e-34	3.33032e-32
HERC2P10	523.749	2.92373	0.239985	12.183	3.83028e-34	3.37146e-32
CLEC4C	448.768	-3.94718	0.324279	-12.1722	4.37225e-34	3.83678e-32
C15orf54	72.1919	-5.76143	0.474057	-12.1535	5.49927e-34	4.81111e-32
BMI1	6125.9	1.92636	0.158507	12.1532	5.51892e-34	4.81367e-32
GPR85	105.891	4.66161	0.383863	12.144	6.17675e-34	5.37116e-32
NMB	114.287	1.83324	0.151004	12.1403	6.45944e-34	5.60006e-32
WDR49	1850.65	2.96645	0.244453	12.135	6.88783e-34	5.95353e-32
IGLV3-9	87.7748	-3.16097	0.260652	-12.1272	7.58141e-34	6.5334e-32
SNORD59A	143.965	1.40408	0.115913	12.1132	8.99635e-34	7.72961e-32
RP11-610P16.1	6.6184	-3.98514	0.329076	-12.1101	9.34012e-34	8.0011e-32
PRKD1	38.7265	-4.13744	0.341703	-12.1083	9.54596e-34	8.15316e-32
SMYD3	2575.56	2.67114	0.220678	12.1042	1.00304e-33	8.52956e-32
RHBDD1	2488.03	-0.816644	0.0674684	-12.1041	1.00459e-33	8.52956e-32
FER1L4	230.353	-2.65822	0.219623	-12.1036	1.01139e-33	8.56201e-32
RP1-214M20.2	3.04819	-4.80618	0.397129	-12.1023	1.02645e-33	8.66404e-32
RP11-125B21.2	33.973	4.30087	0.355477	12.0989	1.07097e-33	9.0134e-32
KB-1991G8.1	11.1517	6.19219	0.511902	12.0964	1.10314e-33	9.25705e-32
FGD6	1041.04	-2.06117	0.170437	-12.0934	1.14454e-33	9.57657e-32
ONECUT2	80.6925	5.55334	0.459239	12.0925	1.1573e-33	9.65525e-32
ZNF208	99.5954	-3.98322	0.329683	-12.082	1.31533e-33	1.09419e-31
RP11-134G8.8	38.8201	3.83731	0.318009	12.0667	1.58433e-33	1.31418e-31
AP000580.1	204.31	1.41759	0.117491	12.0655	1.60649e-33	1.32873e-31
GPT2	814.747	2.20473	0.182877	12.0558	1.80711e-33	1.49038e-31
PQLC2	1501.38	2.24733	0.186464	12.0524	1.8846e-33	1.54984e-31
IGHV3-11	556.965	-3.3266	0.276342	-12.038	2.24432e-33	1.8404e-31
MICALL1	2474.77	1.12862	0.093762	12.0371	2.26908e-33	1.85542e-31
TOP1MT	2832.55	1.93734	0.161015	12.0321	2.41076e-33	1.96569e-31
SGMS1	1849.59	-1.2686	0.105492	-12.0255	2.6088e-33	2.12116e-31
RP3-510D11.1	11.4704	4.16939	0.346902	12.0189	2.82641e-33	2.29162e-31
CACNA1A	134.632	3.31991	0.276419	12.0104	3.13277e-33	2.53288e-31
SERPINI2	301.989	3.49562	0.291089	12.0088	3.19498e-33	2.57594e-31
CEBPG	2762.96	1.03799	0.0864581	12.0057	3.31515e-33	2.66537e-31
IGKV1-8	98.0256	-2.99502	0.249536	-12.0024	3.45229e-33	2.76789e-31
MEIS1-AS2	20.8074	5.70528	0.475615	11.9956	3.74845e-33	2.99699e-31
HRC	48.0906	7.14274	0.595556	11.9934	3.84818e-33	3.06821e-31
IGHV4-39	511.444	-3.14118	0.261989	-11.9897	4.02164e-33	3.19765e-31
RAB33A	182.598	1.94023	0.161833	11.9891	4.05487e-33	3.21519e-31
IGLV8-61	158.113	-3.90102	0.325422	-11.9876	4.12826e-33	3.26439e-31
EBP	1346.17	1.01826	0.0849507	11.9864	4.18583e-33	3.30084e-31
RP11-164P12.3	16.7094	-3.97963	0.332158	-11.9811	4.46253e-33	3.50943e-31
ESM1	150.797	-5.11461	0.42693	-11.98	4.52391e-33	3.548e-31
RP11-95P2.1	155.778	1.5471	0.129288	11.9664	5.33008e-33	4.1689e-31
CLCNKA	37.8299	3.49932	0.292443	11.9658	5.36595e-33	4.18559e-31
GCLM	2257.38	-1.91549	0.160203	-11.9567	5.99074e-33	4.66031e-31
IGLV1-40	576.576	-3.39509	0.283973	-11.9557	6.06482e-33	4.70522e-31
IGKV3D-20	60.5304	-4.04921	0.3388	-11.9516	6.36603e-33	4.92563e-31
AC115617.2	65.4334	-1.70381	0.142581	-11.9498	6.50936e-33	5.02303e-31
RP3-525N10.2	28.5703	-4.45629	0.373248	-11.9392	7.39257e-33	5.68932e-31
TMED3	1807.7	1.39801	0.117202	11.9283	8.43262e-33	6.47243e-31
IGHV3-74	385.273	-3.13673	0.263013	-11.9261	8.64879e-33	6.62069e-31
AKR7A3	126.122	1.83538	0.154044	11.9147	9.92463e-33	7.57721e-31
NLRP9P	83.1082	-3.76344	0.316174	-11.9031	1.14062e-32	8.68534e-31
UCN	72.95	1.76899	0.148672	11.8986	1.20293e-32	9.13559e-31
RXFP1	229.53	4.71257	0.396323	11.8907	1.32259e-32	1.00179e-30
PTPRU	128.748	2.99052	0.251772	11.8779	1.5425e-32	1.1653e-30
PMS2P1	415.299	1.01774	0.0857255	11.872	1.65413e-32	1.24636e-30
SYT17	572.092	3.49509	0.294482	11.8686	1.72285e-32	1.29474e-30
SRGAP3	1292.69	2.30232	0.194021	11.8663	1.77043e-32	1.32704e-30
IGKV1-6	183.871	-3.78485	0.319002	-11.8647	1.80633e-32	1.35043e-30
TLR3	94.4512	-3.20405	0.270129	-11.8612	1.88257e-32	1.40378e-30
CACNA2D4	3040.93	2.52522	0.21308	11.8511	2.12495e-32	1.58043e-30
HDAC5	4788.11	1.07346	0.0906176	11.846	2.25624e-32	1.67375e-30
ZHX1-C8ORF76	730.727	0.899082	0.075929	11.8411	2.39327e-32	1.77084e-30
REXO2	1219.76	-1.60798	0.135844	-11.837	2.51338e-32	1.85494e-30
SLC29A4	88.755	3.33067	0.281513	11.8313	2.68921e-32	1.97963e-30
RP11-388C12.8	36.2946	-2.49361	0.210806	-11.8289	2.76692e-32	2.03164e-30
MAPKAPK5-AS1	672.886	1.05978	0.0896246	11.8246	2.91216e-32	2.13284e-30
CD36	14899.6	-2.77584	0.235234	-11.8004	3.88612e-32	2.83894e-30
ZNF593	366.684	1.10962	0.0940428	11.799	3.94788e-32	2.87675e-30
TLR7	822.939	-1.96843	0.166835	-11.7986	3.96624e-32	2.88284e-30
OGFRL1	3286.25	-1.46748	0.124423	-11.7943	4.17466e-32	3.02668e-30
PVRL2	2157.93	2.20108	0.186648	11.7927	4.2574e-32	3.07891e-30
RP11-117D22.2	62.5155	-3.04738	0.258495	-11.7889	4.45281e-32	3.21216e-30
PHEX	222.255	-2.45786	0.208673	-11.7785	5.03763e-32	3.62495e-30
HMX2	106.262	9.1398	0.77636	11.7726	5.40197e-32	3.87743e-30
ZFR	10172.9	1.04033	0.0884007	11.7683	5.68304e-32	4.06903e-30
IGKV3-20	1001.18	-3.17591	0.269908	-11.7667	5.7977e-32	4.14083e-30
MIR933	29.1841	1.88184	0.159951	11.7651	5.90508e-32	4.20708e-30
CDH2	44.2695	-3.1785	0.270198	-11.7636	6.01415e-32	4.27421e-30
COMMD3	1840.91	1.75358	0.14912	11.7595	6.31174e-32	4.47465e-30
STEAP4	868.722	-3.46437	0.294854	-11.7495	7.10757e-32	5.02647e-30
NUGGC	121.713	-2.38373	0.203243	-11.7285	9.10832e-32	6.4256e-30
SNORA52	122.027	1.63258	0.139285	11.7211	9.93879e-32	6.99433e-30
NRP1	554.934	-3.1445	0.268388	-11.7163	1.05226e-31	7.38714e-30
PDZD7	248.989	3.27086	0.279301	11.7109	1.12135e-31	7.853e-30
NFIA	3845.22	-3.16403	0.270256	-11.7075	1.16603e-31	8.1461e-30
RPL27A	7272.33	0.727158	0.062112	11.7072	1.17089e-31	8.16021e-30
ST6GALNAC3	176.35	-2.27178	0.194133	-11.7022	1.24207e-31	8.6354e-30
IGHV4-55	6.25131	-2.99056	0.255563	-11.7018	1.24755e-31	8.65256e-30
RP11-155G14.5	138.142	2.86379	0.244781	11.6994	1.28398e-31	8.88383e-30
RP11-84G21.1	31.3894	1.6611	0.141995	11.6983	1.30025e-31	8.97483e-30
ATG13	7133.99	0.86827	0.0742295	11.6971	1.31882e-31	9.08126e-30
KIAA1614	333.423	3.28789	0.281154	11.6942	1.36394e-31	9.36953e-30
CTD-2260A17.2	157.851	1.04808	0.0896271	11.6938	1.37176e-31	9.40078e-30
ANKFN1	38.1089	5.4735	0.468137	11.6921	1.39909e-31	9.56532e-30
ASPM	5777.42	-2.05264	0.175648	-11.6861	1.50116e-31	1.02388e-29
CXCL12	10850.7	-5.06608	0.433865	-11.6766	1.67834e-31	1.14202e-29
IGHV3-23	1882.21	-3.24335	0.278083	-11.6633	1.96372e-31	1.33306e-29
ENPP1	72.9144	-3.20261	0.274672	-11.6598	2.04606e-31	1.38569e-29
USP22	17873	0.969979	0.0832153	11.6563	2.1319e-31	1.44043e-29
KMO	343.72	-1.70004	0.145909	-11.6514	2.25759e-31	1.52178e-29
IGLC7	203.032	-3.63315	0.311836	-11.6508	2.2723e-31	1.52812e-29
C16orf93	719.247	1.81092	0.155447	11.6497	2.30154e-31	1.54417e-29
RP5-997D24.5	34.0105	-1.56243	0.134171	-11.6451	2.43102e-31	1.62726e-29
CD1B	11.8741	-3.85669	0.331236	-11.6434	2.48054e-31	1.65655e-29
FCRL6	460.551	-3.63674	0.312535	-11.6363	2.69488e-31	1.79552e-29
RASGEF1B	10117.3	-2.53204	0.217605	-11.6359	2.70654e-31	1.79913e-29
AC008984.2	416.752	-3.08253	0.264956	-11.6341	2.76414e-31	1.83318e-29
GABRA4	109.954	8.32791	0.715933	11.6323	2.82532e-31	1.86946e-29
RP11-106M3.2	1926.51	1.15431	0.0992447	11.631	2.86774e-31	1.89317e-29
CD1C	363.486	-3.01929	0.25969	-11.6265	3.02064e-31	1.98954e-29
AC135352.1	80.4277	3.48402	0.299692	11.6253	3.06414e-31	2.01359e-29
CCDC110	6.87128	-4.20805	0.362034	-11.6234	3.13559e-31	2.05585e-29
ZNF536	29.5715	6.79579	0.584902	11.6187	3.31178e-31	2.16643e-29
IGHV2-5	479.36	-3.38782	0.291848	-11.6082	3.74605e-31	2.44496e-29
CXXC4	14.7387	-4.33575	0.373645	-11.6039	3.93604e-31	2.56315e-29
MINPP1	2297.48	-2.28078	0.196692	-11.5957	4.3343e-31	2.81612e-29
ITIH5	93.2532	-5.41192	0.466904	-11.5911	4.57362e-31	2.96492e-29
PLD3	12493.4	2.70863	0.234048	11.5729	5.65154e-31	3.65546e-29
SNORA66	57.1387	1.14193	0.0986771	11.5724	5.6885e-31	3.67112e-29
CLCN1	66.1053	2.96106	0.255927	11.5699	5.85256e-31	3.76855e-29
EGOT	26.2824	3.65075	0.315719	11.5633	6.32352e-31	4.06272e-29
MRPS9	680.035	-0.898531	0.0777492	-11.5568	6.82183e-31	4.37311e-29
EIF2C1	10232.4	0.744779	0.0644468	11.5565	6.84528e-31	4.37839e-29
RP11-66B24.2	99.3314	3.97875	0.344388	11.5531	7.12045e-31	4.5443e-29
RP11-122A3.2	196.552	-2.86909	0.248599	-11.541	8.19597e-31	5.21913e-29
SCG2	49.119	4.52205	0.391997	11.5359	8.69397e-31	5.52403e-29
FCER1A	909.811	-3.2954	0.285812	-11.53	9.31962e-31	5.90851e-29
CCDC170	147.778	-3.36411	0.291786	-11.5294	9.38174e-31	5.93483e-29
RP11-667K14.3	68.5735	-2.97311	0.257921	-11.5272	9.62277e-31	6.07395e-29
RP11-462G12.5	24.2312	5.26282	0.456583	11.5265	9.69732e-31	6.10762e-29
IGHV3-21	617.055	-3.18876	0.27681	-11.5197	1.04977e-30	6.5973e-29
AASS	169.92	-2.38103	0.206777	-11.515	1.10914e-30	6.95518e-29
AC079807.4	45.185	-3.76239	0.327231	-11.4976	1.35574e-30	8.48311e-29
CDS1	60.7758	-3.15816	0.274727	-11.4957	1.38728e-30	8.66161e-29
SNORD18A	41.3197	1.15014	0.100114	11.4883	1.51016e-30	9.40841e-29
WDR83OS	1943.91	0.74651	0.064987	11.4871	1.53236e-30	9.5261e-29
EPHA2	190.499	-3.92039	0.341421	-11.4826	1.61416e-30	1.0013e-28
IGHV3-73	129.397	-3.02121	0.263153	-11.4808	1.64703e-30	1.0195e-28
SNORD21	102.845	1.32203	0.115158	11.4801	1.65997e-30	1.0253e-28
AC008984.7	51.755	-3.84912	0.335517	-11.4722	1.81972e-30	1.12156e-28
CMKLR1	486.313	-2.6858	0.234351	-11.4606	2.08077e-30	1.27972e-28
IGLV1-36	103.05	-3.51575	0.306806	-11.4592	2.11475e-30	1.29784e-28
B9D2	303.394	1.23437	0.107813	11.4491	2.37483e-30	1.45436e-28
CPS1	28.2607	-2.85787	0.249669	-11.4467	2.44388e-30	1.49346e-28
GPC1	171.449	2.37387	0.207401	11.4458	2.46838e-30	1.50524e-28
CXADR	221.639	-3.43423	0.300347	-11.4342	2.82112e-30	1.71671e-28
IGLV3-25	416.017	-3.38137	0.295745	-11.4334	2.84645e-30	1.72847e-28
DAPL1	19.9642	6.35773	0.556499	11.4245	3.15419e-30	1.9113e-28
TNFRSF17	70.9209	-2.97888	0.260859	-11.4195	3.34152e-30	2.02057e-28
ATPIF1	1432.07	-1.37673	0.120862	-11.3909	4.64147e-30	2.80074e-28
RP11-177F15.1	40.4131	8.44941	0.742811	11.3749	5.57528e-30	3.35718e-28
GNAO1	90.9369	-3.01452	0.265119	-11.3704	5.87008e-30	3.52732e-28
SOCS2-AS1	392.499	3.07996	0.270889	11.3698	5.90917e-30	3.54341e-28
FLNB	19550.6	2.03766	0.179273	11.3663	6.15553e-30	3.68347e-28
IGLV6-57	265.548	-3.35657	0.29532	-11.3658	6.18599e-30	3.69401e-28
IGHJ3	64.4549	-3.09403	0.272287	-11.3631	6.383e-30	3.80377e-28
DNASE1L3	110.809	-3.53372	0.310988	-11.3629	6.40008e-30	3.80606e-28
ORC4	1254.85	-0.960821	0.0845819	-11.3597	6.64068e-30	3.93937e-28
IGLV2-18	40.5145	-3.67506	0.323523	-11.3595	6.65162e-30	3.93937e-28
CLDN19	38.3361	6.20089	0.545937	11.3583	6.74764e-30	3.98803e-28
AC132807.1	29.5633	6.48863	0.571427	11.3551	6.99296e-30	4.12456e-28
B3GAT3	1342.89	0.787397	0.0693483	11.3542	7.0653e-30	4.1587e-28
RP11-216B9.8	26.3912	1.82515	0.160752	11.3538	7.09981e-30	4.17049e-28
FREM1	133.128	-3.45144	0.304097	-11.3498	7.43304e-30	4.35733e-28
AGRP	41.8	5.66775	0.499771	11.3407	8.24797e-30	4.82523e-28
IGLV7-43	114.876	-3.10482	0.273842	-11.338	8.50925e-30	4.95996e-28
RNF113A	581.47	0.872964	0.076995	11.3379	8.51274e-30	4.95996e-28
MPPED1	23.8416	5.92193	0.52251	11.3336	8.94351e-30	5.20043e-28
PIP5K1A	3937.2	0.981645	0.0866244	11.3322	9.08962e-30	5.27473e-28
UNC80	24.9018	3.59267	0.317109	11.3294	9.38143e-30	5.43311e-28
SLC44A4	148.337	-3.75889	0.331856	-11.3269	9.659e-30	5.58263e-28
PLSCR1	2842.94	-1.63787	0.14485	-11.3074	1.2065e-29	6.95927e-28
RP11-3N2.13	27.1388	-3.80174	0.336271	-11.3056	1.23147e-29	7.08905e-28
ZNF385D	72.8517	-3.84698	0.340278	-11.3054	1.23407e-29	7.08988e-28
TRMT6	1777.32	-1.55195	0.13728	-11.305	1.23915e-29	7.1049e-28
SH3BGRL2	1326.39	-3.59743	0.318429	-11.2974	1.35092e-29	7.73035e-28
ATP7A	2401.82	-1.30464	0.115503	-11.2953	1.38495e-29	7.90934e-28
EPHB2	194.496	-3.06565	0.271573	-11.2885	1.49551e-29	8.5238e-28
IGHV2-70	119.422	-3.30927	0.293443	-11.2774	1.69742e-29	9.63648e-28
TTC28	2361.74	2.53828	0.225076	11.2774	1.6967e-29	9.63648e-28
IGLV3-27	51.1645	-3.65131	0.323903	-11.2728	1.78722e-29	1.01263e-27
D87015.1	154.273	-3.71534	0.329778	-11.2662	1.92733e-29	1.08987e-27
ITGAE	1165.4	2.05038	0.182129	11.2578	2.119e-29	1.19591e-27
CLEC10A	574.561	-4.163	0.370059	-11.2496	2.32744e-29	1.31097e-27
GPN2	1209.87	1.03883	0.0924268	11.2395	2.60758e-29	1.4659e-27
RP11-383H13.1	51.4701	-2.98664	0.26577	-11.2377	2.66267e-29	1.49395e-27
SATB1	16116.1	1.62195	0.144413	11.2314	2.86046e-29	1.6018e-27
RET	722.971	3.54469	0.315681	11.2287	2.94743e-29	1.6473e-27
ECM1	283.129	2.99469	0.266824	11.2235	3.12763e-29	1.74462e-27
ARL4D	160.742	2.6373	0.235378	11.2045	3.87386e-29	2.1567e-27
RP11-390B4.4	23.3126	5.84289	0.522154	11.19	4.56644e-29	2.53737e-27
NOMO1	1864.37	1.17531	0.105138	11.1788	5.18015e-29	2.87284e-27
ZNF727	18.8115	-3.7574	0.336131	-11.1784	5.20369e-29	2.88034e-27
LRRCC1	746.935	-1.88082	0.168261	-11.1779	5.22901e-29	2.8888e-27
EDA2R	110.6	3.5456	0.317202	11.1777	5.24148e-29	2.89014e-27
RP11-339B21.8	15.7891	3.018	0.27004	11.1761	5.33618e-29	2.93674e-27
COL23A1	604.197	3.32125	0.297313	11.1709	5.66049e-29	3.10927e-27
DPF3	363.287	-2.31112	0.2069	-11.1702	5.70523e-29	3.12788e-27
PTGDR	245.359	-3.11178	0.27863	-11.1681	5.84083e-29	3.19613e-27
DPYD	7101.24	-1.97911	0.177228	-11.167	5.91317e-29	3.22958e-27
RP11-525K10.3	24.5346	4.9723	0.445505	11.161	6.32547e-29	3.44822e-27
CT45A5	154.591	9.66913	0.866615	11.1573	6.59315e-29	3.58735e-27
RP11-476B1.1	4.4552	-5.29064	0.474317	-11.1542	6.82673e-29	3.70743e-27
IZUMO1	46.4079	-3.54737	0.3181	-11.1518	7.02064e-29	3.80556e-27
SNORD15A	88.5973	1.24756	0.111885	11.1503	7.13304e-29	3.85922e-27
IGKV3-15	355.962	-3.08551	0.277027	-11.1379	8.19979e-29	4.42804e-27
IGLV2-14	852.816	-3.16282	0.284236	-11.1274	9.22387e-29	4.97173e-27
AC093510.1	61.8546	2.01872	0.181445	11.1258	9.39625e-29	5.05518e-27
BHLHA15	15.9841	-2.75194	0.247381	-11.1243	9.55451e-29	5.13073e-27
RP11-443B7.1	269.843	2.14525	0.192936	11.119	1.01441e-28	5.43719e-27
PRPH2	45.4189	3.6586	0.329074	11.1179	1.02693e-28	5.49409e-27
IGHV1-69	920.376	-2.90444	0.26134	-11.1136	1.07673e-28	5.74982e-27
RP11-667K14.4	50.3812	-3.00715	0.270634	-11.1115	1.1033e-28	5.88078e-27
IGHV3-7	648.155	-3.07129	0.276502	-11.1076	1.15155e-28	6.12663e-27
TEX9	140.589	-2.50641	0.22572	-11.1041	1.19857e-28	6.36503e-27
RP11-333E13.2	224.055	1.20927	0.108979	11.0964	1.30658e-28	6.92586e-27
EML5	293.611	-2.05219	0.18502	-11.0917	1.37661e-28	7.28362e-27
ADRA2C	59.2148	5.52712	0.498432	11.089	1.41844e-28	7.49119e-27
CTD-2653M23.1	1149.1	1.38729	0.125138	11.0861	1.46606e-28	7.72848e-27
MS4A4E	1925.51	3.03901	0.274137	11.0857	1.47192e-28	7.7452e-27
SLC32A1	43.2148	-5.91843	0.53398	-11.0836	1.50673e-28	7.91392e-27
LTK	1877.95	2.63136	0.237542	11.0775	1.61385e-28	8.46109e-27
RNF152	428.156	-2.89222	0.261137	-11.0755	1.65023e-28	8.63613e-27
IGHV4-61	82.5258	-3.30397	0.298321	-11.0752	1.65527e-28	8.64675e-27
RP11-387D10.3	20.0108	4.0711	0.367741	11.0706	1.743e-28	9.08854e-27
AK2	11510.6	1.75355	0.158466	11.0658	1.83827e-28	9.56796e-27
CCDC144NL	309.466	6.63221	0.599474	11.0634	1.88863e-28	9.81238e-27
LINC00464	23.2553	3.79926	0.343467	11.0615	1.92832e-28	1.00005e-26
RP1-169K13.3	45.115	3.33492	0.301749	11.052	2.14475e-28	1.1103e-26
ZSCAN2	513.762	1.32221	0.119657	11.05	2.19312e-28	1.1333e-26
CTTNBP2	16.982	-3.63942	0.329512	-11.0449	2.32069e-28	1.19707e-26
RP11-689K5.3	54.5264	-2.44075	0.221001	-11.0441	2.34188e-28	1.20584e-26
IGKV2-24	139.247	-2.59196	0.234788	-11.0396	2.46121e-28	1.26502e-26
MFAP3L	883.054	-3.58823	0.325489	-11.0241	2.92406e-28	1.50024e-26
PPP1R14A	59.5689	-2.67162	0.242359	-11.0234	2.94745e-28	1.50954e-26
C10orf85	11.9582	-4.41543	0.400563	-11.0231	2.95832e-28	1.51242e-26
CPVL	4440.29	-2.61137	0.237031	-11.017	3.16379e-28	1.6146e-26
EFCAB2	1385.61	2.0002	0.181569	11.0162	3.19259e-28	1.62641e-26
PLCB4	119.412	-2.4783	0.225113	-11.0092	3.45191e-28	1.75541e-26
LEPR	2466.66	-2.42515	0.22029	-11.0089	3.4614e-28	1.75713e-26
RP11-350O14.18	22.8492	-3.07148	0.279082	-11.0057	3.58835e-28	1.81837e-26
RP11-379B8.1	15.6447	5.12399	0.465658	11.0038	3.66509e-28	1.85399e-26
AC074117.10	306.327	1.05067	0.0955008	11.0017	3.75126e-28	1.89425e-26
VEPH1	84.8115	-3.57922	0.325576	-10.9935	4.10707e-28	2.0703e-26
FMO2	187.155	-5.17951	0.47129	-10.9901	4.26658e-28	2.14694e-26
KIAA1549L	161.098	6.42381	0.584561	10.9891	4.3113e-28	2.16566e-26
DDIT4L	101.39	5.38659	0.490236	10.9878	4.37652e-28	2.19459e-26
ITSN1	1233.38	-1.87557	0.170716	-10.9865	4.43777e-28	2.22143e-26
ANG	78.8155	-2.28417	0.207949	-10.9843	4.54877e-28	2.27304e-26
RP4-592A1.2	211.638	1.83672	0.167354	10.975	5.0397e-28	2.514e-26
AC005562.2	115.221	0.782468	0.071308	10.9731	5.14881e-28	2.56398e-26
IGHV3-62	10.2982	-4.07087	0.371127	-10.969	5.38943e-28	2.67917e-26
KCNN1	24.1088	4.29284	0.391507	10.9649	5.6344e-28	2.79131e-26
HIST1H2BM	1335.05	-1.85524	0.169195	-10.965	5.62721e-28	2.79131e-26
FPR2	1367.43	-3.80956	0.347606	-10.9594	5.98837e-28	2.96157e-26
RP11-1000B6.3	161.335	2.4373	0.222764	10.9412	7.32635e-28	3.61705e-26
RP11-863P13.3	2.9163	-4.53074	0.414122	-10.9406	7.37187e-28	3.6333e-26
IGF1	61.1516	-3.13601	0.286654	-10.94	7.41697e-28	3.64928e-26
CDKN2A	256.258	2.81343	0.257302	10.9343	7.89749e-28	3.87907e-26
ARSI	322.781	6.23406	0.570302	10.9312	8.17917e-28	4.01058e-26
KIF21A	332.028	-2.45413	0.224584	-10.9275	8.51955e-28	4.1633e-26
ZAR1	18.3976	-3.24097	0.296587	-10.9276	8.51078e-28	4.1633e-26
RGL1	305.083	-2.05126	0.187796	-10.9229	8.96342e-28	4.37278e-26
ARFGAP2	7113.07	0.760336	0.0696155	10.9219	9.05448e-28	4.40973e-26
LHFPL2	1884.59	-2.22287	0.20366	-10.9146	9.81201e-28	4.77059e-26
GOLGA8H	123.154	2.06755	0.189443	10.9138	9.8984e-28	4.80448e-26
TCF23	42.7777	8.40391	0.770157	10.9119	1.01082e-27	4.89804e-26
RBM14-RBM4	8687.71	0.954629	0.0874961	10.9105	1.02659e-27	4.96613e-26
CLEC2A	73.0832	7.70572	0.706368	10.9089	1.0449e-27	5.04621e-26
AC008984.6	8.79935	-3.47714	0.318789	-10.9073	1.06322e-27	5.12605e-26
IGLC2	2235.31	-3.81627	0.350084	-10.901	1.13975e-27	5.48584e-26
IGHV3-43	116.068	-3.11526	0.285795	-10.9003	1.14853e-27	5.51888e-26
AKR1C3	916.672	-2.85027	0.261505	-10.8995	1.15899e-27	5.55987e-26
IGHV1-46	418.205	-2.87945	0.264347	-10.8927	1.24916e-27	5.98245e-26
IGLV3-10	144.553	-3.71388	0.341002	-10.8911	1.2709e-27	6.07646e-26
SGK1	13523.9	-2.76843	0.254201	-10.8907	1.27609e-27	6.09117e-26
PGC	15.1748	5.11742	0.469967	10.8889	1.30209e-27	6.20498e-26
UBAC2-AS1	112.254	1.66238	0.152788	10.8804	1.43008e-27	6.80364e-26
RP11-181C21.4	117.522	-0.991252	0.0911075	-10.88	1.43526e-27	6.817e-26
FAM108A7P	140.159	5.19694	0.477762	10.8777	1.4727e-27	6.98334e-26
TP53BP1	4400.02	0.865344	0.0796048	10.8705	1.59331e-27	7.54281e-26
NPL	1394.77	-2.14546	0.197478	-10.8643	1.70555e-27	8.06089e-26
AC007278.3	412.877	-3.50564	0.322723	-10.8627	1.7357e-27	8.18992e-26
PPAPDC1A	66.8382	-3.85491	0.355251	-10.8512	1.96784e-27	9.27012e-26
RP1-224A6.3	28.6866	2.38228	0.219693	10.8437	2.13766e-27	1.00536e-25
MYBL1	942.277	-2.48716	0.22942	-10.8411	2.19789e-27	1.03201e-25
MEIS1-AS1	13.8666	5.44369	0.502173	10.8403	2.21785e-27	1.03968e-25
PTRF	502.363	-2.8853	0.266223	-10.8379	2.2756e-27	1.06502e-25
SLC46A2	142.934	-3.53736	0.326472	-10.8351	2.34659e-27	1.09646e-25
IGHV5-51	479.222	-2.81179	0.259537	-10.8339	2.37874e-27	1.10968e-25
AC066692.5	119.405	1.65665	0.152931	10.8327	2.40902e-27	1.12199e-25
CDYL2	748.195	1.08366	0.10016	10.8193	2.78868e-27	1.29671e-25
TRMT5	410.712	-1.42585	0.131793	-10.8188	2.80333e-27	1.30142e-25
FBXL12	1249.75	0.893067	0.082598	10.8122	3.01297e-27	1.39649e-25
CCNB1IP1	1081.18	1.11355	0.103268	10.7832	4.13454e-27	1.91325e-25
FN3K	723.911	-2.22377	0.206321	-10.7782	4.36238e-27	2.01545e-25
AVPI1	479.85	-1.97088	0.182893	-10.7762	4.46168e-27	2.05802e-25
HEXA	6776.66	1.00516	0.0933078	10.7725	4.64186e-27	2.13771e-25
PLXNB1	970.233	2.09974	0.195006	10.7676	4.89824e-27	2.25217e-25
ZCCHC5	11.3097	4.69405	0.436092	10.7639	5.09736e-27	2.33999e-25
RCOR2	90.4288	3.68175	0.342109	10.7619	5.20587e-27	2.38599e-25
LIPN	313.17	-3.12739	0.290657	-10.7597	5.33258e-27	2.44019e-25
CHL1	569.736	-4.30029	0.399689	-10.7591	5.36967e-27	2.45326e-25
POLE2	676.671	-1.4552	0.13547	-10.7418	6.47482e-27	2.95348e-25
SNORD116-18	36.8756	1.48467	0.138237	10.74	6.60318e-27	3.00727e-25
CNOT8	6286.57	0.812344	0.0756575	10.7371	6.81373e-27	3.09826e-25
ARHGAP44	187.752	3.89978	0.363434	10.7304	7.32957e-27	3.32756e-25
SLC11A1	25067.7	-3.32836	0.310242	-10.7283	7.50019e-27	3.39965e-25
C1orf114	7.83905	-3.06017	0.285272	-10.7272	7.58504e-27	3.43271e-25
THSD4	277.253	5.73121	0.534346	10.7257	7.7133e-27	3.48527e-25
CENPF	8089.01	-1.79058	0.167079	-10.7169	8.47654e-27	3.82414e-25
TMEM64	1080.71	-1.88891	0.176498	-10.7021	9.9449e-27	4.47956e-25
AD000685.1	269.946	-3.63918	0.340094	-10.7005	1.01232e-26	4.55277e-25
IGHG1	34201.8	-3.54337	0.331283	-10.6959	1.06371e-26	4.7764e-25
DSG2	225.538	-3.16519	0.296052	-10.6913	1.11766e-26	5.01083e-25
MBTPS1	8425.68	0.61007	0.0570722	10.6894	1.14052e-26	5.10539e-25
SLC9A9	882.665	-1.85282	0.173483	-10.6801	1.26143e-26	5.63784e-25
IGKV2D-29	54.0168	-3.12381	0.292636	-10.6747	1.33636e-26	5.96349e-25
USP2	235.354	3.21057	0.300809	10.6731	1.35966e-26	6.05807e-25
HIST2H3PS2	301.153	3.95161	0.370362	10.6696	1.41253e-26	6.28068e-25
IGKV1-27	148.677	-3.14288	0.294567	-10.6695	1.41399e-26	6.28068e-25
SMPD3	791.227	-2.56159	0.240129	-10.6675	1.44387e-26	6.40351e-25
CTSS	33307.1	-1.92383	0.180447	-10.6615	1.54118e-26	6.8246e-25
TDRD7	3174.93	1.80976	0.169763	10.6605	1.5579e-26	6.88803e-25
TMPRSS15	8.37725	-4.87832	0.457666	-10.6591	1.58078e-26	6.97848e-25
AP000487.5	8.87311	-2.81281	0.263901	-10.6586	1.58967e-26	7.00697e-25
AKAP6	170.761	-2.2909	0.214947	-10.658	1.60046e-26	7.03299e-25
SPATA25	38.5694	1.80187	0.169062	10.658	1.59933e-26	7.03299e-25
IVNS1ABP	24456.3	-2.07643	0.195049	-10.6457	1.82612e-26	8.01236e-25
PID1	601.923	-3.83612	0.360804	-10.6321	2.11221e-26	9.25352e-25
TSPAN13	832.644	-2.11108	0.198568	-10.6315	2.12583e-26	9.29907e-25
NR2F6	487.327	1.24361	0.116977	10.6313	2.13221e-26	9.31282e-25
CD207	5.59113	-5.09222	0.479025	-10.6304	2.15203e-26	9.38515e-25
RBBP4P1	127.736	-1.17232	0.110311	-10.6274	2.22218e-26	9.67641e-25
RP11-537P22.1	11.0978	-3.53599	0.332765	-10.6261	2.25331e-26	9.78237e-25
AC093415.5	5.16719	-3.34229	0.314532	-10.6262	2.25023e-26	9.78237e-25
RP11-350F4.2	554.892	-1.20007	0.112957	-10.6242	2.30056e-26	9.97245e-25
ST3GAL3	2083.32	1.85854	0.175075	10.6157	2.52019e-26	1.09081e-24
DZANK1	295.425	1.27343	0.120058	10.6068	2.77087e-26	1.1975e-24
ZNF732	7.47925	-4.21352	0.397284	-10.6058	2.79971e-26	1.20816e-24
APP	5755.14	-2.7443	0.258845	-10.6021	2.91377e-26	1.2555e-24
BRE	6353.34	2.39509	0.225955	10.5999	2.98432e-26	1.28397e-24
PARP4P2	30.1005	4.06602	0.383721	10.5963	3.10012e-26	1.3318e-24
KLRD1	917.981	-2.93134	0.276768	-10.5914	3.26818e-26	1.40191e-24
BLOC1S4	571.669	1.04898	0.0990746	10.5877	3.39661e-26	1.45483e-24
SDPR	3609.55	-3.88532	0.36713	-10.5829	3.57556e-26	1.5292e-24
AKR7A2	2484.86	1.72467	0.163015	10.5799	3.69536e-26	1.5781e-24
CTC-774J1.2	195.013	3.29766	0.311868	10.5739	3.9381e-26	1.67926e-24
KIF9	519.163	1.1865	0.112224	10.5726	3.99286e-26	1.7001e-24
FCAMR	16.3485	5.08821	0.481409	10.5694	4.13091e-26	1.75628e-24
RP1-265C24.8	83.7009	1.86539	0.176533	10.5668	4.24911e-26	1.80387e-24
NDUFAF3	2491.72	0.772744	0.0731309	10.5666	4.2569e-26	1.80451e-24
PCK1	14.0225	-4.05044	0.383571	-10.5598	4.57626e-26	1.93703e-24
AMMECR1	2774.7	-1.57742	0.149392	-10.5589	4.62084e-26	1.95304e-24
SLC25A30	1400.62	0.970726	0.0919531	10.5568	4.72716e-26	1.99504e-24
CMAHP	2248.32	1.42056	0.134587	10.555	4.81683e-26	2.02991e-24
GALNTL6	13.5019	-3.02622	0.286784	-10.5523	4.95916e-26	2.08684e-24
IGLV2-28	79.2547	-3.89403	0.369085	-10.5505	5.05314e-26	2.12328e-24
FRZB	112.15	-5.2816	0.500676	-10.5489	5.1381e-26	2.15583e-24
SNORD46	86.9126	0.945248	0.0896172	10.5476	5.21021e-26	2.1829e-24
RP11-124N14.4	522.045	-1.62859	0.154416	-10.5467	5.26035e-26	2.19895e-24
C6orf226	171.898	1.3523	0.128221	10.5467	5.26378e-26	2.19895e-24
AKAP12	555.556	-3.2135	0.304781	-10.5436	5.43592e-26	2.26757e-24
S100A1	30.8067	4.30457	0.408313	10.5423	5.51149e-26	2.29576e-24
MRC2	2692.03	2.33936	0.222209	10.5278	6.43525e-26	2.67667e-24
ANKRD36BP2	420.819	-2.31894	0.220372	-10.5228	6.78052e-26	2.81622e-24
NAALAD2	8.5871	-3.39001	0.322261	-10.5194	7.02849e-26	2.915e-24
MARVELD2	165.694	-2.14726	0.204181	-10.5165	7.25287e-26	3.00373e-24
MAP2	32.8093	-2.30424	0.219117	-10.516	7.2877e-26	3.0095e-24
COBL	59.7132	-3.79447	0.360823	-10.5162	7.27858e-26	3.0095e-24
BEND5	172.837	1.41185	0.134418	10.5034	8.32948e-26	3.43478e-24
STIP1	3934.23	0.892759	0.0850088	10.502	8.4606e-26	3.48385e-24
FDFT1	4385.29	0.747518	0.0711859	10.5009	8.55293e-26	3.51684e-24
IGSF6	846.839	-2.27901	0.217092	-10.4979	8.82809e-26	3.62481e-24
TXNDC16	1095.32	-1.3495	0.12863	-10.4913	9.46823e-26	3.88211e-24
C4orf32	470.693	-1.60448	0.152949	-10.4903	9.57517e-26	3.92037e-24
J01415.11	45.0347	-1.79207	0.170853	-10.489	9.71009e-26	3.96997e-24
ARHGAP17	6408.97	0.894571	0.0852905	10.4885	9.75454e-26	3.98248e-24
BIK	153.479	2.17375	0.207273	10.4874	9.87328e-26	4.02525e-24
SNX22	1121.75	-2.33198	0.222406	-10.4853	1.00973e-25	4.11074e-24
CYP4F12	190.278	-3.8536	0.367684	-10.4807	1.05913e-25	4.30578e-24
KDM4A	4737.19	0.920477	0.087855	10.4772	1.09918e-25	4.4623e-24
ARHGAP24	1088.43	-2.17408	0.207639	-10.4705	1.18038e-25	4.78518e-24
KCNJ15	365.04	-3.28816	0.314204	-10.4651	1.25005e-25	5.0605e-24
RP11-170L3.7	3.66299	-4.00648	0.382884	-10.464	1.26443e-25	5.11153e-24
HTR7	451.77	3.00564	0.287452	10.4561	1.37328e-25	5.54379e-24
SEMA6C	228.994	-1.51851	0.145259	-10.4538	1.40747e-25	5.67383e-24
MOXD1	49.8802	-2.3293	0.22289	-10.4504	1.45845e-25	5.87112e-24
CADPS2	53.1992	-3.46708	0.331795	-10.4494	1.47394e-25	5.92521e-24
RYR3	871.893	-3.28886	0.314753	-10.449	1.48054e-25	5.94341e-24
IGLV3-19	341.882	-2.8014	0.268329	-10.4402	1.62542e-25	6.51593e-24
AC156455.1	69.6657	2.75946	0.264349	10.4387	1.6511e-25	6.60969e-24
TTPAL	2274.47	-1.10093	0.105496	-10.4357	1.70276e-25	6.80703e-24
IGLV3-1	656.191	-3.18833	0.305887	-10.4232	1.94236e-25	7.7541e-24
WDFY1	7387.49	1.32973	0.127605	10.4206	1.99642e-25	7.95886e-24
ADAMTS6	512.096	2.59553	0.249188	10.4159	2.09695e-25	8.34808e-24
MYO1D	850.789	-2.1385	0.205364	-10.4132	2.15878e-25	8.58236e-24
RP11-573D15.9	68.7434	1.84688	0.177494	10.4054	2.34391e-25	9.30549e-24
RP1-206D15.5	18.3368	-2.81577	0.270619	-10.4049	2.3547e-25	9.33544e-24
RP11-508M1.7	99.8433	8.08821	0.777419	10.4039	2.37925e-25	9.41981e-24
C17orf28	166.943	-2.32087	0.223121	-10.4018	2.43225e-25	9.61642e-24
IGLV2-34	3.29113	-3.81666	0.366999	-10.3997	2.48824e-25	9.82429e-24
PIGQ	6080.85	-1.67338	0.160945	-10.3972	2.55249e-25	1.00642e-23
LTBP2	734.223	-2.93164	0.28206	-10.3937	2.64927e-25	1.04315e-23
IGHV3-48	259.89	-2.82374	0.271702	-10.3928	2.67395e-25	1.05143e-23
RP11-259G18.1	13.2697	2.26841	0.218416	10.3857	2.87941e-25	1.13067e-23
GDPD1	152.502	-1.5693	0.15113	-10.3838	2.93911e-25	1.15254e-23
CTD-2012K14.7	156.535	1.47261	0.141923	10.3761	3.18362e-25	1.24672e-23
RP11-18H7.1	129.26	1.57948	0.152264	10.3733	3.28004e-25	1.28273e-23
RHBDL3	232.882	3.98609	0.38427	10.3731	3.28536e-25	1.28307e-23
RP11-769N19.2	25.1576	-2.29654	0.221529	-10.3668	3.51128e-25	1.36945e-23
HIST1H2BE	2729.24	-1.6184	0.156145	-10.3647	3.58842e-25	1.39764e-23
RPS2P32	125.413	1.82635	0.176289	10.36	3.76973e-25	1.46627e-23
GTF3C5	3412.5	1.144	0.110433	10.3592	3.8011e-25	1.47648e-23
CHRFAM7A	123.75	2.77589	0.268013	10.3573	3.87841e-25	1.50448e-23
FAM178B	778.647	-3.75	0.362148	-10.3549	3.97696e-25	1.54063e-23
MIR196B	5.77916	3.63214	0.350863	10.352	4.09692e-25	1.58497e-23
RGS2	9491.19	-2.33469	0.22555	-10.3511	4.13726e-25	1.59843e-23
FRK	84.9518	4.09522	0.395652	10.3505	4.16091e-25	1.60541e-23
RP11-203M5.6	22.57	-3.21694	0.310816	-10.35	4.18515e-25	1.6126e-23
ZNF768	1437.73	1.08111	0.104474	10.3481	4.26834e-25	1.64246e-23
MB21D1	1533.32	1.1546	0.111828	10.3247	5.44668e-25	2.09308e-23
J01415.10	23.3646	-2.11469	0.204885	-10.3214	5.64205e-25	2.16527e-23
IRX5	80.084	4.09345	0.396802	10.3161	5.95902e-25	2.28387e-23
AGT	140.628	5.15906	0.500106	10.3159	5.97045e-25	2.28521e-23
SNORD38A	43.5005	0.994474	0.0964409	10.3118	6.23553e-25	2.3835e-23
MADD	9968.39	0.792612	0.07691	10.3057	6.64031e-25	2.53485e-23
HSPA5	42724.3	1.7489	0.169711	10.3051	6.68058e-25	2.54685e-23
SUMF2	5181.26	1.01158	0.0981738	10.3039	6.76382e-25	2.57517e-23
RP11-112J1.2	16.8477	3.82894	0.371604	10.3038	6.77307e-25	2.57529e-23
DHX57	1685.12	-0.825987	0.0801895	-10.3004	7.01428e-25	2.66348e-23
SEPHS2	3524.83	1.0824	0.105283	10.2808	8.59837e-25	3.2607e-23
AC129492.6	37.5975	-2.21077	0.215068	-10.2794	8.72547e-25	3.30454e-23
MAGI2-AS3	235.847	-3.48377	0.338995	-10.2768	8.96945e-25	3.39248e-23
CNRIP1	702.549	-3.05388	0.297331	-10.271	9.52258e-25	3.59696e-23
MIR1204	16.4596	1.77208	0.172536	10.2708	9.54565e-25	3.60095e-23
PLIN1	42.7914	-2.75736	0.268618	-10.265	1.01328e-24	3.81744e-23
RP11-731I19.1	279.754	2.42763	0.236718	10.2554	1.11961e-24	4.21252e-23
KRTCAP2	1029.24	1.03097	0.100583	10.2499	1.18453e-24	4.45096e-23
HOTTIP	27.929	8.10961	0.791567	10.245	1.2462e-24	4.67659e-23
RP5-827C21.4	87.0362	1.55788	0.152101	10.2424	1.28031e-24	4.79832e-23
OLR1	1376.43	-3.70638	0.362001	-10.2386	1.33149e-24	4.98366e-23
EPB41L3	1546.94	-2.69433	0.263207	-10.2366	1.35999e-24	5.07713e-23
AC002398.5	31.6728	4.23095	0.413318	10.2366	1.35979e-24	5.07713e-23
RP11-474L11.5	7.19494	5.74024	0.56099	10.2323	1.42061e-24	5.29656e-23
RP11-407N17.4	24.6809	1.80769	0.176669	10.2321	1.42449e-24	5.30415e-23
RBM14	10459.6	0.771069	0.0753677	10.2308	1.44366e-24	5.3686e-23
ZMAT5	437.149	0.90072	0.0880442	10.2303	1.45048e-24	5.38701e-23
KRT13	153.226	-4.32608	0.423457	-10.2161	1.67946e-24	6.22939e-23
RP11-387D10.2	39.7807	1.30747	0.12803	10.2122	1.74853e-24	6.47721e-23
RP11-149I2.4	37.7234	2.391	0.234172	10.2104	1.78099e-24	6.58897e-23
GALNT5	188.136	-3.52782	0.345529	-10.2099	1.79054e-24	6.61581e-23
CHRNA7	77.7961	3.24572	0.317988	10.2071	1.84369e-24	6.80344e-23
RNF175	231.546	3.19009	0.312606	10.2048	1.88654e-24	6.95266e-23
HPSE	1159.55	-2.61156	0.255935	-10.204	1.90207e-24	7.00094e-23
RP11-444D3.1	57.7333	3.49007	0.342095	10.2021	1.94126e-24	7.13604e-23
IGHV3-20	71.9347	-3.34049	0.327504	-10.1998	1.9859e-24	7.29082e-23
PBX1	1069.27	-2.77809	0.272396	-10.1987	2.00882e-24	7.36541e-23
TSPAN17	3091.31	-1.38713	0.136012	-10.1986	2.01133e-24	7.36541e-23
RP11-164P12.4	5.89834	-3.74054	0.366818	-10.1973	2.03928e-24	7.45826e-23
GCNT1P3	115.457	-2.33004	0.228558	-10.1945	2.09751e-24	7.66148e-23
RP11-389C8.2	54.9737	-3.10683	0.304789	-10.1934	2.12214e-24	7.74165e-23
YJEFN3	1536.91	0.875828	0.0859365	10.1916	2.16243e-24	7.87863e-23
ULK4P1	30.8269	2.00154	0.196529	10.1844	2.32739e-24	8.46893e-23
PLA2G2C	73.7787	3.99874	0.392749	10.1814	2.40055e-24	8.72414e-23
CTD-2184D3.5	9.98634	5.26546	0.517195	10.1808	2.41577e-24	8.76836e-23
TRIM29	10.2664	-2.93976	0.288787	-10.1797	2.44387e-24	8.85918e-23
CHMP4C	14.0521	-2.94069	0.288884	-10.1795	2.44838e-24	8.86436e-23
AC104024.2	10.4734	-3.38075	0.332382	-10.1713	2.66389e-24	9.63251e-23
CAMK2A	96.1757	6.73478	0.662277	10.1691	2.72332e-24	9.83504e-23
FAM83A	44.622	3.8251	0.376162	10.1688	2.73337e-24	9.85897e-23
RASSF1	4971.92	0.963251	0.094734	10.168	2.75641e-24	9.92965e-23
SLC18B1	683.844	-2.03217	0.199883	-10.1668	2.78916e-24	1.00351e-22
COL4A4	95.2962	-2.52	0.247952	-10.1632	2.89284e-24	1.03951e-22
CHAC2	125.548	-1.71973	0.169271	-10.1597	3.0013e-24	1.07714e-22
IGKV2D-40	3.45248	-3.97333	0.391257	-10.1553	3.13842e-24	1.12495e-22
MYO15A	218.247	2.23878	0.220508	10.1528	3.21941e-24	1.15254e-22
GPBAR1	374.401	-1.9804	0.195136	-10.1488	3.35358e-24	1.19908e-22
RP11-474N24.2	180.893	-2.59969	0.256259	-10.1448	3.49537e-24	1.24823e-22
HOOK1	687.765	-2.49427	0.246085	-10.1358	3.83181e-24	1.36499e-22
CTB-114C7.4	50.6259	-3.41655	0.337076	-10.1359	3.83001e-24	1.36499e-22
ANKRD26P3	114.726	6.12325	0.604144	10.1354	3.84726e-24	1.3688e-22
SLC6A13	157.017	3.82698	0.377855	10.1282	4.14341e-24	1.47053e-22
RP11-863P13.4	16.3456	-3.12824	0.308864	-10.1282	4.14094e-24	1.47053e-22
PIP5K1B	1415.05	-1.6275	0.160717	-10.1265	4.21445e-24	1.4939e-22
SV2B	129.005	3.56187	0.351753	10.126	4.23443e-24	1.49913e-22
EPHB4	1217.02	-1.57015	0.155116	-10.1224	4.39333e-24	1.55348e-22
RPS3A	4179.33	0.779586	0.0770222	10.1216	4.43236e-24	1.56536e-22
TMEM44	448.464	1.4092	0.139236	10.121	4.46001e-24	1.57319e-22
MEGF9	10339.1	-1.97861	0.19551	-10.1202	4.49379e-24	1.58317e-22
HMGN1	9042.78	0.878273	0.0867945	10.119	4.55087e-24	1.60132e-22
UBR3	5411.08	-0.72157	0.0713104	-10.1187	4.56309e-24	1.60365e-22
SLC16A6	1485.32	-3.29359	0.325503	-10.1185	4.57583e-24	1.60617e-22
CYYR1	101.009	-3.03274	0.299736	-10.118	4.59631e-24	1.6114e-22
HIST1H3C	4837.39	-1.84274	0.182202	-10.1137	4.80324e-24	1.68189e-22
DLGAP5	1996.97	-1.96489	0.194329	-10.1111	4.93113e-24	1.72458e-22
RP11-465L10.7	12.3382	3.23569	0.320068	10.1094	5.02082e-24	1.75381e-22
IGHG4	3066.07	-4.12792	0.408561	-10.1036	5.32727e-24	1.8586e-22
HOXA1	148.228	2.7372	0.270984	10.101	5.46951e-24	1.90592e-22
EPCAM	322.242	-3.60013	0.356425	-10.1007	5.48653e-24	1.90954e-22
KCNF1	12.1011	6.5541	0.648958	10.0994	5.55777e-24	1.932e-22
CDHR4	23.848	2.53388	0.250934	10.0978	5.64999e-24	1.96168e-22
CLK3	7999.9	0.93183	0.0922838	10.0974	5.67053e-24	1.96645e-22
RP11-297N6.4	61.0738	1.80276	0.178624	10.0925	5.96472e-24	2.06598e-22
PIGR	50.6686	3.06718	0.303999	10.0895	6.15029e-24	2.12769e-22
XXyac-YM21GA2.3	18.3829	-5.80092	0.575444	-10.0808	6.71942e-24	2.32179e-22
NAV2	431.067	-1.69568	0.168212	-10.0806	6.73005e-24	2.32267e-22
PHYH	760.641	1.18101	0.117166	10.0798	6.78347e-24	2.33831e-22
hsa-mir-3187	1426.13	2.89608	0.287368	10.078	6.91483e-24	2.38074e-22
AREGB	70.908	-4.40249	0.436851	-10.0778	6.92601e-24	2.38174e-22
CDH7	2.29126	-4.09917	0.406877	-10.0747	7.1462e-24	2.45452e-22
SPIN1	5445.35	0.952661	0.0945667	10.074	7.2018e-24	2.47067e-22
IGLV7-46	148.094	-3.1103	0.308758	-10.0736	7.22844e-24	2.47686e-22
RTN2	174.202	1.54337	0.153245	10.0713	7.40133e-24	2.53309e-22
CCDC134	755.687	0.891569	0.0885417	10.0695	7.53722e-24	2.57653e-22
RP11-271K11.5	27.1219	2.34926	0.23343	10.0641	7.96204e-24	2.71209e-22
AC092431.1	164.039	1.85433	0.18425	10.0642	7.9532e-24	2.71209e-22
DERL3	709.44	-1.33336	0.132486	-10.0642	7.95515e-24	2.71209e-22
OLFM3	5.46939	-5.39532	0.536113	-10.0638	7.98787e-24	2.71767e-22
ZNF620	369.985	-1.23595	0.122829	-10.0623	8.10498e-24	2.75426e-22
AC004947.2	9.67654	6.2565	0.621816	10.0617	8.16101e-24	2.77003e-22
ADCY3	2414.87	0.961952	0.0956274	10.0594	8.35291e-24	2.83182e-22
IGHV6-1	103.712	-2.56625	0.255173	-10.0569	8.56226e-24	2.89598e-22
NADKD1	1559.08	-0.996643	0.0990997	-10.057	8.55921e-24	2.89598e-22
EPB41L4A	251.376	-2.24712	0.223564	-10.0514	9.0615e-24	3.06124e-22
MPHOSPH6	605.239	-1.38633	0.137934	-10.0506	9.12804e-24	3.0801e-22
RP11-38P22.2	319.991	-2.26254	0.225127	-10.05	9.18295e-24	3.095e-22
MYH10	2558.1	-2.93148	0.291719	-10.049	9.28082e-24	3.12433e-22
GPLD1	225.815	-1.87117	0.186223	-10.048	9.3751e-24	3.15238e-22
LRMP	6478.32	1.67634	0.166853	10.0468	9.49009e-24	3.18732e-22
SPINK2	839.363	3.59303	0.357798	10.0421	9.95701e-24	3.34024e-22
TARBP2	846.428	1.00211	0.0997939	10.0418	9.98262e-24	3.34493e-22
MAPK12	3192.66	1.11863	0.111412	10.0405	1.01202e-23	3.3871e-22
HMGB1P30	49.0523	-3.48394	0.346999	-10.0402	1.01461e-23	3.38789e-22
AL583828.1	538.794	-1.91236	0.190469	-10.0403	1.01411e-23	3.38789e-22
HBEGF	4600.32	-2.44748	0.243783	-10.0396	1.02107e-23	3.40551e-22
IGLV5-45	80.4468	-2.91125	0.289999	-10.0388	1.02908e-23	3.42825e-22
FAM129C	2442.63	-2.18286	0.21751	-10.0357	1.06221e-23	3.53451e-22
SEL1L2	23.1249	4.60357	0.458819	10.0335	1.08574e-23	3.60864e-22
P2RY14	328.378	-2.86717	0.286091	-10.0219	1.22163e-23	4.05561e-22
PACSIN1	349.851	-3.36301	0.335696	-10.018	1.27036e-23	4.21254e-22
RP11-452D12.1	58.0185	-3.86235	0.385768	-10.0121	1.34837e-23	4.46608e-22
GIMAP4	1555.02	-2.5772	0.25744	-10.0109	1.36543e-23	4.51739e-22
PLEKHM3	2254.92	0.767124	0.0766511	10.008	1.40582e-23	4.64567e-22
LRP8	2079.54	1.02403	0.102448	9.99563	1.59275e-23	5.25735e-22
ALPK3	1005.59	2.84157	0.28434	9.99355	1.62654e-23	5.36274e-22
IGHV3-53	237.731	-2.90252	0.290592	-9.9883	1.71491e-23	5.64117e-22
RP1-32B1.4	7.34482	6.09214	0.609921	9.9884	1.71321e-23	5.64117e-22
TMCC3	1318.01	-2.52562	0.252871	-9.9878	1.7237e-23	5.66361e-22
SLC10A6	18.1801	2.82396	0.282831	9.98463	1.77972e-23	5.84101e-22
PRHOXNB	21.0078	3.19933	0.320433	9.98439	1.78396e-23	5.84827e-22
EPOR	1890.64	-2.20063	0.220448	-9.98254	1.81749e-23	5.95139e-22
TBC1D13	2443.15	0.680131	0.0681518	9.97964	1.87135e-23	6.12082e-22
TOR1AIP1	5377.31	0.70633	0.0707841	9.97865	1.89028e-23	6.1757e-22
FAM176B	261.749	1.77543	0.177993	9.9747	1.96695e-23	6.41889e-22
IGHV3-33	346.006	-2.56324	0.25698	-9.97448	1.97134e-23	6.42594e-22
MIPOL1	48.7951	-2.64174	0.264882	-9.97326	1.99568e-23	6.49791e-22
DNPEP	2153.71	0.672087	0.0674078	9.97045	2.05292e-23	6.67674e-22
HIST2H2BB	163.718	3.55176	0.356267	9.96939	2.07502e-23	6.74101e-22
KCNS1	66.2617	3.83138	0.384321	9.96921	2.07867e-23	6.74525e-22
ATP6V0A2	4823.54	0.715747	0.0718264	9.96496	2.16955e-23	7.03222e-22
GCA	3207.06	-1.58297	0.158867	-9.96412	2.18794e-23	7.08385e-22
LINC00582	3.1962	-4.13737	0.415297	-9.96244	2.22531e-23	7.19677e-22
MYCBPAP	243.982	2.03385	0.204195	9.96033	2.273e-23	7.34272e-22
CCL28	584.449	1.39137	0.139716	9.9585	2.31527e-23	7.4709e-22
TMEM102	519.862	1.35094	0.135696	9.95562	2.38324e-23	7.67302e-22
RAD50	2660.22	-0.97442	0.0978753	-9.95572	2.38084e-23	7.67302e-22
MRPL35P1	4.45846	-3.9806	0.399885	-9.95437	2.41343e-23	7.76153e-22
MIR3175	75.3901	1.55024	0.155766	9.9524	2.46177e-23	7.90816e-22
EMID2	72.9561	-4.67609	0.469977	-9.94962	2.53147e-23	8.123e-22
RP11-446H18.3	70.1476	-2.0754	0.208639	-9.94735	2.58976e-23	8.30079e-22
SLAMF8	82.5803	-2.44052	0.245412	-9.94458	2.6629e-23	8.52572e-22
RUNX2	6156.39	1.40821	0.141635	9.94254	2.71809e-23	8.69275e-22
SYNPO2L	16.0411	3.06156	0.307949	9.94176	2.73931e-23	8.7509e-22
RP11-551L14.1	127.896	-2.34861	0.236309	-9.93873	2.82403e-23	9.01153e-22
RP11-397J20.1	32.9414	-3.52643	0.354865	-9.93741	2.86181e-23	9.12197e-22
SLC7A7	3223.39	-2.34193	0.235709	-9.93565	2.91266e-23	9.27379e-22
TNXB	3300.63	-2.6436	0.26608	-9.93536	2.9211e-23	9.29039e-22
FIGN	13.3319	-4.7308	0.476188	-9.93473	2.93975e-23	9.33938e-22
PDRG1	645.25	1.2547	0.126382	9.92777	3.15219e-23	1.00032e-21
CLIC3	168.913	-2.61397	0.263307	-9.92745	3.16235e-23	1.00245e-21
ARHGEF2	11596.1	0.758336	0.0763902	9.92713	3.17242e-23	1.00453e-21
PODN	76.0183	-3.05003	0.307289	-9.92561	3.2213e-23	1.01889e-21
ULK4P3	22.0303	2.95796	0.298046	9.9245	3.25715e-23	1.0291e-21
LAMA3	157.347	3.38749	0.341386	9.92276	3.31458e-23	1.04609e-21
ZNF503-AS2	38.3484	2.4393	0.245874	9.92093	3.37612e-23	1.06435e-21
IGF2BP3	1290.56	2.87978	0.290613	9.90933	3.79172e-23	1.19406e-21
PKLR	1612.8	-3.50988	0.354334	-9.90555	3.93785e-23	1.23781e-21
CRYBB1	26.4378	2.8421	0.286921	9.90552	3.93924e-23	1.23781e-21
OSM	3163.53	-2.77136	0.279869	-9.90234	4.06665e-23	1.27645e-21
KIAA0100	22195.9	0.748782	0.0756309	9.90047	4.14313e-23	1.29904e-21
GPC3	46.2227	3.54987	0.35856	9.90035	4.14804e-23	1.29916e-21
MBD2	3590.96	-0.969929	0.0980201	-9.8952	4.36734e-23	1.36522e-21
SH3BP5	3661.95	-1.87866	0.189856	-9.89518	4.36843e-23	1.36522e-21
NREP	5405.45	1.76602	0.178543	9.89129	4.54119e-23	1.41767e-21
CD101	901.405	-1.88116	0.190208	-9.89002	4.59929e-23	1.43332e-21
LINC00482	485.648	3.26533	0.330165	9.88998	4.60127e-23	1.43332e-21
PDZD2	222.16	-2.44205	0.247048	-9.88494	4.83876e-23	1.50567e-21
SOWAHD	200.072	2.14732	0.217298	9.88189	4.98845e-23	1.55057e-21
NDUFS3	2530.04	0.811816	0.0821708	9.87962	5.10252e-23	1.58431e-21
SYT1	33.5084	-2.95976	0.299693	-9.87599	5.29087e-23	1.64103e-21
AC003029.1	309.301	0.928655	0.0940438	9.87471	5.35888e-23	1.66033e-21
CLEC4D	937.181	-2.71458	0.274913	-9.87432	5.37945e-23	1.66491e-21
VNN3	904.61	-3.15612	0.319679	-9.87278	5.46299e-23	1.68895e-21
SVEP1	369.604	-4.03427	0.408644	-9.87235	5.48622e-23	1.69431e-21
RP11-290L7.3	28.2415	-3.37631	0.342086	-9.86979	5.62835e-23	1.73634e-21
CTC-321K16.1	3.96522	-3.26471	0.330796	-9.86924	5.65926e-23	1.74401e-21
RHBDD3	705.92	0.766746	0.0777994	9.85543	6.49388e-23	1.99907e-21
FCGR1C	73.0818	3.20615	0.325412	9.85259	6.68028e-23	2.05426e-21
IRGM	86.6419	2.03163	0.206211	9.85218	6.70761e-23	2.06046e-21
ZBED4	5423.63	0.7326	0.0743681	9.851	6.78645e-23	2.08246e-21
ASH2LP1	19.249	-4.06752	0.412946	-9.85001	6.85393e-23	2.10092e-21
CLEC4F	26.13	-4.50252	0.457217	-9.84767	7.01487e-23	2.14797e-21
DUSP3	4689.16	1.22452	0.124417	9.84213	7.41259e-23	2.26734e-21
SNX11	1626.88	0.79798	0.0810863	9.84112	7.48751e-23	2.2854e-21
MME	1412.84	-2.99959	0.304799	-9.84121	7.48076e-23	2.2854e-21
RP11-102M11.2	92.664	1.68083	0.170812	9.84022	7.55436e-23	2.30336e-21
IGHV1-18	427.741	-2.52771	0.256944	-9.83761	7.75309e-23	2.36145e-21
AC105053.3	7.28021	-3.62334	0.368368	-9.83619	7.86291e-23	2.39237e-21
IGLV4-69	133.159	-2.71567	0.276143	-9.83428	8.01406e-23	2.43578e-21
SNORD48	25.2061	1.27479	0.12964	9.83331	8.09123e-23	2.45664e-21
CNTROB	3947.84	0.885778	0.0901151	9.8294	8.41148e-23	2.55119e-21
RHPN1-AS1	57.1902	1.88374	0.191691	9.82696	8.61807e-23	2.61109e-21
SLAMF7	1360.65	-2.38531	0.242832	-9.82288	8.97442e-23	2.7162e-21
RAB20	856.464	-2.4393	0.248413	-9.81951	9.27957e-23	2.80561e-21
PTPMT1	1339.01	0.918944	0.0936729	9.81014	1.01824e-22	3.07533e-21
CTC-454M9.1	275.461	2.13952	0.21814	9.80799	1.04022e-22	3.13844e-21
ST6GAL2	396.729	-3.80007	0.387622	-9.80355	1.08697e-22	3.27606e-21
IL10	146.056	-3.23666	0.330223	-9.80143	1.10997e-22	3.34188e-21
JAM2	36.637	-2.18607	0.22307	-9.79993	1.12669e-22	3.38866e-21
AC104650.2	201.314	-1.59816	0.163166	-9.79471	1.18641e-22	3.56456e-21
PRKRA	1914.77	0.708493	0.072355	9.7919	1.21981e-22	3.66107e-21
C12orf77	33.3923	5.0987	0.520796	9.79021	1.24041e-22	3.71905e-21
CDH1	1337.22	-3.04938	0.311489	-9.78968	1.24691e-22	3.73462e-21
RPL32P3	1663.42	0.954066	0.097477	9.7876	1.27279e-22	3.80818e-21
CTD-2035E11.3	81.7872	1.93491	0.197717	9.78628	1.28953e-22	3.85425e-21
RABEP2	1554.47	1.26074	0.128831	9.78594	1.29387e-22	3.86324e-21
FRRS1	866.916	1.40417	0.143523	9.78361	1.32408e-22	3.94581e-21
C12orf69	17.5867	-3.7204	0.38027	-9.78359	1.32427e-22	3.94581e-21
RP11-381P6.1	158.934	5.36847	0.548872	9.78092	1.35971e-22	4.0472e-21
FZD8	369.849	2.45033	0.250525	9.78076	1.3619e-22	4.04953e-21
TBCC	1613.85	0.952884	0.0974435	9.77883	1.388e-22	4.1229e-21
CTD-2154I11.2	42.2921	3.03102	0.310021	9.77684	1.41564e-22	4.20065e-21
SNORD116-19	46.1281	1.30667	0.13367	9.77536	1.4364e-22	4.25786e-21
MIR5192	55.0353	1.68112	0.171989	9.77459	1.44742e-22	4.28613e-21
DCAF4L1	122.836	2.34843	0.240266	9.77429	1.45166e-22	4.29425e-21
PRSS23	222.718	-2.74223	0.280727	-9.76834	1.53956e-22	4.54959e-21
TAF9B	495.225	-1.31586	0.134751	-9.76513	1.58903e-22	4.69099e-21
DAAM2	333.299	-3.28543	0.336639	-9.75949	1.68003e-22	4.95454e-21
RP11-195F19.9	46.9449	1.94451	0.199251	9.75914	1.68581e-22	4.96649e-21
IGKV1-16	191.616	-2.95894	0.303203	-9.75894	1.68904e-22	4.97094e-21
CD46P1	93.7359	-3.22465	0.330451	-9.75834	1.69919e-22	4.99568e-21
ALOX5	5695.61	-2.20919	0.226481	-9.75441	1.76633e-22	5.18777e-21
AKR7L	109.58	1.72738	0.177131	9.75197	1.80916e-22	5.30815e-21
AP000790.1	10.6294	5.04293	0.517127	9.75182	1.81185e-22	5.31064e-21
PTPRH	43.682	3.26851	0.335241	9.74972	1.8497e-22	5.41607e-21
GAB1	3119.64	-1.65677	0.169947	-9.74876	1.86741e-22	5.46236e-21
PMS2P5	150.257	1.45159	0.148902	9.74863	1.86971e-22	5.46352e-21
AC007383.3	272.498	1.29069	0.132427	9.74648	1.90969e-22	5.57472e-21
ARL15	775.685	-1.10644	0.11354	-9.74491	1.93959e-22	5.65624e-21
AZU1	14136.9	2.69226	0.276327	9.743	1.97639e-22	5.75774e-21
RP11-90D4.2	420.32	-2.64981	0.271981	-9.74263	1.98356e-22	5.77279e-21
DEPDC1	829.515	-1.93033	0.198201	-9.73922	2.05125e-22	5.96376e-21
CTD-2010I16.2	708.71	1.15671	0.118791	9.73736	2.08913e-22	6.06776e-21
TNFSF9	969.393	2.58831	0.266227	9.72217	2.42547e-22	7.03754e-21
SNORA3	183.429	0.81609	0.0839591	9.72009	2.47562e-22	7.17581e-21
J01415.12	39.8199	-1.6829	0.173139	-9.71993	2.47954e-22	7.17994e-21
IDO1	54.7568	-3.65208	0.375764	-9.71907	2.50052e-22	7.23342e-21
TOMM34	948.483	0.913397	0.0939985	9.71715	2.54812e-22	7.3637e-21
MAP1LC3A	383.207	1.78071	0.183272	9.71621	2.57173e-22	7.42448e-21
PCBD1	643.535	1.56359	0.161015	9.71083	2.71108e-22	7.81894e-21
SMOC1	65.2851	-3.40807	0.351025	-9.70891	2.76277e-22	7.96004e-21
RP4-781K5.6	27.4478	4.64844	0.478822	9.70808	2.78545e-22	8.01736e-21
BLVRA	1002.35	-1.604	0.165241	-9.70699	2.8152e-22	8.0949e-21
AC004166.7	954.053	0.972249	0.100162	9.70677	2.82145e-22	8.10476e-21
SNORD32A	134.728	1.10273	0.113715	9.6973	3.09573e-22	8.88378e-21
RP11-163N6.2	19.369	1.7016	0.175524	9.69442	3.1845e-22	9.12943e-21
RP5-821D11.7	241.281	2.3216	0.239507	9.69324	3.22129e-22	9.2257e-21
IL22RA2	14.8887	4.88444	0.503946	9.69239	3.24844e-22	9.29421e-21
MRPL55	1012.36	1.0782	0.111261	9.69076	3.30072e-22	9.43443e-21
RP11-618P17.4	982.746	1.03461	0.106797	9.68766	3.4024e-22	9.71539e-21
RP11-169D4.1	21.2426	-4.71494	0.486835	-9.68489	3.49581e-22	9.97223e-21
MAP3K8	8741.15	-2.06858	0.213651	-9.68206	3.59414e-22	1.02426e-20
RP1-234P15.4	24.1306	1.53711	0.158797	9.67974	3.67652e-22	1.0467e-20
CLMN	1069.27	-2.25165	0.232644	-9.67849	3.72178e-22	1.05854e-20
AC006116.20	12.9456	3.35917	0.347224	9.67436	3.87521e-22	1.10024e-20
PLSCR4	200.119	-2.98825	0.308885	-9.67433	3.87605e-22	1.10024e-20
APC	5269.85	-0.819244	0.0847133	-9.67079	4.01283e-22	1.13794e-20
D86994.2	132.748	-3.90389	0.403688	-9.67057	4.02146e-22	1.13927e-20
BRPF1	4281.88	0.90856	0.0940044	9.66508	4.2427e-22	1.20076e-20
RBPMS2	170.279	-2.97485	0.307926	-9.66093	4.41819e-22	1.2492e-20
CTTN	1109.82	-2.79387	0.289204	-9.66055	4.43484e-22	1.25268e-20
RBM4	10484.9	0.853952	0.0884206	9.65784	4.55367e-22	1.28498e-20
DUOXA1	19.7331	3.37527	0.349532	9.65654	4.61193e-22	1.30015e-20
ITGB1	7563.31	-0.980603	0.10155	-9.65639	4.61859e-22	1.30075e-20
CTB-161K23.1	21.5454	2.46522	0.255338	9.65472	4.6943e-22	1.32078e-20
PAN3	15376.6	1.29909	0.134585	9.65259	4.79276e-22	1.34717e-20
HMOX1	3578.83	-2.56555	0.265806	-9.65199	4.8211e-22	1.35381e-20
LIMCH1	89.5652	-2.99724	0.310574	-9.65065	4.88455e-22	1.37029e-20
RP6-109B7.2	24.6332	5.5139	0.571424	9.64939	4.94496e-22	1.38589e-20
RARB	32.7001	4.33405	0.449362	9.6449	5.16629e-22	1.44651e-20
CA4	114.999	-3.19544	0.331374	-9.64302	5.26177e-22	1.47181e-20
RP5-1125A11.1	74.6272	1.00445	0.104187	9.64087	5.37301e-22	1.50147e-20
PDE6G	159.549	1.69456	0.176002	9.62809	6.0852e-22	1.69719e-20
DGKK	40.1849	-3.90107	0.405174	-9.62814	6.08218e-22	1.69719e-20
RANGRF	542.604	0.623919	0.0648038	9.62782	6.10105e-22	1.69997e-20
RP11-419K12.1	15.4855	3.65513	0.379922	9.62072	6.53693e-22	1.81966e-20
LRRC36	50.172	-2.75047	0.285962	-9.6183	6.69309e-22	1.86133e-20
ASH1L-AS1	262.945	1.04789	0.108983	9.61519	6.89807e-22	1.91648e-20
CYP2S1	222.302	-3.16748	0.329438	-9.61481	6.92397e-22	1.92182e-20
ENKUR	127.275	-4.34006	0.451402	-9.61462	6.93668e-22	1.92349e-20
BET3L	29.7976	-4.17285	0.434032	-9.61415	6.9681e-22	1.93035e-20
AC024940.1	62.2548	1.99646	0.207721	9.61124	7.16816e-22	1.98386e-20
TNFRSF21	1394.55	-2.61603	0.272257	-9.6087	7.34687e-22	2.03136e-20
ZBTB34	3526.3	0.920318	0.0957822	9.60845	7.36466e-22	2.03433e-20
TMEM132C	78.1795	-4.50137	0.468529	-9.60744	7.4376e-22	2.05251e-20
CEP78	2294.44	-0.958739	0.0997995	-9.60665	7.49504e-22	2.06638e-20
DDB2	1488.61	0.990186	0.103115	9.60272	7.78655e-22	2.14445e-20
ATP6V0CP3	8.74189	2.65612	0.276603	9.60263	7.79311e-22	2.14445e-20
C1orf88	17.2883	2.70968	0.28223	9.60097	7.91975e-22	2.17721e-20
IGLV2-33	52.847	-3.70026	0.385447	-9.59991	8.0012e-22	2.19541e-20
HSPB1	1464.01	1.69665	0.176736	9.59993	7.99974e-22	2.19541e-20
CTD-3014M21.4	335.395	1.12593	0.117326	9.59662	8.261e-22	2.26454e-20
ODZ2	29.2132	-4.20977	0.438705	-9.59591	8.31777e-22	2.27793e-20
RP11-98O2.1	4.45883	-3.77205	0.393507	-9.58573	9.18093e-22	2.51193e-20
RP3-475N16.1	721.696	0.890515	0.0929342	9.58221	9.49857e-22	2.59637e-20
NAA40	2476.09	0.884605	0.0923205	9.5819	9.52785e-22	2.6019e-20
SOX4	11829.1	1.59243	0.166196	9.58161	9.55435e-22	2.60666e-20
MAPK7	2691.02	-1.72593	0.180147	-9.58068	9.64058e-22	2.6277e-20
SNORD24	44.5674	0.970358	0.101319	9.5773	9.9613e-22	2.71255e-20
NDUFA13	2336.97	0.792272	0.0827279	9.57684	1.00057e-21	2.72207e-20
SLC16A7	1102.07	-1.81335	0.189395	-9.57448	1.02374e-21	2.78246e-20
C18orf1	4254.83	-1.749	0.182693	-9.57345	1.03399e-21	2.80767e-20
RP11-521L9.2	29.5804	-1.59255	0.166381	-9.57169	1.05169e-21	2.85306e-20
FASN	10133.1	1.22029	0.127509	9.57025	1.0665e-21	2.89049e-20
MIR1296	26.9938	1.94304	0.203066	9.56854	1.08425e-21	2.93584e-20
RP11-480G7.2	12.6051	2.95606	0.308993	9.56674	1.10325e-21	2.98447e-20
PRDM8	2156.22	3.16307	0.330648	9.56626	1.10846e-21	2.99295e-20
PRKAA1	3987.35	-0.74108	0.0774679	-9.56628	1.1082e-21	2.99295e-20
ZSWIM4	921.126	1.35666	0.141841	9.56467	1.12565e-21	3.0365e-20
SPECC1L	5681.92	0.563558	0.0589249	9.564	1.13291e-21	3.05323e-20
E2F8	1203.68	-1.643	0.171825	-9.56205	1.15442e-21	3.1083e-20
PKD2L2	9.08298	2.75449	0.288279	9.55493	1.23666e-21	3.32662e-20
ZNF423	41.1622	-2.61937	0.274281	-9.54996	1.29752e-21	3.48708e-20
PLA2G15	1298.39	1.19112	0.124776	9.54609	1.34686e-21	3.61631e-20
SEPT3	52.2438	-2.01318	0.210904	-9.54548	1.35479e-21	3.6342e-20
KTI12	1055.88	0.86414	0.0905494	9.5433	1.38352e-21	3.7078e-20
KIAA1210	78.2386	8.82473	0.925054	9.53969	1.43259e-21	3.83575e-20
KAT2B	5066.65	-1.20773	0.126669	-9.5345	1.50606e-21	4.0287e-20
SMCR8	5558.14	0.761657	0.0798886	9.53399	1.51353e-21	4.04494e-20
IGHV1-2	526.75	-2.87935	0.302095	-9.53125	1.55394e-21	4.14908e-20
RP11-326L17.1	15.941	3.52279	0.3698	9.5262	1.63141e-21	4.35188e-20
ZBTB12	218.734	1.79465	0.188437	9.52386	1.66863e-21	4.44705e-20
TMEM159	601.974	1.04947	0.110201	9.52325	1.67838e-21	4.4689e-20
MIR635	14.0162	-1.85034	0.19439	-9.51868	1.75396e-21	4.66583e-20
MSC	93.5851	-3.1603	0.332033	-9.51805	1.76456e-21	4.6897e-20
CRISP2	81.5537	-3.74686	0.393843	-9.51358	1.84218e-21	4.89147e-20
DCHS1	1828.02	2.15032	0.22605	9.51258	1.85983e-21	4.93377e-20
RP11-315A17.1	7.24575	-4.22228	0.444186	-9.50566	1.98782e-21	5.26845e-20
KRT8	56.4785	2.39365	0.251914	9.50186	2.06169e-21	5.45921e-20
GGTA1P	200.514	-2.76898	0.291447	-9.50079	2.08295e-21	5.51044e-20
ACACA	4985.7	0.75883	0.0799025	9.49696	2.16116e-21	5.71209e-20
ZNF503-AS1	33.5426	3.87088	0.407606	9.49661	2.16837e-21	5.72589e-20
LRRC24	311.377	1.24511	0.131113	9.49646	2.17143e-21	5.72872e-20
ARMC3	28.3678	-3.7486	0.394767	-9.49572	2.18704e-21	5.7646e-20
MPP2	116.216	2.42298	0.255226	9.4935	2.23415e-21	5.8834e-20
VPREB3	191.428	-2.21032	0.23285	-9.49248	2.25597e-21	5.93544e-20
AC006116.22	95.8197	2.22727	0.23468	9.4907	2.29486e-21	6.03223e-20
C9orf66	143.821	1.86467	0.196536	9.4877	2.36181e-21	6.20255e-20
LCA5	268.744	-2.25565	0.237823	-9.48457	2.43375e-21	6.38565e-20
MPG	1071.62	1.01041	0.10655	9.483	2.47075e-21	6.47682e-20
P2RY1	803.7	-1.92848	0.203406	-9.48092	2.5205e-21	6.60123e-20
CYP4F10P	28.9582	-4.23684	0.44689	-9.48073	2.52506e-21	6.60715e-20
BMPR2	3069.53	-1.2648	0.13341	-9.4805	2.53069e-21	6.61588e-20
PRSS57	2816.73	2.24421	0.236767	9.47856	2.57823e-21	6.73406e-20
RP11-867G2.5	13.2989	3.13604	0.330924	9.47662	2.62662e-21	6.85422e-20
IGLC5	8.94331	-3.6961	0.390027	-9.47651	2.62928e-21	6.85494e-20
GPX7	719.046	1.1975	0.126383	9.47513	2.66433e-21	6.94003e-20
IGHV2-26	84.3175	-2.56465	0.270678	-9.47489	2.67054e-21	6.94992e-20
IGHGP	578.882	-3.79851	0.400989	-9.47285	2.72305e-21	7.08018e-20
RP11-423H2.3	126.511	-1.89876	0.200475	-9.47132	2.76341e-21	7.17863e-20
P4HB	29295.2	1.13284	0.11966	9.46708	2.87782e-21	7.46909e-20
RP11-713N11.5	19.3418	4.65062	0.491319	9.46557	2.91958e-21	7.57067e-20
AL591845.1	253.944	1.9188	0.202746	9.46403	2.96305e-21	7.67646e-20
VEGFA	12990.5	-2.50732	0.265033	-9.46038	3.06823e-21	7.94181e-20
TLX2	17.513	2.82542	0.298671	9.45997	3.08036e-21	7.96604e-20
ATP11C	2068.06	-0.785059	0.0830528	-9.45252	3.30765e-21	8.54616e-20
C7orf55	207.823	0.999032	0.105702	9.45142	3.34271e-21	8.62899e-20
RP11-164H13.1	101.711	-2.98938	0.316511	-9.44479	3.56116e-21	9.18466e-20
CR1L	612.309	-3.07013	0.325084	-9.44412	3.5839e-21	9.23505e-20
RP11-169K16.9	506.36	1.04891	0.111083	9.44257	3.63745e-21	9.36464e-20
RP11-113C12.7	3.79027	-3.94932	0.418275	-9.44193	3.65967e-21	9.41344e-20
ARHGAP5	3340.51	-2.07931	0.220241	-9.44106	3.6901e-21	9.48323e-20
SNORD55	48.3415	1.20976	0.128203	9.43631	3.86133e-21	9.91442e-20
FAM70A	268.872	3.65423	0.387484	9.43065	4.07566e-21	1.04554e-19
HSD17B1	97.9712	1.23518	0.131049	9.42535	4.28691e-21	1.09875e-19
AC007381.2	27.1421	-2.48667	0.263849	-9.42459	4.31774e-21	1.10567e-19
SREBF2	10037.9	0.896555	0.0951328	9.42425	4.33201e-21	1.10834e-19
CKAP2L	1350.66	-1.48138	0.157267	-9.41951	4.53213e-21	1.15851e-19
RP11-10G15.4	11.1527	6.97432	0.741181	9.40974	4.97378e-21	1.27028e-19
PEX26	4122.59	0.589693	0.0626697	9.40954	4.98295e-21	1.27149e-19
RASIP1	99.1488	-2.49915	0.265622	-9.4087	5.02323e-21	1.27993e-19
IPO11	2325.39	-0.900922	0.0957545	-9.40866	5.02492e-21	1.27993e-19
CTC-497E21.4	55.8151	4.71559	0.501231	9.40802	5.05592e-21	1.28669e-19
MIR4519	108.729	0.870493	0.0925743	9.40318	5.29372e-21	1.34602e-19
ZNF681	264.21	-2.21951	0.236101	-9.40069	5.42071e-21	1.37709e-19
KIAA0895L	1264.96	1.13396	0.120654	9.39844	5.53803e-21	1.40565e-19
MIR4732	104.719	-3.62245	0.385457	-9.39781	5.57109e-21	1.4128e-19
RAB42	58.2631	1.76873	0.18821	9.39763	5.58062e-21	1.41397e-19
PUS7L	1128.31	-0.899459	0.0957394	-9.39486	5.7292e-21	1.45034e-19
RP11-537P22.2	50.8754	-3.71151	0.395118	-9.39341	5.80862e-21	1.46915e-19
CTA-109P11.4	7.79814	-3.10509	0.330668	-9.39034	5.98069e-21	1.51135e-19
J01415.9	40.5398	-1.95479	0.208221	-9.38806	6.11171e-21	1.5431e-19
AC012307.3	373.987	0.857295	0.0913225	9.38755	6.14134e-21	1.54922e-19
RETSAT	1364.92	1.01023	0.107666	9.38295	6.41522e-21	1.61689e-19
ZNF366	72.5986	-2.77378	0.295862	-9.37526	6.90062e-21	1.73771e-19
AC006953.1	79.2005	-2.40176	0.256269	-9.37201	7.11614e-21	1.79042e-19
hsa-mir-5195	10.4959	-2.74737	0.293189	-9.37065	7.20841e-21	1.81205e-19
ABCA13	10610.5	-3.4148	0.36444	-9.36999	7.25386e-21	1.82188e-19
STK35	2783.29	0.776759	0.082924	9.36713	7.45319e-21	1.87032e-19
SNORD34	109.7	1.24937	0.13338	9.36699	7.46303e-21	1.87115e-19
MRPL44	1507.95	0.827558	0.0883534	9.36645	7.50144e-21	1.87915e-19
CRH	14.9782	-5.46652	0.583649	-9.36611	7.52518e-21	1.88345e-19
RSG1	273.784	1.01967	0.108884	9.36479	7.61985e-21	1.90549e-19
PDE5A	853.901	-3.37096	0.360131	-9.36037	7.94559e-21	1.98523e-19
SEC16B	383.654	2.17061	0.231934	9.35876	8.06744e-21	2.01392e-19
LIG3	3922.89	0.592258	0.0632851	9.35857	8.0823e-21	2.01588e-19
PCLO	242.029	3.6796	0.393197	9.35814	8.11509e-21	2.02231e-19
ABTB2	854.298	1.70841	0.182608	9.35563	8.30991e-21	2.06907e-19
KIF15	1785.72	-1.48999	0.159276	-9.35478	8.37702e-21	2.08397e-19
ROBO2	89.9565	5.95668	0.637025	9.35078	8.70021e-21	2.1625e-19
PAPSS2	304.802	-1.72614	0.184641	-9.34865	8.8776e-21	2.20469e-19
TPM1	1379.6	-1.68152	0.179882	-9.34786	8.94368e-21	2.21919e-19
PDGFRA	231.737	-3.6089	0.386082	-9.3475	8.97433e-21	2.22488e-19
MBOAT2	4929.81	-2.32612	0.248934	-9.34431	9.24878e-21	2.29094e-19
ETV5	523.244	2.2398	0.239839	9.33874	9.74901e-21	2.41278e-19
HIST1H4D	4417.8	-1.42201	0.152287	-9.33767	9.84795e-21	2.43517e-19
IPP	381.658	-1.19596	0.128092	-9.33674	9.93494e-21	2.45457e-19
POLR3D	1292.81	0.884206	0.0947187	9.33507	1.0092e-20	2.49124e-19
DNM1	512.233	2.13305	0.228507	9.33471	1.01267e-20	2.49765e-19
RP1-161N10.1	16.5431	-3.41329	0.365738	-9.33262	1.03289e-20	2.54536e-19
ATAD5	3217.83	-1.19563	0.12812	-9.33205	1.03841e-20	2.55676e-19
MIR4683	19.1642	2.68336	0.287595	9.33033	1.05544e-20	2.59646e-19
RP11-314A20.5	28.1188	-3.86028	0.413813	-9.32858	1.07296e-20	2.63732e-19
LRRC26	60.5995	-3.07473	0.329899	-9.32023	1.16092e-20	2.8511e-19
TMEM173	6365.46	1.27983	0.137352	9.3179	1.18664e-20	2.91177e-19
CDAN1	2237.93	0.645781	0.0693131	9.31686	1.19835e-20	2.938e-19
C16orf87	1284.61	1.06433	0.114247	9.31603	1.20777e-20	2.95858e-19
MOSPD1	503.144	-1.39351	0.149584	-9.31593	1.20886e-20	2.95873e-19
FAM89A	466.088	-1.8059	0.193907	-9.3132	1.24036e-20	3.03324e-19
CHST15	3472.09	-2.37066	0.254554	-9.31298	1.243e-20	3.03713e-19
RP3-340N1.2	53.2475	3.2951	0.353892	9.31104	1.26585e-20	3.09032e-19
GRASP	7293.69	-2.43826	0.261903	-9.30975	1.28136e-20	3.12555e-19
SNORD35A	142.981	1.1549	0.124175	9.30061	1.39645e-20	3.40338e-19
FAM110D	16.044	-3.02266	0.32502	-9.29993	1.40544e-20	3.42241e-19
LYAR	713.722	-1.0251	0.110238	-9.29896	1.41832e-20	3.45085e-19
SLC2A5	1656.34	1.82302	0.196172	9.293	1.50001e-20	3.64652e-19
ZSWIM2	1.95463	-3.94778	0.424943	-9.29014	1.54088e-20	3.74271e-19
NUDT7	265.699	2.06093	0.221858	9.28942	1.55134e-20	3.76494e-19
RFESD	671.258	-2.12928	0.229291	-9.28636	1.59658e-20	3.87148e-19
C11orf95	946.181	1.02995	0.110916	9.28583	1.60446e-20	3.8873e-19
HFE	166.062	-2.27563	0.245069	-9.28566	1.60712e-20	3.89046e-19
PACSIN3	35.6509	2.03307	0.219101	9.27913	1.70863e-20	4.13274e-19
FGF17	26.9927	2.93708	0.316624	9.27623	1.75582e-20	4.2433e-19
TMEM72	25.9187	-3.933	0.424042	-9.27501	1.77598e-20	4.28843e-19
RP11-44D15.3	47.6779	-2.10632	0.227101	-9.27481	1.77928e-20	4.29279e-19
PLIN3	3986.37	1.06766	0.115162	9.27095	1.84494e-20	4.44749e-19
SIGLEC1	1150.7	-2.97362	0.320797	-9.26948	1.8705e-20	4.50533e-19
ELF4	7818.76	1.04234	0.112487	9.2663	1.92718e-20	4.63797e-19
AC004540.4	27.9234	2.57922	0.278404	9.26433	1.96311e-20	4.7205e-19
AMICA1	4978.2	-2.3247	0.250964	-9.26308	1.98624e-20	4.77212e-19
IGHV3-71	4.19728	-3.28958	0.355228	-9.26046	2.03558e-20	4.88657e-19
LYPD2	12.4756	-4.41841	0.47716	-9.25981	2.04791e-20	4.91207e-19
IGHV4-4	121.69	-2.89649	0.312862	-9.25805	2.0819e-20	4.98946e-19
AC006028.10	10.3583	-3.02286	0.326555	-9.25682	2.1062e-20	5.03929e-19
XG	54.5163	-2.80578	0.303103	-9.25684	2.10567e-20	5.03929e-19
BAG3	910.138	1.96093	0.211878	9.25496	2.14315e-20	5.12345e-19
RP4-799P18.4	4.14399	-3.01599	0.325918	-9.25385	2.16556e-20	5.17272e-19
KIAA1377	156.857	-1.75767	0.189947	-9.25345	2.17359e-20	5.18761e-19
FRMD6	203.261	-2.27422	0.245847	-9.25053	2.23387e-20	5.32704e-19
EIF5AP2	64.389	-3.07331	0.332289	-9.2489	2.26821e-20	5.40446e-19
MYO18B	496.119	3.92196	0.424168	9.24624	2.32521e-20	5.53568e-19
KAT2A	3224.16	1.17675	0.127333	9.24148	2.43109e-20	5.78297e-19
CALR	35891.1	1.1129	0.120439	9.24036	2.45665e-20	5.83896e-19
GRIN2D	243.794	2.82813	0.306066	9.24025	2.45912e-20	5.83999e-19
IL15	510.824	-2.35175	0.254566	-9.23828	2.50501e-20	5.94409e-19
FAM122A	1195.67	-0.702406	0.0760532	-9.23573	2.56529e-20	6.0821e-19
RP11-408E5.5	12.213	6.52389	0.706387	9.23557	2.56924e-20	6.08645e-19
RP11-323F24.1	363.851	1.26496	0.13701	9.23258	2.64181e-20	6.25323e-19
CTD-2270L9.4	33.7504	1.51254	0.163844	9.23163	2.66541e-20	6.30391e-19
ICAM5	196.418	-2.14627	0.232584	-9.22793	2.75906e-20	6.52004e-19
CTD-2330J20.1	71.1168	-3.766	0.408166	-9.22664	2.79253e-20	6.59372e-19
ATP2B2	33.7854	3.89982	0.422715	9.22563	2.81888e-20	6.65048e-19
TCL1A	897.93	-2.69747	0.292535	-9.22102	2.94297e-20	6.93756e-19
FBXO41	3870.22	1.1656	0.126411	9.22075	2.95043e-20	6.94944e-19
RP11-1000B6.5	66.7768	2.23477	0.24238	9.22012	2.96771e-20	6.98442e-19
TRIM11	3013.36	1.12204	0.12178	9.21363	3.15277e-20	7.41391e-19
COL14A1	417.892	-3.34994	0.363591	-9.21349	3.15692e-20	7.4176e-19
DHX35	1396.68	0.675714	0.0733526	9.21186	3.20531e-20	7.52516e-19
RP11-302B13.1	16.084	2.31898	0.251834	9.20837	3.31114e-20	7.76727e-19
NAP1L4P1	649.579	-1.80319	0.195842	-9.20735	3.34271e-20	7.83496e-19
RP11-343H19.1	9.01507	2.46085	0.267342	9.20488	3.42042e-20	8.01057e-19
OSBPL5	4728.97	1.56522	0.170105	9.20151	3.5297e-20	8.25979e-19
LRRC37BP1	968.129	0.631692	0.0686562	9.2008	3.55297e-20	8.30749e-19
CYP4F3	3910.97	-3.29553	0.358197	-9.20032	3.56887e-20	8.33789e-19
CXorf21	2181.81	1.77453	0.193111	9.18913	3.96037e-20	9.24505e-19
MYL6B	340.423	0.991688	0.10795	9.18655	4.05661e-20	9.46203e-19
ACTR1A	5287.9	0.688052	0.0749491	9.18026	4.30044e-20	1.00226e-18
ANGPTL2	80.1568	-3.91336	0.426322	-9.17936	4.33657e-20	1.00987e-18
FCGR3A	2106.98	-2.52737	0.275347	-9.17884	4.35751e-20	1.01392e-18
GSN	12814.6	1.47465	0.160698	9.17649	4.45359e-20	1.03544e-18
DUOX2	21.4293	2.98614	0.325495	9.17414	4.55201e-20	1.05747e-18
CTD-2231H16.1	6.53972	-3.05328	0.332873	-9.17249	4.62212e-20	1.07289e-18
RP11-597D13.9	234.507	-3.0767	0.335469	-9.17132	4.67259e-20	1.08373e-18
RP11-301N24.3	26.6953	5.75718	0.627744	9.17123	4.6766e-20	1.08379e-18
COX14	659.851	0.635155	0.0692686	9.16945	4.75459e-20	1.10098e-18
OLFML3	190.375	-2.34733	0.256025	-9.16837	4.80226e-20	1.11112e-18
NAP1L3	66.2145	-2.33596	0.254794	-9.16803	4.81734e-20	1.11372e-18
RP11-682B13.2	180.753	1.39533	0.152226	9.16618	4.90075e-20	1.13209e-18
CRNDE	134.152	2.17638	0.237452	9.16556	4.92918e-20	1.13774e-18
FEZ1	417.734	3.29215	0.359235	9.16433	4.98534e-20	1.14978e-18
GPR158	31.1367	8.35655	0.911879	9.16409	4.99661e-20	1.15146e-18
TMEM217	111.086	1.851	0.202046	9.16127	5.12924e-20	1.18108e-18
CHST14	893.233	1.10081	0.12019	9.15892	5.24192e-20	1.20606e-18
SYT3	19.8888	3.47266	0.379202	9.1578	5.29656e-20	1.21766e-18
SEPT10	115.457	-2.72331	0.29749	-9.1543	5.47093e-20	1.25674e-18
RP11-1134I14.2	40.6952	8.45734	0.924026	9.15271	5.55249e-20	1.27446e-18
FOXK1	9578.59	0.809333	0.0884382	9.15139	5.62077e-20	1.28911e-18
HOMER3	1865.65	2.06625	0.2258	9.15077	5.65284e-20	1.29543e-18
ZNF503	1379.92	2.55414	0.279164	9.14925	5.73316e-20	1.31279e-18
ATP6V1G2-DDX39B	10571.5	0.536699	0.0586618	9.14905	5.74363e-20	1.31414e-18
SOX5	210.343	2.60852	0.285226	9.14547	5.93699e-20	1.3573e-18
ATRX	7891.05	-0.90012	0.0984309	-9.14469	5.98003e-20	1.36606e-18
RPL21	2197.59	0.879186	0.0961763	9.1414	6.16466e-20	1.40712e-18
AC079807.1	5.46803	-3.97998	0.435542	-9.138	6.36173e-20	1.45095e-18
RP11-685I11.1	1088.84	0.785952	0.0860166	9.1372	6.40873e-20	1.46051e-18
CLEC7A	5983.23	-3.22969	0.353569	-9.13453	6.56908e-20	1.49587e-18
ITGA2	181.269	-2.66295	0.291548	-9.13385	6.61072e-20	1.50416e-18
AC000089.3	54.2472	1.60492	0.175736	9.13258	6.68834e-20	1.52062e-18
PAQR7	836.814	1.08341	0.118642	9.13176	6.73973e-20	1.53109e-18
THRB-IT1	9.1447	-3.051	0.334188	-9.12958	6.8763e-20	1.56089e-18
ERCC6L	439.055	-1.37473	0.150593	-9.12877	6.92837e-20	1.57147e-18
RP11-508M1.3	277.941	2.25743	0.247301	9.12825	6.96151e-20	1.57774e-18
SNORD116-7	10.1316	1.67155	0.183133	9.12751	7.0094e-20	1.58735e-18
MIR221	55.4911	1.99822	0.218942	9.12669	7.06278e-20	1.59818e-18
HIST1H1B	10951.7	-1.55118	0.170028	-9.12305	7.30407e-20	1.65148e-18
EGLN3	222.423	-2.51556	0.275777	-9.12171	7.39463e-20	1.67064e-18
UBE2V1P1	54.755	1.5355	0.168352	9.12077	7.45916e-20	1.6839e-18
YPEL2	4202.18	0.777383	0.0852499	9.11888	7.59067e-20	1.71224e-18
WBP2P1	6.2898	5.75794	0.631552	9.11712	7.71458e-20	1.73883e-18
CTD-2245O6.1	52.8258	1.50024	0.164559	9.11676	7.74029e-20	1.74326e-18
C12orf56	19.724	6.19965	0.680254	9.11372	7.96015e-20	1.78998e-18
CHADL	164.307	1.88137	0.206432	9.11376	7.95735e-20	1.78998e-18
CTC-205M6.5	569.682	-1.33461	0.146471	-9.11182	8.10134e-20	1.8203e-18
C19orf73	25.5534	1.5842	0.173903	9.10967	8.26366e-20	1.85533e-18
SLC6A4	53.936	-3.09046	0.339335	-9.10738	8.43937e-20	1.8933e-18
EGFL8	792.535	-1.8465	0.202852	-9.10271	8.81045e-20	1.97501e-18
REPS2	1544	-1.48479	0.16313	-9.10187	8.8791e-20	1.98885e-18
RP11-214O1.2	598.043	-2.13024	0.234062	-9.10119	8.93458e-20	1.99972e-18
ELOVL7	490.305	-3.00921	0.330656	-9.10071	8.97414e-20	2.00701e-18
LINC00277	3.71111	-3.297	0.362352	-9.09889	9.12584e-20	2.03936e-18
LEPRE1	2198	1.00242	0.110205	9.09594	9.37707e-20	2.09387e-18
RPS26	720.857	0.908084	0.0998575	9.0938	9.56395e-20	2.13395e-18
COL4A3	93.2823	-2.48907	0.273742	-9.09273	9.6582e-20	2.15331e-18
MYCT1	239.706	-3.07952	0.338763	-9.09048	9.8602e-20	2.19664e-18
CCDC48	156.635	3.16846	0.348634	9.08819	1.00699e-19	2.24163e-18
ACTR1B	3688.09	0.717955	0.0790042	9.08755	1.01297e-19	2.2532e-18
MMP7	22.8518	3.21174	0.35344	9.08708	1.01738e-19	2.26127e-18
RP11-330A16.1	7.72156	2.80361	0.30853	9.08699	1.01818e-19	2.26129e-18
CLEC1A	35.8191	-2.77879	0.30605	-9.07953	1.09047e-19	2.41996e-18
BAK1P1	277.683	0.925955	0.101993	9.0786	1.09981e-19	2.43881e-18
CYP4X1	8.97088	-5.18276	0.570959	-9.07728	1.11326e-19	2.46674e-18
EAF2	1924.41	1.42324	0.156801	9.07674	1.11878e-19	2.47707e-18
C10orf11	1270.53	1.54267	0.169969	9.07616	1.12473e-19	2.48832e-18
RP11-388P9.2	52.2748	4.55395	0.50183	9.07468	1.14007e-19	2.52033e-18
TROVE2	6259.58	-0.732044	0.0806986	-9.07133	1.1757e-19	2.59709e-18
MYLIP	5745.47	1.25358	0.138205	9.07049	1.18488e-19	2.61536e-18
C1orf122	406.37	0.813335	0.0896837	9.06893	1.20192e-19	2.65095e-18
GNAZ	486.367	-2.56117	0.282459	-9.0674	1.21891e-19	2.68637e-18
TFAP2E	147.161	1.09062	0.120296	9.06618	1.23265e-19	2.71455e-18
RP11-441F2.2	4.88864	-3.90004	0.4303	-9.06353	1.26295e-19	2.77916e-18
RP11-378A12.1	13.6538	-3.08852	0.340793	-9.06274	1.27211e-19	2.79719e-18
GFOD1	2766.28	-1.37032	0.151268	-9.05891	1.31757e-19	2.89493e-18
CRB2	48.2827	-2.1659	0.239137	-9.05716	1.33889e-19	2.93954e-18
CTC-260F20.3	1756.07	0.810967	0.0895499	9.05604	1.35275e-19	2.9677e-18
GPR25	325.507	4.86308	0.537158	9.05334	1.38662e-19	3.0397e-18
DNM3	762.118	-2.26342	0.250018	-9.05302	1.39068e-19	3.04626e-18
RREB1	18029.5	0.711345	0.0785953	9.05073	1.42017e-19	3.10849e-18
NCKAP1L	22878	0.677287	0.0749054	9.0419	1.53977e-19	3.36772e-18
IMPDH1P6	29.8376	2.49311	0.275763	9.04074	1.55608e-19	3.40081e-18
IDO2	11.6948	-3.4418	0.380778	-9.03886	1.58311e-19	3.45726e-18
TMEM56	4074.53	-3.19374	0.353373	-9.03787	1.5975e-19	3.48603e-18
IGLV9-49	34.3395	-2.44151	0.27018	-9.03662	1.61598e-19	3.52369e-18
CHST4	22.9941	5.73067	0.634292	9.03475	1.64372e-19	3.58147e-18
RP11-467D6.1	147.686	1.26999	0.140576	9.03423	1.65168e-19	3.59609e-18
IGHV3-30	625.779	-2.61314	0.289364	-9.03064	1.70668e-19	3.71304e-18
KCTD14	38.0158	3.14045	0.347785	9.02988	1.71867e-19	3.73629e-18
NPAS1	21.8951	2.0547	0.227547	9.02979	1.72008e-19	3.73654e-18
SOWAHC	185.634	-2.52253	0.279373	-9.02925	1.72845e-19	3.75188e-18
J01415.13	52.7024	-1.88712	0.209105	-9.02473	1.80137e-19	3.90722e-18
CCL4	585.994	-2.54884	0.282538	-9.02122	1.86004e-19	4.03145e-18
ACTN2	27.3771	3.45973	0.38357	9.01982	1.88395e-19	4.0802e-18
LRFN2	26.9907	-3.22058	0.357108	-9.0185	1.90677e-19	4.12651e-18
RP11-319G6.1	107.655	1.11488	0.123625	9.01822	1.91174e-19	4.13415e-18
SOCS7	688.98	0.779474	0.0864395	9.01757	1.923e-19	4.15539e-18
REEP3	4096.21	1.8045	0.200144	9.01598	1.95111e-19	4.21297e-18
AP001056.1	171.38	-1.63349	0.18118	-9.01582	1.9541e-19	4.21626e-18
PFKM	1086.52	-1.55861	0.172899	-9.0146	1.97595e-19	4.2602e-18
HTRA3	569.917	2.41523	0.267964	9.01327	2.00001e-19	4.30886e-18
AC010090.1	8.45484	5.09931	0.56586	9.01161	2.03049e-19	4.37124e-18
ADRBK1	29680.7	0.793481	0.0880824	9.0084	2.09086e-19	4.49785e-18
FAM160A1	203.096	-2.85527	0.316979	-9.00775	2.10319e-19	4.52099e-18
FAT4	165.026	-2.26785	0.251827	-9.00559	2.14509e-19	4.60761e-18
FMN1	1860.72	-2.19058	0.243311	-9.00318	2.19264e-19	4.70624e-18
TXNDC2	16.4002	-2.07571	0.230607	-9.00107	2.23522e-19	4.79407e-18
RP11-57I17.3	52.5013	-3.31086	0.367846	-9.00067	2.24334e-19	4.8079e-18
EPHB3	392.708	2.67522	0.297287	8.99876	2.2828e-19	4.88883e-18
ATP1A4	61.5811	-4.23874	0.471126	-8.99704	2.31876e-19	4.96197e-18
INTS6-AS1	58.7009	0.893312	0.0992903	8.99697	2.3204e-19	4.96197e-18
HARBI1	340.313	0.846061	0.0940577	8.99513	2.35964e-19	5.04212e-18
RP5-1119D9.4	67.8275	5.46104	0.607167	8.99429	2.37759e-19	5.07673e-18
RP5-1103G7.4	84.2363	1.14969	0.12785	8.99249	2.41702e-19	5.15708e-18
BX649553.4	47.9745	-1.95242	0.21713	-8.99196	2.42871e-19	5.17819e-18
HIST2H3DP1	29.887	3.93263	0.437497	8.98894	2.49623e-19	5.31822e-18
CLCN7	8888.91	0.750439	0.0835296	8.98411	2.60831e-19	5.54879e-18
MYO18A	13792.3	1.02385	0.113962	8.98411	2.60832e-19	5.54879e-18
PIGT	3745.51	1.1108	0.123649	8.98353	2.62219e-19	5.57419e-18
DEPDC5	4713.35	1.21048	0.134787	8.98065	2.69178e-19	5.7179e-18
ADH1B	16.3142	-5.01154	0.558506	-8.97313	2.88207e-19	6.11759e-18
CoTC_ribozyme	54.1459	-3.64387	0.406105	-8.97274	2.89232e-19	6.13483e-18
KLF15	13.5671	-2.8161	0.313916	-8.97088	2.94165e-19	6.23487e-18
NOMO3	524.523	1.12202	0.12508	8.97042	2.95392e-19	6.25627e-18
MRPL38	1814.86	0.710258	0.0791857	8.96953	2.97782e-19	6.30225e-18
DALRD3	1381.05	1.36014	0.151679	8.9672	3.0416e-19	6.43251e-18
DNTT	614.944	-3.94168	0.4396	-8.9665	3.06081e-19	6.46838e-18
RP11-10K16.1	193.121	1.18887	0.132601	8.96578	3.08102e-19	6.50632e-18
KAL1	120.919	4.49377	0.501243	8.96526	3.09547e-19	6.53203e-18
SLC25A27	27.1333	-1.92083	0.21431	-8.96285	3.16384e-19	6.67142e-18
INPP5J	43.2274	3.23986	0.3615	8.96226	3.1809e-19	6.70247e-18
PUM1	10438	0.731602	0.0816353	8.96184	3.19313e-19	6.71842e-18
TREML3P	128.333	-2.78126	0.310343	-8.96188	3.19177e-19	6.71842e-18
KITLG	186.532	-3.5918	0.400874	-8.95991	3.2495e-19	6.83202e-18
FAM107B	16352.8	1.46464	0.163485	8.95885	3.28092e-19	6.89304e-18
AC008731.1	1626.15	0.803999	0.0897654	8.95667	3.3463e-19	7.02528e-18
ABCC6P1	15.6191	3.8231	0.426861	8.95631	3.35738e-19	7.0434e-18
EWSR1	22169.9	0.721645	0.0805756	8.95612	3.36311e-19	7.05029e-18
D87007.1	7.46211	-3.51126	0.392107	-8.95486	3.40174e-19	7.12607e-18
FGF11	247.078	1.7213	0.192255	8.95323	3.45234e-19	7.22682e-18
KBTBD12	81.8712	-3.00368	0.335511	-8.95253	3.47416e-19	7.2672e-18
SPTSSB	14.2606	-3.07797	0.343859	-8.95127	3.51404e-19	7.34529e-18
NLRP3	20714.3	-2.0605	0.230224	-8.95001	3.55451e-19	7.42448e-18
PROM1	4223.85	3.66068	0.409045	8.94932	3.57671e-19	7.46544e-18
CTDSPL	970.761	-2.06908	0.231219	-8.94858	3.60088e-19	7.50657e-18
CEL	65.4966	1.77655	0.198529	8.94856	3.60163e-19	7.50657e-18
RP11-147L13.8	160.003	-2.3285	0.260296	-8.94559	3.69981e-19	7.70563e-18
TM6SF1	392.087	-1.94383	0.217489	-8.93762	3.97645e-19	8.27579e-18
RNF181	764.9	0.73963	0.0827557	8.93751	3.98044e-19	8.27812e-18
F13A1	6894.52	-2.45904	0.275151	-8.93707	3.99634e-19	8.30518e-18
NEDD4	1209.11	-1.87748	0.210133	-8.93473	4.08189e-19	8.47683e-18
CHST9-AS1	15.5628	3.25914	0.364808	8.93387	4.11361e-19	8.53657e-18
KRTAP5-9	29.5478	2.24515	0.251319	8.93348	4.12814e-19	8.56054e-18
ZSWIM5	79.6773	-1.76223	0.197268	-8.93321	4.13814e-19	8.57509e-18
IGKV1D-8	39.2249	-2.72964	0.305571	-8.93291	4.14936e-19	8.59216e-18
DHCR24	1125.44	1.8513	0.207269	8.9319	4.18758e-19	8.66506e-18
NIPA1	2194.66	1.88	0.210658	8.92442	4.4805e-19	9.26452e-18
RP11-398F12.1	221.831	2.6815	0.30048	8.92406	4.49507e-19	9.28799e-18
CELF6	705.185	0.960815	0.107668	8.92389	4.50201e-19	9.29566e-18
NCR2	28.8303	5.71141	0.640043	8.92349	4.51814e-19	9.32226e-18
SLC25A21	341.011	-3.56131	0.399125	-8.9228	4.54632e-19	9.37369e-18
DMXL1	7056.86	-0.725585	0.08132	-8.9226	4.55481e-19	9.38448e-18
HESX1	49.8787	1.93052	0.216447	8.91916	4.6984e-19	9.6669e-18
MIR4637	3.58732	-2.99373	0.335652	-8.91915	4.69861e-19	9.6669e-18
TRPM6	270.389	-2.75726	0.309146	-8.91895	4.70749e-19	9.67827e-18
SLC9A5	218.668	1.58107	0.177298	8.9176	4.76505e-19	9.78961e-18
PSPC1P1	17.1623	2.50983	0.28149	8.91622	4.82493e-19	9.90098e-18
IGHV4-31	352.46	-2.62625	0.294549	-8.91619	4.82614e-19	9.90098e-18
SPATA24	36.887	0.944361	0.105943	8.91386	4.92849e-19	1.01037e-17
AC010492.4	4.79323	-3.9554	0.443767	-8.91323	4.95692e-19	1.01548e-17
GNMT	147.329	1.36832	0.153578	8.9096	5.12168e-19	1.04849e-17
RNF144B	3512.48	-2.64714	0.297171	-8.90779	5.20583e-19	1.06496e-17
HS3ST1	90.6549	-2.32382	0.260924	-8.90612	5.28496e-19	1.07985e-17
PREX2	112.607	-2.98987	0.33571	-8.9061	5.28615e-19	1.07985e-17
FER1L6	32.0005	3.41989	0.384011	8.90572	5.30414e-19	1.08276e-17
CDX2	28.868	3.93734	0.442177	8.90444	5.36572e-19	1.09455e-17
DCBLD2	391.35	-1.67333	0.187989	-8.90125	5.5223e-19	1.1257e-17
CTB-55B8.1	6.25748	-2.66113	0.298986	-8.90052	5.55856e-19	1.13229e-17
RP11-125K10.4	407.07	-1.17437	0.131964	-8.89918	5.62605e-19	1.14522e-17
SNORD56B	33.0401	-2.33235	0.262136	-8.89748	5.71305e-19	1.16211e-17
ZNF131	3698.97	0.591002	0.0664258	8.89718	5.72845e-19	1.16442e-17
XXbac-B444P24.8	20.6676	4.40315	0.495048	8.8944	5.87355e-19	1.19307e-17
KCNH2	5429.69	-3.11654	0.35041	-8.89397	5.89626e-19	1.19684e-17
RNA5SP207	1.97079	-3.33863	0.375389	-8.89378	5.90626e-19	1.19803e-17
MIR4469	8.43686	2.26663	0.254861	8.8936	5.91621e-19	1.1992e-17
AC027601.1	64.0204	2.39607	0.26942	8.89343	5.9251e-19	1.20016e-17
DPP7	3959.75	0.830157	0.0933722	8.89083	6.06528e-19	1.22769e-17
PEG3	73.4883	-2.70501	0.304269	-8.8902	6.10002e-19	1.23385e-17
MIR3683	1.57658	-3.40446	0.382977	-8.88946	6.14053e-19	1.24117e-17
BVES-AS1	8.82545	5.72231	0.643854	8.88759	6.24491e-19	1.26139e-17
SLC18A2	182.22	-2.29828	0.258625	-8.88653	6.30448e-19	1.27252e-17
QARS	9550.38	0.752594	0.0847062	8.88476	6.40604e-19	1.29212e-17
RFX5	4810.47	0.650439	0.0732095	8.88462	6.41376e-19	1.29277e-17
SH3TC1	7982.99	-1.52022	0.171123	-8.88382	6.46008e-19	1.30119e-17
CHD3	19076.9	0.876139	0.0986538	8.88095	6.62942e-19	1.33437e-17
LAT2	8263.1	1.23983	0.13963	8.87941	6.72175e-19	1.35201e-17
C7orf71	32.1865	8.31546	0.936767	8.87677	6.88284e-19	1.38344e-17
LIMS1	5123.75	-1.18882	0.133942	-8.87561	6.95533e-19	1.39704e-17
RP11-70O5.2	5.3655	-2.83301	0.31925	-8.87395	7.05935e-19	1.41694e-17
C10orf128	268.48	-1.81684	0.20479	-8.87174	7.20132e-19	1.44443e-17
NAV3	583.594	3.70676	0.417856	8.8709	7.25598e-19	1.45438e-17
TXLNA	4752.8	0.677673	0.0763946	8.87069	7.26927e-19	1.45603e-17
RP11-571F15.3	5.64516	-2.5314	0.285398	-8.86972	7.33282e-19	1.46774e-17
IFI27	544.071	3.28065	0.369917	8.86862	7.40597e-19	1.48135e-17
SNORD116-6	13.2007	1.46457	0.165155	8.86789	7.45476e-19	1.49007e-17
UROD	3713.33	-1.42095	0.160301	-8.86427	7.70094e-19	1.53821e-17
ABCA8	107.323	-4.31267	0.486648	-8.86199	7.85984e-19	1.56886e-17
FAM116B	482.792	1.31652	0.148574	8.86103	7.92771e-19	1.58131e-17
ZNF462	151.23	-1.89915	0.214363	-8.85954	8.03474e-19	1.60155e-17
CCDC97	2566.37	0.71345	0.0805354	8.85883	8.08563e-19	1.61058e-17
RP11-382B18.3	17.7967	2.17652	0.245728	8.85744	8.18697e-19	1.62964e-17
RP11-444I9.4	85.4903	1.6037	0.181099	8.85534	8.34307e-19	1.65924e-17
KCNH8	158.256	-1.75331	0.197996	-8.85528	8.34723e-19	1.65924e-17
CDKN2B-AS1	86.8809	1.94494	0.219666	8.85408	8.43735e-19	1.676e-17
PLTP	751.99	1.39486	0.157632	8.84887	8.84111e-19	1.75499e-17
RP11-561P12.5	22.2609	-3.94387	0.445735	-8.84801	8.90961e-19	1.76737e-17
GDF5	7.55646	2.72427	0.308064	8.84319	9.30275e-19	1.84409e-17
IGKV6D-21	22.4448	-3.11371	0.352319	-8.83778	9.76433e-19	1.93425e-17
PTDSS1	8998.34	0.890543	0.100818	8.83315	1.01768e-18	2.01457e-17
CDK20	327.908	1.65535	0.187419	8.83233	1.02516e-18	2.02799e-17
PRKG1	84.3886	-3.64235	0.412463	-8.83073	1.03996e-18	2.05585e-17
RP1-229K20.5	386.752	-2.92102	0.330914	-8.82714	1.07384e-18	2.12136e-17
RP11-266K22.2	8.70687	-3.37373	0.382274	-8.82541	1.0906e-18	2.15299e-17
RP11-925D8.3	48.222	-3.79156	0.429634	-8.8251	1.09357e-18	2.15739e-17
KAZALD1	66.5032	-1.88941	0.214097	-8.825	1.09463e-18	2.158e-17
NUDT19P5	9.4347	-3.37589	0.382586	-8.82387	1.10573e-18	2.17839e-17
TMEM88	335.84	-1.97145	0.223473	-8.82188	1.12551e-18	2.21584e-17
ZMYND15	324.496	-3.08754	0.350015	-8.82117	1.13271e-18	2.22775e-17
RP1-111C20.3	28.3978	3.49814	0.396563	8.82113	1.13311e-18	2.22775e-17
YY1AP1	6583.77	0.881068	0.0998901	8.82037	1.14079e-18	2.24132e-17
POMT2	951.211	0.839725	0.0952048	8.8202	1.14253e-18	2.24322e-17
FAM13A	2018.84	-1.98724	0.225319	-8.81967	1.14793e-18	2.25228e-17
FAM195A	571.522	1.0113	0.114679	8.81856	1.15944e-18	2.2733e-17
VWDE	250.139	-3.07259	0.348553	-8.81526	1.19407e-18	2.33961e-17
FPR1	5416.3	-2.84251	0.322463	-8.81499	1.19699e-18	2.34373e-17
DPYD-IT1	39.2301	-1.99013	0.225781	-8.81441	1.20313e-18	2.35417e-17
MRPL33	1338.56	1.06928	0.121333	8.81275	1.2211e-18	2.38771e-17
CMYA5	220.153	2.38243	0.270354	8.81224	1.22666e-18	2.39694e-17
LINC00441	71.7408	1.41615	0.160831	8.8052	1.30617e-18	2.55059e-17
CDK18	444.74	1.58426	0.180048	8.79907	1.37949e-18	2.69192e-17
AC079780.3	6.83333	2.4008	0.27298	8.79478	1.43323e-18	2.7949e-17
RP11-977G19.10	895.154	0.672296	0.0764471	8.79426	1.43993e-18	2.80606e-17
ZFP112	30.005	-2.60448	0.296161	-8.79412	1.44176e-18	2.80772e-17
VN1R105P	12.673	-2.51804	0.286395	-8.79219	1.46667e-18	2.85431e-17
PRKAG2	2412.22	-1.0226	0.116333	-8.79033	1.4912e-18	2.90009e-17
RP1-136J15.5	43.1392	7.14635	0.813191	8.78804	1.52191e-18	2.95781e-17
IRX3	248.735	4.28017	0.487118	8.78672	1.53985e-18	2.99066e-17
AC009948.5	753.782	1.24668	0.141891	8.78618	1.5473e-18	3.0031e-17
GFER	550.89	0.743345	0.0846074	8.78581	1.55245e-18	3.01107e-17
AK7	84.373	-2.30281	0.262194	-8.78284	1.59393e-18	3.08944e-17
TMEM14B	1840.33	-0.978785	0.111465	-8.78106	1.61936e-18	3.13661e-17
FBN3	12.408	3.51879	0.40084	8.77854	1.65604e-18	3.2055e-17
RP11-533E19.5	60.3146	1.89847	0.216295	8.77723	1.67554e-18	3.24107e-17
CELSR1	941.849	1.80646	0.205816	8.77706	1.6781e-18	3.24384e-17
CXorf57	124.111	-2.36825	0.269855	-8.776	1.69387e-18	3.27212e-17
BX649553.1	37.1925	-1.91598	0.218334	-8.77546	1.70205e-18	3.28572e-17
CD14	7755.16	-3.12377	0.356001	-8.77461	1.71492e-18	3.30834e-17
PTP4A2P2	20.8743	-2.58855	0.295039	-8.77361	1.73031e-18	3.3358e-17
CCNH	6563.25	-1.35856	0.154866	-8.77252	1.74708e-18	3.36588e-17
LSM7	847.722	0.79897	0.0910956	8.77068	1.77595e-18	3.41921e-17
SLC41A2	259.116	-1.87499	0.213801	-8.76977	1.79035e-18	3.44463e-17
ZNF850	1620.09	-1.09659	0.125051	-8.76909	1.80114e-18	3.46308e-17
CARD10	53.9723	3.03029	0.345615	8.76783	1.82144e-18	3.49976e-17
RPS3AP39	24.7824	-3.12813	0.356825	-8.76655	1.84227e-18	3.53507e-17
RPL23A	3112.58	0.566479	0.0646182	8.76657	1.84195e-18	3.53507e-17
AC004510.2	26.5381	1.75282	0.199965	8.76564	1.85712e-18	3.5612e-17
AC079466.1	93.2504	9.18638	1.04821	8.76386	1.88677e-18	3.61564e-17
RP11-111H3.1	11.1022	3.47594	0.396684	8.76249	1.90991e-18	3.65756e-17
C16orf86	157.51	1.02977	0.117525	8.76214	1.91585e-18	3.66404e-17
GCLC	4188.25	-0.931343	0.106291	-8.7622	1.91479e-18	3.66404e-17
AC073610.5	1058.85	0.960525	0.109624	8.76196	1.91883e-18	3.6673e-17
RP3-322L4.2	33.0955	2.27188	0.259332	8.76051	1.94365e-18	3.71227e-17
INPP5D	20084.7	0.677412	0.0773286	8.76018	1.94937e-18	3.72073e-17
C5orf30	649.574	-1.5892	0.181431	-8.75925	1.96557e-18	3.74917e-17
RC3H1-IT1	374.33	1.15494	0.131872	8.75808	1.9861e-18	3.78582e-17
FSTL5	12.6776	6.7617	0.772158	8.75688	2.00722e-18	3.82355e-17
RP13-452N2.1	21.9124	-2.60033	0.297036	-8.75424	2.05485e-18	3.9117e-17
MFSD2B	1123.15	-2.24596	0.256564	-8.75401	2.05897e-18	3.91694e-17
SNORA45	179.518	0.756102	0.0863974	8.75145	2.10634e-18	4.00442e-17
AC022182.3	104.654	2.46775	0.282036	8.74976	2.13812e-18	4.06215e-17
CTD-2240J17.1	10.0236	-2.61702	0.299131	-8.74876	2.15716e-18	4.09562e-17
CTD-2184D3.6	5.685	4.14392	0.473719	8.74763	2.17874e-18	4.13387e-17
NXPH3	7.95645	-3.06474	0.350447	-8.74524	2.22551e-18	4.21981e-17
IGHV1-12	11.4033	-3.22869	0.3692	-8.7451	2.22825e-18	4.22223e-17
MIR191	24.3054	2.31267	0.264459	8.74492	2.23168e-18	4.22595e-17
CLIP2	2598.71	1.14247	0.130658	8.74397	2.25057e-18	4.25891e-17
RP11-556E13.1	33.5653	2.60121	0.297555	8.74192	2.29176e-18	4.33401e-17
SERF2	9406.63	0.805014	0.0921156	8.73918	2.34816e-18	4.43776e-17
SNHG6	1961.81	0.812264	0.0929578	8.73799	2.37297e-18	4.48171e-17
HBG2	5194.59	4.06177	0.464865	8.73753	2.38265e-18	4.49705e-17
CTD-2240H23.2	50.4903	-1.90839	0.218431	-8.73677	2.39869e-18	4.52435e-17
RP11-266K4.9	102.175	2.27322	0.260282	8.73368	2.46513e-18	4.64662e-17
PVRL1	2707.28	-1.1806	0.13525	-8.72901	2.56917e-18	4.83956e-17
RP5-968P14.2	111.992	1.20133	0.137639	8.72811	2.58956e-18	4.87477e-17
ACTG1P1	49.9277	1.38168	0.158374	8.72415	2.68196e-18	5.04542e-17
NPC1L1	43.004	2.68006	0.307258	8.72253	2.72056e-18	5.11469e-17
SLC11A2	3695.05	-0.953598	0.109331	-8.72216	2.72948e-18	5.12811e-17
RP11-399K21.10	5.85481	2.5791	0.295792	8.71931	2.79908e-18	5.25544e-17
ZDHHC4	1248	0.583548	0.0669352	8.71811	2.82879e-18	5.30775e-17
RGS18	3259.4	-2.27225	0.26079	-8.71294	2.96102e-18	5.55226e-17
RP6-170F5.2	23.5069	3.49484	0.401175	8.71151	2.99863e-18	5.61912e-17
IL17B	2.98225	4.13955	0.475297	8.70939	3.05524e-18	5.72147e-17
RP11-385D13.1	100.008	0.973994	0.111876	8.70599	3.14814e-18	5.8916e-17
ANKRD32	1118.63	-0.905933	0.104072	-8.70487	3.17952e-18	5.94646e-17
ADAM33	13.6805	-2.85819	0.328383	-8.70383	3.20874e-18	5.99721e-17
STARD5	830.124	-1.35394	0.155573	-8.70293	3.23422e-18	6.04091e-17
RP11-462G12.1	61.515	2.53515	0.291308	8.70265	3.24213e-18	6.05176e-17
TMEM170B	9750.27	-1.6963	0.194931	-8.70205	3.25948e-18	6.08022e-17
PDGFB	116.823	-2.6378	0.303286	-8.69739	3.39615e-18	6.33104e-17
FUT1	625.554	-3.00167	0.345167	-8.6963	3.42885e-18	6.38788e-17
COL4A5	113.92	4.58542	0.527376	8.69477	3.47523e-18	6.47008e-17
PLCD4	76.7345	2.17188	0.249812	8.69407	3.49697e-18	6.50635e-17
MAPK11	245.431	1.94444	0.22367	8.69333	3.51968e-18	6.54438e-17
TEKT2	59.8319	1.70659	0.19632	8.69292	3.53246e-18	6.5639e-17
RP11-152H18.3	135.612	1.67629	0.192836	8.69278	3.53671e-18	6.56755e-17
RP11-325L7.1	46.5029	1.57351	0.181033	8.69187	3.56518e-18	6.61616e-17
POMT1	1257.28	0.834062	0.0959679	8.69105	3.59106e-18	6.65989e-17
RAP1A	4213.8	-0.708529	0.0815374	-8.68962	3.63654e-18	6.73988e-17
CTDSP1	8764.44	-0.974917	0.112195	-8.68949	3.64062e-18	6.74311e-17
SRPK3	95.4909	2.55937	0.294588	8.68797	3.6898e-18	6.82981e-17
SPIB	727.786	-1.57767	0.181607	-8.68728	3.71226e-18	6.86696e-17
RP11-344E13.4	37.4115	5.80432	0.668168	8.68691	3.72433e-18	6.88486e-17
RPS2P1	60.9881	1.82395	0.210138	8.67977	3.9657e-18	7.32636e-17
CTD-2616J11.4	21.5929	2.35436	0.271292	8.67833	4.01609e-18	7.41469e-17
TMEM39B	1151.1	0.716236	0.0825386	8.67759	4.04245e-18	7.45858e-17
DDX39B	27253.7	0.52484	0.0604853	8.67715	4.05802e-18	7.4825e-17
RP4-564F22.2	3068.61	0.793939	0.0915401	8.67312	4.2044e-18	7.74745e-17
RNF149	8664.69	-1.60303	0.184846	-8.67226	4.2361e-18	7.80088e-17
RP11-510M2.9	14.7869	5.94482	0.68553	8.67185	4.25143e-18	7.8241e-17
LINC00471	21.6981	1.83775	0.211956	8.67045	4.30425e-18	7.91624e-17
CREB1	4483.52	-0.691606	0.0797685	-8.67017	4.31477e-18	7.93052e-17
GGT8P	6.88354	-3.81286	0.439956	-8.66646	4.45765e-18	8.18792e-17
SLC1A6	4.59413	-3.46197	0.39951	-8.66555	4.49351e-18	8.24851e-17
RP11-473M20.8	65.6811	-2.4867	0.28697	-8.66537	4.50049e-18	8.25607e-17
CDK1	1724.98	-1.70672	0.196992	-8.66388	4.55963e-18	8.35922e-17
HENMT1	1347.26	1.30754	0.150957	8.66168	4.64877e-18	8.51722e-17
IGLJ3	11.0738	-2.33426	0.269548	-8.65992	4.72108e-18	8.64421e-17
WDFY2	3376.43	1.07091	0.12374	8.65456	4.94816e-18	9.05422e-17
RP11-309I15.1	7.46562	3.36685	0.389043	8.6542	4.96398e-18	9.0774e-17
CRAMP1L	5246.97	0.680466	0.0786862	8.64784	5.24814e-18	9.58936e-17
SCLT1	2488.82	-0.731874	0.0846314	-8.64779	5.25061e-18	9.58936e-17
RP5-1160K1.3	169.587	-1.29488	0.149744	-8.6473	5.27322e-18	9.62454e-17
TMEM14C	2118.39	-1.35836	0.157112	-8.64578	5.34395e-18	9.74745e-17
BEND2	174.809	-4.09415	0.473644	-8.64394	5.4305e-18	9.89905e-17
LA16c-349E10.1	57.6839	2.37187	0.274497	8.64077	5.58359e-18	1.01717e-16
FNDC7	100.776	2.72581	0.315508	8.63942	5.64981e-18	1.02858e-16
ZCWPW1	214.454	1.06252	0.122986	8.63932	5.65499e-18	1.02887e-16
TXNRD1	8273.73	0.987912	0.114376	8.63737	5.75222e-18	1.04537e-16
DEK	6684.51	-0.851541	0.0985882	-8.63736	5.75293e-18	1.04537e-16
IGHV1-58	39.044	-2.3721	0.274654	-8.63669	5.78672e-18	1.05085e-16
SH3RF2	11.7079	-2.79595	0.323749	-8.63617	5.81299e-18	1.05495e-16
AC021016.6	232.911	-2.25131	0.260724	-8.63486	5.88007e-18	1.06645e-16
AC132217.4	100.882	-3.20358	0.371022	-8.63448	5.89973e-18	1.06934e-16
CASC5	4162.28	-1.22542	0.141949	-8.63281	5.98619e-18	1.08433e-16
RP11-214C8.5	1149.93	-1.08308	0.125471	-8.63217	6.01979e-18	1.08973e-16
FAM83D	986.148	-1.45961	0.169106	-8.63132	6.06493e-18	1.09722e-16
SYCE2	84.608	1.26105	0.146122	8.63011	6.12916e-18	1.10814e-16
GYG2	140.825	2.66735	0.30908	8.62997	6.13694e-18	1.10885e-16
RP4-728D4.2	186.887	1.49312	0.173046	8.62845	6.21904e-18	1.12227e-16
MARS2	855.374	0.896884	0.103944	8.62849	6.21659e-18	1.12227e-16
ANKH	2341.96	-1.75646	0.203607	-8.62671	6.31421e-18	1.13873e-16
ARHGEF17	1374.73	1.62624	0.188547	8.62508	6.4047e-18	1.15361e-16
GTDC2	766.83	-1.26158	0.146268	-8.6251	6.40375e-18	1.15361e-16
RP11-797A18.3	118.05	-1.83512	0.212812	-8.62319	6.51152e-18	1.17211e-16
TLE6	34.6791	2.66492	0.309071	8.62237	6.55817e-18	1.17977e-16
SHANK1	918.539	2.15182	0.249666	8.6188	6.76596e-18	1.21639e-16
C1orf138	309.99	-2.09566	0.24316	-8.61843	6.78773e-18	1.21955e-16
GDF10	8.44362	-2.59759	0.301426	-8.61767	6.83327e-18	1.22696e-16
CTD-2006C1.6	98.0196	-2.21845	0.257475	-8.61616	6.92377e-18	1.24244e-16
RP11-17A4.2	10.4285	5.61666	0.651901	8.61582	6.94404e-18	1.2453e-16
RP11-930O11.2	6.84337	-4.7124	0.546977	-8.61535	6.97267e-18	1.24965e-16
CNIH4	1527.64	0.943695	0.109545	8.6147	7.0122e-18	1.25596e-16
ZC3H10	645.511	0.803241	0.0932542	8.61346	7.08849e-18	1.26883e-16
TJP2	1479.27	-1.15717	0.13437	-8.61179	7.19265e-18	1.28667e-16
LAMP5	2613.88	3.46722	0.402717	8.60956	7.3342e-18	1.31118e-16
KCNQ4	78.0013	-1.36524	0.158586	-8.60884	7.38044e-18	1.31863e-16
ZNRF1	1961.28	0.903415	0.104942	8.60869	7.39024e-18	1.31886e-16
RP11-104H15.7	92.0862	1.65327	0.192047	8.60868	7.39087e-18	1.31886e-16
MEGF11	36.7707	-2.88425	0.33505	-8.60842	7.40771e-18	1.32104e-16
LINC00340	49.4657	2.9579	0.343616	8.60815	7.42483e-18	1.32327e-16
TMEM98	67.9575	-3.34128	0.388221	-8.60663	7.52407e-18	1.34013e-16
FXC1	2952.94	0.699828	0.0813228	8.60556	7.59423e-18	1.35179e-16
OPCML	38.7586	6.36768	0.740025	8.60468	7.65301e-18	1.36102e-16
AP000688.8	61.4773	6.80312	0.790634	8.60464	7.65554e-18	1.36102e-16
RP11-626G11.4	9.2687	3.10383	0.360751	8.60382	7.7109e-18	1.37002e-16
MEGF8	3117.29	1.10032	0.127901	8.60294	7.77021e-18	1.3797e-16
LINC00327	19.6783	2.11609	0.245993	8.60224	7.81747e-18	1.38724e-16
RP13-942N8.1	34.2908	0.988642	0.114958	8.6	7.97141e-18	1.41368e-16
SORBS2	24.1826	-2.85497	0.332033	-8.59845	8.08015e-18	1.43209e-16
CTA-392E5.1	11.7442	-2.47581	0.287954	-8.59795	8.11497e-18	1.43737e-16
WIPF3	56.0132	-3.61264	0.420266	-8.59606	8.24982e-18	1.46036e-16
SEMA3C	567.124	-3.19384	0.371771	-8.59087	8.63163e-18	1.52701e-16
BX649553.2	41.3994	-1.98276	0.230826	-8.58986	8.7078e-18	1.53954e-16
FAM211A	476.706	-1.80703	0.210426	-8.58749	8.88874e-18	1.57056e-16
HEBP1	1796.47	-1.05871	0.1233	-8.58647	8.96848e-18	1.58368e-16
DHPS	1822.34	0.77643	0.0904405	8.58498	9.08527e-18	1.60332e-16
IRF4	6125.17	-2.4331	0.28342	-8.5848	9.0997e-18	1.60488e-16
EID3	794.737	1.32164	0.15397	8.58377	9.18124e-18	1.61827e-16
IGKV2D-24	12.5375	-3.05208	0.355583	-8.58333	9.21664e-18	1.62352e-16
C1orf50	441.336	0.728496	0.0848778	8.58288	9.25261e-18	1.62886e-16
FAM40A	3363.12	0.614445	0.071594	8.58236	9.29467e-18	1.63526e-16
PCDH18	174.557	-3.91168	0.455848	-8.58111	9.39616e-18	1.6521e-16
DNAJC27-AS1	87.4751	1.36989	0.159674	8.57927	9.54787e-18	1.67775e-16
GATM	679.338	2.13374	0.248782	8.57673	9.76121e-18	1.7142e-16
IGLV3-16	21.8226	-2.75118	0.320793	-8.57617	9.80818e-18	1.7214e-16
MTL5	1014.43	1.33696	0.15594	8.57357	1.00328e-17	1.75868e-16
KDELC1	76.0659	-1.77442	0.206963	-8.57363	1.00272e-17	1.75868e-16
CELSR3	1234.76	1.96527	0.22924	8.573	1.00825e-17	1.7663e-16
UTP14C	1639.89	-0.765738	0.0893213	-8.57285	1.00955e-17	1.76751e-16
RPS10	2851.03	0.733538	0.0855787	8.57151	1.02138e-17	1.78714e-16
ADAMTSL3	53.3631	-4.10392	0.47887	-8.57001	1.03476e-17	1.80945e-16
RP11-98I9.4	278.615	0.867709	0.101275	8.56782	1.05467e-17	1.84314e-16
SECTM1	1011.95	-2.31009	0.269651	-8.56697	1.06248e-17	1.85566e-16
IGKV2-26	6.97229	-2.77958	0.324505	-8.56561	1.07508e-17	1.87653e-16
TMEM212-AS1	14.5478	7.16798	0.836972	8.56418	1.08851e-17	1.89882e-16
USP15	14690.3	-1.01203	0.118191	-8.56273	1.10229e-17	1.92169e-16
S1PR3	1184.5	-1.99918	0.233506	-8.56159	1.11321e-17	1.93956e-16
RFPL3-AS1	123.731	2.13167	0.248986	8.56141	1.11496e-17	1.94144e-16
C21orf7	1304.33	-2.40533	0.281051	-8.55834	1.14507e-17	1.99267e-16
CCL25	10.02	2.66123	0.310959	8.55813	1.14717e-17	1.99456e-16
MYO10	217.906	-2.21489	0.258807	-8.55809	1.14755e-17	1.99456e-16
PRKRIP1	1533.32	0.764978	0.0893932	8.55746	1.15384e-17	2.00428e-16
SPATA9	36.7275	2.78686	0.325685	8.55691	1.15936e-17	2.01265e-16
KNDC1	73.5271	-3.12597	0.365353	-8.55602	1.16828e-17	2.02692e-16
WT1	101.145	4.89358	0.571954	8.55589	1.16964e-17	2.02805e-16
FTH1P22	18.2855	-3.06163	0.358098	-8.54971	1.23402e-17	2.1384e-16
HSCB	220.547	0.787442	0.0921215	8.54786	1.25396e-17	2.17165e-16
ANKRD18B	238.025	3.8514	0.450617	8.54694	1.26395e-17	2.18763e-16
NEK1	1373.9	-0.682268	0.079832	-8.54629	1.27108e-17	2.19865e-16
PROX1	22.8827	2.83967	0.33229	8.54574	1.27716e-17	2.20784e-16
TRDJ1	11.1225	-2.73127	0.319713	-8.54289	1.30904e-17	2.26159e-16
RP11-57H12.2	92.4515	-3.35791	0.393305	-8.53768	1.3694e-17	2.36446e-16
CD1E	42.4651	-3.29293	0.385788	-8.5356	1.39432e-17	2.40605e-16
RP11-432I13.3	3.07555	4.24618	0.497591	8.53349	1.41999e-17	2.44868e-16
RP11-209A2.1	9.24634	6.05378	0.709419	8.53343	1.42073e-17	2.44868e-16
MYO3A	25.4303	-3.0162	0.353465	-8.53322	1.42326e-17	2.45157e-16
RP11-385J1.2	7.34693	3.5438	0.415495	8.52911	1.47476e-17	2.53876e-16
CTB-26E19.1	111.025	2.54699	0.298632	8.52888	1.47771e-17	2.54231e-16
BAHCC1	7800.58	1.56627	0.183691	8.52661	1.50698e-17	2.59112e-16
RP11-887P2.5	9.54451	4.95525	0.581265	8.52495	1.52875e-17	2.62698e-16
MIR144	5.39928	-3.8134	0.447466	-8.5222	1.56546e-17	2.68847e-16
ETV6	5715.37	0.89613	0.105159	8.52165	1.57299e-17	2.69978e-16
RP1-45N11.1	16.8201	-2.82318	0.331302	-8.52147	1.57537e-17	2.70226e-16
PLCD3	303.412	1.57002	0.184258	8.5208	1.58457e-17	2.71642e-16
CLEC6A	89.2711	-3.17278	0.372417	-8.51942	1.6035e-17	2.74724e-16
RAD54L2	3659.53	0.639301	0.0750424	8.51919	1.60667e-17	2.75103e-16
SLC1A4	4186.76	1.25339	0.147174	8.51637	1.64626e-17	2.81714e-16
AC141928.1	31.5642	5.88548	0.691158	8.51539	1.66036e-17	2.83959e-16
RP11-768B22.2	12.3776	-2.47799	0.291021	-8.51479	1.66891e-17	2.8525e-16
ASGR1	203.183	-1.62228	0.190533	-8.51443	1.67417e-17	2.8598e-16
SNAP25	42.4082	4.08159	0.47957	8.51093	1.72544e-17	2.94563e-16
AZGP1	2.47913	-3.74083	0.439813	-8.50549	1.80825e-17	3.08518e-16
ABCC5	4285.91	-1.09519	0.128775	-8.50475	1.81991e-17	3.10322e-16
CHRNA6	13.4308	3.00787	0.353772	8.5023	1.85875e-17	3.16758e-16
ALG14	124.335	-1.01115	0.118955	-8.50025	1.89182e-17	3.22202e-16
CTPS1	3308.33	0.716759	0.0843647	8.49596	1.96299e-17	3.33928e-16
RP4-781K5.8	37.8376	1.84582	0.217259	8.49596	1.96298e-17	3.33928e-16
HUWE1	37694.4	0.494354	0.0581908	8.49541	1.9724e-17	3.35331e-16
SENP6	12113.1	1.13036	0.133058	8.49522	1.9755e-17	3.3566e-16
CTC-436K13.2	6.79488	-3.68101	0.433387	-8.49358	2.00371e-17	3.40252e-16
RP11-13K12.5	10.6481	-3.53856	0.416739	-8.49106	2.04756e-17	3.47494e-16
POM121	5732.8	0.779275	0.0917839	8.49032	2.06062e-17	3.49504e-16
ARF3	12469.8	0.937239	0.11046	8.48486	2.15985e-17	3.66118e-16
ZNF676	2.38673	-4.10971	0.484411	-8.48395	2.17678e-17	3.68771e-16
RP11-351O1.3	2.52313	4.63568	0.54655	8.4817	2.21925e-17	3.75744e-16
FAM183B	98.7757	1.61939	0.190963	8.48008	2.25041e-17	3.80797e-16
UBE2Q2P1	361.796	1.25499	0.148001	8.47963	2.25902e-17	3.82029e-16
RP1-151F17.1	109.941	1.79487	0.211722	8.47749	2.30101e-17	3.88901e-16
RAB10	5636.57	-0.848479	0.100121	-8.4745	2.36093e-17	3.98795e-16
MGAT3	1110.03	-2.33435	0.275505	-8.47298	2.39191e-17	4.03792e-16
MIR1302-5	13.1378	-3.03277	0.358028	-8.47077	2.43772e-17	4.11283e-16
SCG5	85.2169	2.10976	0.24908	8.47022	2.44922e-17	4.1298e-16
AGR2	7.77128	5.46537	0.645324	8.46919	2.47114e-17	4.16434e-16
RP11-242D8.3	33.8865	1.25998	0.148774	8.46908	2.47338e-17	4.16567e-16
ARV1	602.258	-1.2112	0.143059	-8.46641	2.53073e-17	4.25976e-16
FAM114A2	992.913	-0.669844	0.0791209	-8.46608	2.53785e-17	4.26925e-16
GPR107	5379.21	0.495394	0.0585391	8.46261	2.61456e-17	4.39572e-16
HDAC11-AS1	17.2664	1.84923	0.218584	8.46002	2.6732e-17	4.4917e-16
ARSG	997.6	-1.61677	0.191131	-8.459	2.69692e-17	4.5289e-16
SLC4A11	39.335	2.04438	0.241693	8.45857	2.70673e-17	4.54272e-16
MSX2	24.5551	4.34784	0.514191	8.4557	2.77416e-17	4.65319e-16
PICALM	14863.7	-0.889848	0.105239	-8.4555	2.77884e-17	4.65832e-16
LYPD8	8.15897	3.40465	0.402679	8.45499	2.79119e-17	4.6763e-16
UCK1	1004.1	0.609768	0.0721354	8.4531	2.8367e-17	4.74978e-16
FBXO24	52.3083	1.02872	0.121701	8.45285	2.84265e-17	4.75535e-16
SBSPON	15.3665	-3.29918	0.390305	-8.45283	2.84333e-17	4.75535e-16
UFC1	2339.25	0.856466	0.101349	8.45067	2.89641e-17	4.83629e-16
CTD-2267D19.3	176.956	1.62639	0.192454	8.45078	2.8937e-17	4.83629e-16
IL7	87.0738	-1.97057	0.233185	-8.45065	2.89677e-17	4.83629e-16
JSRP1	23.2518	-1.73828	0.205731	-8.44929	2.93087e-17	4.8904e-16
CD226	1046.45	-2.21617	0.262352	-8.44731	2.98083e-17	4.97087e-16
SIK1	19278.3	-1.94272	0.229992	-8.4469	2.99128e-17	4.98542e-16
STAB2	100.184	-3.06706	0.363109	-8.44668	2.9971e-17	4.99125e-16
EDC4	6424.88	0.671375	0.0794843	8.44663	2.99825e-17	4.99125e-16
RP11-25I15.3	4.81024	5.5594	0.658221	8.4461	3.01205e-17	5.01131e-16
MYB	10450.6	1.23181	0.14585	8.44571	3.02194e-17	5.02488e-16
ACTA2	388.097	1.87146	0.221665	8.44275	3.0996e-17	5.15103e-16
RP3-430N8.8	87.1236	-2.95831	0.350415	-8.4423	3.11146e-17	5.16775e-16
QRFP	7.86514	3.12854	0.370633	8.44107	3.14455e-17	5.2197e-16
KIAA1211	659.428	-2.60733	0.308919	-8.44018	3.16841e-17	5.25627e-16
RP11-612B6.2	30.9178	-1.09911	0.130237	-8.43932	3.19179e-17	5.292e-16
FGL2	15452.2	-2.13077	0.252561	-8.43664	3.26577e-17	5.41155e-16
RP11-574K11.20	592.974	1.09489	0.12978	8.43652	3.26935e-17	5.41409e-16
GHRL	257.224	1.31484	0.155853	8.43646	3.27106e-17	5.41409e-16
PPP6R1	15897.7	0.623444	0.0739059	8.43565	3.29375e-17	5.44851e-16
LRRFIP1P1	255.896	1.08721	0.128885	8.43549	3.2983e-17	5.45289e-16
RP5-890E16.2	52.2999	1.50068	0.177929	8.43418	3.33519e-17	5.51073e-16
GAR1	576.457	-0.843174	0.0999784	-8.43357	3.35288e-17	5.53678e-16
EDEM2	2434.73	0.744664	0.0883252	8.43093	3.4294e-17	5.65988e-16
CDC7	1229.18	-0.970788	0.115157	-8.43012	3.45313e-17	5.69252e-16
RP11-645N11.2	42.0633	3.54516	0.420533	8.43014	3.4525e-17	5.69252e-16
C22orf28	3168.44	0.801857	0.0951289	8.42916	3.48148e-17	5.73598e-16
ZNF611	1638.49	-0.60394	0.0716507	-8.42895	3.48768e-17	5.74291e-16
FGFR3	156.486	-1.93143	0.229149	-8.4287	3.49538e-17	5.75229e-16
SNORD52	40.1802	1.0926	0.129696	8.42433	3.62807e-17	5.96724e-16
APTX	899.731	0.410148	0.0487243	8.41773	3.83861e-17	6.30992e-16
SMARCD2	4124.21	0.546348	0.0649101	8.41699	3.86264e-17	6.3458e-16
SLC40A1	5265.96	-1.63235	0.193951	-8.41631	3.88541e-17	6.37956e-16
IRX1	18.4942	-3.62435	0.430697	-8.41509	3.926e-17	6.44253e-16
FDXR	327.522	1.27701	0.151772	8.41405	3.96094e-17	6.49616e-16
GPR56	2210.95	-2.27768	0.270722	-8.41335	3.98475e-17	6.5315e-16
OSCAR	1458.08	-2.7174	0.323058	-8.41148	4.04876e-17	6.63265e-16
EPS8L1	132.27	1.5933	0.189448	8.41019	4.09351e-17	6.70213e-16
PINLYP	101.418	1.91252	0.227416	8.4098	4.10695e-17	6.72031e-16
CTC-479C5.10	1364.91	0.627786	0.0746738	8.40705	4.2045e-17	6.87602e-16
MYLK	959.246	-2.46242	0.292964	-8.40521	4.27106e-17	6.98091e-16
KCTD1	350.003	1.66007	0.197506	8.40512	4.27421e-17	6.98211e-16
DECR1	1761.57	-0.800348	0.0952251	-8.4048	4.28601e-17	6.9974e-16
PAPPA	218.466	-4.16326	0.495494	-8.40224	4.38048e-17	7.14758e-16
PARVG	15874	0.914027	0.108798	8.40115	4.42121e-17	7.20995e-16
CANT1	3301.36	0.814414	0.0969452	8.40077	4.43576e-17	7.22958e-16
C12orf39	112.347	-2.84023	0.338188	-8.39838	4.52683e-17	7.37385e-16
GNE	2490.2	0.637261	0.0758805	8.39822	4.53294e-17	7.37962e-16
B3GALNT1	724.848	-1.49348	0.17787	-8.39649	4.60039e-17	7.48518e-16
C2orf88	1085.51	-2.69545	0.321037	-8.39606	4.61725e-17	7.50838e-16
BAI3	36.6244	-3.10127	0.369379	-8.39592	4.6226e-17	7.51284e-16
CTA-85E5.10	15.8661	3.88882	0.46333	8.39319	4.7311e-17	7.68484e-16
TTBK1	11.504	3.43968	0.410132	8.38677	4.99692e-17	8.11203e-16
PI4K2B	2036.14	-0.608898	0.0726169	-8.38507	5.06948e-17	8.22519e-16
RP11-114J13.1	3.80783	4.39497	0.524219	8.38384	5.12286e-17	8.30712e-16
CSRNP3	12.2712	-3.33023	0.397246	-8.3833	5.1465e-17	8.34075e-16
THBS1	86596.2	-3.76589	0.44925	-8.3826	5.17702e-17	8.38549e-16
C17orf104	25.3974	1.99768	0.238326	8.38211	5.19864e-17	8.41577e-16
DNAJC27	747.882	0.644704	0.0769156	8.38196	5.20533e-17	8.42186e-16
RFPL2	34.0566	-2.2725	0.271133	-8.38149	5.22626e-17	8.45098e-16
SYT2	32.7469	4.14331	0.494354	8.38125	5.23691e-17	8.46344e-16
PARP8	15370.8	1.20271	0.143539	8.37899	5.33859e-17	8.62294e-16
MRPS5	1955.51	0.713515	0.0851682	8.37772	5.3962e-17	8.70622e-16
TFRC	46965.4	-1.5238	0.181887	-8.37772	5.39621e-17	8.70622e-16
RP13-578N3.3	20.3096	-2.69069	0.321411	-8.3715	5.68909e-17	9.17362e-16
KLHL13	471.836	2.21205	0.264339	8.36822	5.84935e-17	9.42676e-16
NPLOC4	10130.9	0.625482	0.0747536	8.36726	5.89757e-17	9.49914e-16
AC006014.7	162.525	0.908337	0.108563	8.36691	5.91488e-17	9.52171e-16
RP11-69L16.5	21.2538	1.00281	0.119856	8.36682	5.91956e-17	9.5239e-16
SNORD33	64.7005	1.14933	0.137382	8.36595	5.9632e-17	9.58875e-16
DDX39A	7944.63	0.844013	0.100892	8.36554	5.98382e-17	9.61118e-16
QPCT	1038.65	-2.64629	0.31633	-8.3656	5.98098e-17	9.61118e-16
ZNF90	211.524	-2.01338	0.240699	-8.36473	6.02549e-17	9.6727e-16
ZNF697	355.753	-1.87938	0.224749	-8.36214	6.15901e-17	9.88153e-16
FBXL19	1968.39	0.976587	0.116808	8.36064	6.2377e-17	1.00022e-15
IGHV3-72	186.631	-3.02589	0.362015	-8.35846	6.354e-17	1.0183e-15
RPS4XP16	76.2623	1.41783	0.169634	8.35821	6.3678e-17	1.01995e-15
TRIM40	22.3457	-3.73337	0.446813	-8.35554	6.51346e-17	1.0427e-15
RALY	5442.78	0.628822	0.075268	8.35444	6.5746e-17	1.0519e-15
CCNE2	874.196	-1.30254	0.155933	-8.3532	6.64398e-17	1.06241e-15
PLCL2	3892.72	-1.14884	0.137548	-8.35227	6.69652e-17	1.07022e-15
ZNF492	165.85	-2.4164	0.289343	-8.35131	6.75072e-17	1.07828e-15
RP11-462G12.2	18.5516	2.59376	0.310591	8.35106	6.76524e-17	1.07991e-15
AC144831.1	444.451	-1.77231	0.212227	-8.35101	6.76842e-17	1.07991e-15
EGR3	1856.52	-2.58319	0.309353	-8.3503	6.80901e-17	1.08578e-15
HMGB1P21	9.72742	-2.23121	0.267239	-8.34911	6.87774e-17	1.09614e-15
SMG5	7368.27	0.739704	0.088598	8.349	6.88447e-17	1.0966e-15
GPI	11836.7	0.970644	0.116274	8.34793	6.94684e-17	1.10592e-15
SNORD95	31.4861	0.93587	0.112122	8.34687	7.00963e-17	1.1153e-15
RP11-925D8.5	229.148	-3.61675	0.433355	-8.34592	7.06588e-17	1.12363e-15
PDE4B	10963.5	-1.73078	0.207404	-8.34497	7.12322e-17	1.13212e-15
HMMR	1317.56	-1.50908	0.180869	-8.34349	7.21265e-17	1.1457e-15
PDE3A	249.793	-2.92411	0.350617	-8.33989	7.43623e-17	1.18057e-15
SMCR7	410.408	0.724966	0.0869283	8.33981	7.44088e-17	1.18066e-15
MLLT10	5499.14	0.689019	0.08262	8.33962	7.45316e-17	1.18195e-15
TLK2P1	238.743	0.750061	0.0899577	8.33792	7.56066e-17	1.19834e-15
AC007381.3	35.5996	-2.2802	0.27348	-8.33773	7.57298e-17	1.19963e-15
RP3-510D11.2	3.46712	3.41589	0.409812	8.33525	7.73367e-17	1.22441e-15
GRAMD1C	77.4989	-2.14081	0.256931	-8.33222	7.93394e-17	1.25543e-15
GPR155	951.646	-1.75387	0.210499	-8.33198	7.94998e-17	1.25728e-15
TMEM183A	2617.24	0.737908	0.0885755	8.33083	8.0277e-17	1.26887e-15
USP35	798.808	1.10293	0.132399	8.33035	8.06044e-17	1.27335e-15
CTC-479C5.12	4218.13	0.876593	0.10524	8.32949	8.11898e-17	1.28189e-15
OTUD4	7406.86	0.593537	0.0712695	8.32807	8.21705e-17	1.29666e-15
RHOBTB2	1761.93	1.19552	0.143555	8.32795	8.22545e-17	1.29728e-15
SLC41A3	1080.09	0.626877	0.0752806	8.3272	8.27748e-17	1.30477e-15
MYLK3	64.3517	2.24544	0.269856	8.32087	8.7323e-17	1.37571e-15
XXbac-B135H6.15	123.774	1.75716	0.211192	8.32022	8.77979e-17	1.38243e-15
SNORD116-20	49.1628	1.43937	0.173036	8.31833	8.92091e-17	1.40388e-15
KIAA1551	12571.2	-1.22819	0.147663	-8.31749	8.98474e-17	1.41161e-15
IGHV3-66	63.4119	-3.36825	0.404958	-8.31753	8.98131e-17	1.41161e-15
RP11-568N6.1	218.913	1.40622	0.169067	8.31753	8.98185e-17	1.41161e-15
EMC6	383.836	0.822304	0.0988751	8.31659	9.05307e-17	1.42157e-15
SNORA71C	143.275	0.926501	0.111416	8.31569	9.122e-17	1.43162e-15
SLC16A9	407.548	-2.55865	0.307764	-8.3137	9.27612e-17	1.45501e-15
RP11-196G18.22	1041.17	1.19842	0.144159	8.31313	9.32113e-17	1.46048e-15
SULF2	4805.72	-2.27554	0.273726	-8.31319	9.31641e-17	1.46048e-15
COQ6	810.52	0.561049	0.0674915	8.31289	9.33973e-17	1.4626e-15
IGLV10-54	43.2668	-3.21923	0.387283	-8.31234	9.38297e-17	1.46857e-15
ZNF876P	70.9422	-1.63707	0.197073	-8.30693	9.82063e-17	1.53624e-15
CTD-2262B20.1	156.955	1.6862	0.20306	8.30398	1.00682e-16	1.57411e-15
TARBP1	7944.7	1.16781	0.140635	8.30382	1.0082e-16	1.57541e-15
SLC20A1	8710.07	-0.790137	0.0951701	-8.30236	1.0206e-16	1.59392e-15
HAPLN4	36.0246	2.949	0.355354	8.29878	1.05185e-16	1.64183e-15
ELP5	1154.05	0.730029	0.087986	8.2971	1.06684e-16	1.66433e-15
RP1-117O3.2	7.12896	4.3191	0.520682	8.29509	1.08505e-16	1.69182e-15
FAM110C	11.7559	-3.09995	0.373785	-8.29339	1.10061e-16	1.71423e-15
IGLV4-60	38.7375	-2.67208	0.322192	-8.29341	1.10043e-16	1.71423e-15
SHD	94.4721	-2.71723	0.327646	-8.2932	1.10244e-16	1.71614e-15
RP11-216N14.5	14.2432	3.48648	0.420517	8.29093	1.12364e-16	1.7482e-15
SIAE	1041.72	1.27894	0.154261	8.29079	1.12496e-16	1.74931e-15
TOP2A	10010.9	-1.51673	0.182955	-8.29016	1.13092e-16	1.75721e-15
WBSCR16	600.373	0.658005	0.0793722	8.29013	1.13126e-16	1.75721e-15
RBM15	5983.69	0.646622	0.0780136	8.28858	1.14612e-16	1.77933e-15
TBX21	672.993	-2.46721	0.297692	-8.28777	1.15387e-16	1.79039e-15
TIAF1	5329.11	0.913585	0.110241	8.28718	1.15965e-16	1.79839e-15
SLC9A6	2077.38	0.566961	0.0684356	8.2846	1.18511e-16	1.83689e-15
CYP27B1	186.12	1.34363	0.162187	8.28447	1.18637e-16	1.83772e-15
HAVCR2	2088.77	-1.62301	0.195911	-8.28441	1.18692e-16	1.83772e-15
ILDR2	203.542	2.56772	0.309958	8.2841	1.19006e-16	1.84159e-15
COQ3	132.048	-1.04587	0.126268	-8.28291	1.20204e-16	1.85913e-15
ZNF441	383.837	-1.52854	0.184575	-8.28142	1.21715e-16	1.88148e-15
NDUFB4	1014.6	0.622057	0.0751278	8.27998	1.23194e-16	1.90333e-15
RP11-214O1.3	152.538	-1.94363	0.234778	-8.2786	1.24637e-16	1.92355e-15
RP11-429J17.6	24.8168	2.22108	0.268291	8.27862	1.24608e-16	1.92355e-15
LEPREL1	134.203	-2.48681	0.300467	-8.27649	1.2686e-16	1.95682e-15
RCC1	3123.26	1.06137	0.128241	8.27633	1.27025e-16	1.9583e-15
CAST	12027.4	-0.952084	0.115062	-8.27455	1.28943e-16	1.98682e-15
CS	8137.77	0.56062	0.0677552	8.2742	1.29321e-16	1.99157e-15
HSPA2	473.202	2.78615	0.336751	8.27361	1.29962e-16	2.00037e-15
FBXL19-AS1	406.733	1.05447	0.127467	8.27251	1.3117e-16	2.01788e-15
TLN2	2151.69	-1.51361	0.182999	-8.27113	1.3269e-16	2.04018e-15
ESRP1	6.13839	-3.58666	0.433675	-8.27037	1.33543e-16	2.0522e-15
CTB-43E15.3	6.58216	-3.00672	0.363603	-8.26924	1.34817e-16	2.07068e-15
RP11-393B14.1	169.686	0.947569	0.114591	8.26917	1.34898e-16	2.07081e-15
BMP2K	7567.82	-0.999493	0.120875	-8.26879	1.35329e-16	2.07632e-15
SYDE2	220.971	-1.9404	0.234787	-8.26452	1.40255e-16	2.15075e-15
MIR3155A	20.0651	-1.50389	0.18199	-8.26362	1.41326e-16	2.16602e-15
CNN2P9	105.055	1.28304	0.155273	8.26313	1.41903e-16	2.17371e-15
IGHV4-34	396.45	-2.03906	0.246796	-8.2621	1.43128e-16	2.1913e-15
AC012368.1	25.3644	-2.5497	0.308625	-8.26148	1.43878e-16	2.20161e-15
USP6NL	1923.24	-0.810064	0.0980565	-8.26119	1.44224e-16	2.20574e-15
NXPE2	3.10896	-3.51687	0.425816	-8.25914	1.4672e-16	2.24273e-15
DEFA4	587.123	3.19851	0.387284	8.25882	1.47116e-16	2.24758e-15
SNORD36B	39.4409	0.903725	0.109448	8.25714	1.49209e-16	2.27835e-15
CDC123	2039.24	0.601222	0.0728373	8.2543	1.5279e-16	2.3318e-15
MFSD2A	1016.61	1.50833	0.182762	8.25297	1.54506e-16	2.35672e-15
TNIP2	1756.04	0.827334	0.100263	8.25167	1.562e-16	2.3813e-15
ARMC5	2270.2	1.14326	0.138588	8.24933	1.59288e-16	2.4271e-15
PHKA2	5718.44	0.736795	0.0893215	8.2488	1.59989e-16	2.43648e-15
AC079767.2	636.712	-0.809176	0.0981136	-8.24733	1.61968e-16	2.46532e-15
USE1	411.213	0.630202	0.0764286	8.24563	1.64285e-16	2.49928e-15
LA16c-431H6.6	3100.24	0.679766	0.0824475	8.24484	1.65387e-16	2.5147e-15
SLPI	93.0805	2.22897	0.270352	8.2447	1.6558e-16	2.51631e-15
SDF2L1	836.12	1.09386	0.132676	8.24457	1.65759e-16	2.5177e-15
CDK3	529.389	0.818289	0.0992813	8.24212	1.69184e-16	2.56837e-15
CDC14B	418.603	-1.88997	0.229336	-8.24104	1.70716e-16	2.59025e-15
ASF1A	995.127	-0.935721	0.113555	-8.24023	1.71886e-16	2.60663e-15
DTNA	530.573	3.08164	0.373983	8.24005	1.72143e-16	2.60916e-15
PEAK1	4289.33	-0.927513	0.112572	-8.23928	1.73251e-16	2.62456e-15
RPL7AP64	44.9256	-3.17631	0.385559	-8.23818	1.74846e-16	2.64734e-15
RP11-550F7.1	45.264	2.87044	0.348513	8.23626	1.77684e-16	2.6889e-15
LRRC17	41.2091	1.95765	0.237724	8.23496	1.7962e-16	2.71677e-15
HHEX	2142.76	1.12065	0.136091	8.23455	1.80233e-16	2.72461e-15
AE000658.22	7.97765	2.92628	0.355391	8.23396	1.81131e-16	2.73674e-15
CTSE	1116.47	-3.3793	0.410468	-8.2328	1.8288e-16	2.76172e-15
IGKV1D-12	35.1375	-3.23448	0.39295	-8.23128	1.85219e-16	2.79557e-15
RN7SKP9	145.464	1.02508	0.124541	8.23086	1.8587e-16	2.80394e-15
RP11-684O24.1	17.0177	2.00903	0.244138	8.22908	1.88654e-16	2.84443e-15
RNU6-60	44.9625	-1.31891	0.160381	-8.22356	1.97556e-16	2.9771e-15
AC093673.5	402.812	1.33365	0.162178	8.22337	1.97857e-16	2.98007e-15
RP11-439A17.9	14.196	2.87175	0.349278	8.22197	2.00184e-16	3.01355e-15
SLA	10044.9	-1.40514	0.170908	-8.22164	2.00747e-16	3.02044e-15
IL23A	105.273	1.96165	0.238618	8.22086	2.02042e-16	3.03675e-15
PHKG1	296.171	2.16326	0.263142	8.22089	2.02001e-16	3.03675e-15
LGMN	591.346	-1.80967	0.220149	-8.22023	2.03121e-16	3.05137e-15
SNX33	950.2	1.15792	0.140909	8.21749	2.07809e-16	3.12017e-15
PPOX	1645.4	-1.2325	0.150018	-8.21569	2.10945e-16	3.1656e-15
HSP90AB1	38275.3	0.774057	0.0942189	8.21552	2.11243e-16	3.16842e-15
RP11-925D8.2	42.8978	-3.44894	0.419823	-8.21522	2.11774e-16	3.17474e-15
TNFRSF11B	9.63209	-3.85769	0.469629	-8.21433	2.13346e-16	3.19663e-15
AC073610.1	3750.96	0.96791	0.117845	8.21341	2.14993e-16	3.21964e-15
HSPG2	3579.7	1.47148	0.179181	8.21228	2.17031e-16	3.24847e-15
SYMPK	6008.15	0.69796	0.0849909	8.21216	2.17237e-16	3.24986e-15
MIR4420	179.357	-1.34788	0.164146	-8.21146	2.18509e-16	3.2672e-15
HPD	34.732	2.86446	0.348859	8.21095	2.19447e-16	3.27951e-15
SCAMP3	1519.27	0.651633	0.07937	8.21007	2.21061e-16	3.30192e-15
PAIP2B	372.145	-1.17056	0.142587	-8.20943	2.22241e-16	3.31783e-15
SNORD19	42.4572	1.10553	0.134669	8.20928	2.2252e-16	3.32027e-15
NR4A1	10215.7	-2.24771	0.273867	-8.2073	2.26217e-16	3.37368e-15
MCMDC2	75.2591	1.67258	0.20383	8.20577	2.29116e-16	3.41515e-15
RP11-207N4.3	6.89524	-1.88508	0.229739	-8.20533	2.29962e-16	3.42599e-15
TCTA	1349.36	0.902709	0.110027	8.20442	2.31703e-16	3.45014e-15
SNAPC2	398.148	0.767258	0.0935269	8.2036	2.33287e-16	3.47192e-15
RP11-443P15.2	32.1404	2.82042	0.343818	8.20324	2.33997e-16	3.48068e-15
NUF2	661.84	-1.3542	0.165107	-8.20198	2.3646e-16	3.51551e-15
KLF3	9731.92	-1.21561	0.148214	-8.20172	2.36966e-16	3.52122e-15
CHCHD2P6	44.5113	0.93665	0.114221	8.20034	2.39707e-16	3.56011e-15
LINC00051	4.74151	5.13698	0.626598	8.19821	2.44002e-16	3.62202e-15
POF1B	4.0261	-3.31471	0.404428	-8.19603	2.48449e-16	3.68614e-15
TMPO	13881.5	-0.862178	0.105196	-8.19588	2.48771e-16	3.68901e-15
C1orf21	765.121	-2.14621	0.261916	-8.19426	2.52136e-16	3.73699e-15
PTGES3L	141.979	1.30415	0.159156	8.19415	2.52369e-16	3.73852e-15
CXorf59	7.29129	5.33534	0.651257	8.19236	2.56145e-16	3.7925e-15
IP6K2	4755.21	1.03177	0.125948	8.19201	2.569e-16	3.80173e-15
HMGCLL1	6.70428	-4.75617	0.580862	-8.18812	2.65331e-16	3.92447e-15
ATP5F1P1	550.226	1.28584	0.157092	8.18527	2.717e-16	4.01661e-15
DHX37	3029.48	0.793761	0.097016	8.18175	2.79756e-16	4.13359e-15
EMC10	3330.1	0.827509	0.101148	8.1812	2.81042e-16	4.15045e-15
ZNF541	54.7768	2.64017	0.322722	8.18097	2.81575e-16	4.1562e-15
LINC00671	100.902	-2.79974	0.342311	-8.17894	2.86346e-16	4.22445e-15
RP11-465L10.10	4.12647	3.63239	0.444129	8.1787	2.86918e-16	4.23071e-15
FHL2	625.517	-2.43465	0.297704	-8.17808	2.88404e-16	4.25045e-15
SAMSN1	5530.01	-1.97061	0.240972	-8.17775	2.892e-16	4.26e-15
ZNF365	44.3201	-2.89695	0.354368	-8.17499	2.95897e-16	4.35642e-15
AC008949.1	20.909	1.85345	0.226791	8.17253	3.01989e-16	4.44272e-15
CTB-131B5.2	303.056	-1.70488	0.208612	-8.1725	3.02067e-16	4.44272e-15
RP11-234K19.2	169.727	-3.88987	0.475989	-8.17219	3.02846e-16	4.4519e-15
CTC-277H1.7	38.7403	2.18119	0.26692	8.17169	3.04109e-16	4.46818e-15
CXorf22	12.4746	4.43127	0.542403	8.16969	3.09186e-16	4.54046e-15
KIF19	50.4639	-2.46585	0.301995	-8.16518	3.20943e-16	4.71071e-15
IGKV1D-42	1.60402	-3.72773	0.456581	-8.16444	3.22922e-16	4.73735e-15
IRF2BP2	32630.4	0.925039	0.113306	8.16411	3.23824e-16	4.74816e-15
CYTH3	1320.43	-1.13068	0.1385	-8.16375	3.24782e-16	4.75978e-15
HSPB7	21.9742	4.29783	0.52649	8.16319	3.26293e-16	4.77706e-15
DYNC1I1	263.022	3.46048	0.423911	8.16323	3.26194e-16	4.77706e-15
NANOGP1	6.98404	4.70636	0.576673	8.16122	3.31661e-16	4.85317e-15
ZBTB33	5419.62	1.04616	0.128192	8.16089	3.32555e-16	4.86379e-15
ARHGEF26	30.3283	-2.10065	0.257421	-8.16037	3.34007e-16	4.88254e-15
RP11-338H14.1	5.67446	-4.21224	0.516259	-8.15917	3.37343e-16	4.9288e-15
C14orf37	452.674	0.830297	0.10179	8.15696	3.43559e-16	5.01708e-15
ZKSCAN2	889.742	0.720978	0.0883972	8.15612	3.45959e-16	5.04701e-15
RP11-37N22.1	13.8578	2.59876	0.318626	8.15614	3.45909e-16	5.04701e-15
LINC00475	8.74366	4.4313	0.543386	8.15497	3.49269e-16	5.09271e-15
OAZ3	22.6649	1.23768	0.151781	8.15437	3.50993e-16	5.11526e-15
DUSP13	46.4819	-2.41771	0.296515	-8.15375	3.52815e-16	5.13921e-15
AC091814.3	23.6179	6.10219	0.748499	8.15256	3.56296e-16	5.18729e-15
FADD	778.52	0.790379	0.0969747	8.15036	3.62829e-16	5.27973e-15
DEPDC1B	1011.92	-1.2843	0.157578	-8.15028	3.63079e-16	5.2807e-15
OAT	3263.64	-1.48706	0.182507	-8.14796	3.70121e-16	5.3804e-15
PPT2	1263.69	-1.70574	0.209432	-8.14459	3.80577e-16	5.5296e-15
RP11-394I17.1	31.2693	2.29081	0.281274	8.14439	3.81205e-16	5.53593e-15
DGUOK-AS1	20.6514	-1.40772	0.172918	-8.14099	3.92068e-16	5.69082e-15
PDE1B	2054.13	1.25851	0.154591	8.1409	3.92335e-16	5.69182e-15
JDP2	2538.2	-1.80844	0.222145	-8.14081	3.92637e-16	5.69333e-15
RP11-540D14.6	244.169	0.773042	0.094966	8.1402	3.94639e-16	5.71948e-15
PPAPDC3	126.389	2.10467	0.258617	8.13814	4.01381e-16	5.81426e-15
CLCN5	1414.77	-1.08654	0.133519	-8.13776	4.02672e-16	5.83003e-15
MAMDC2	204.487	3.84488	0.472533	8.13673	4.06098e-16	5.87668e-15
NXPE4	2.85616	-4.16491	0.511871	-8.13663	4.06421e-16	5.87839e-15
RP11-361D15.2	39.172	1.42665	0.175352	8.13594	4.08754e-16	5.90917e-15
CTD-2135D7.5	2.70487	-3.37112	0.414408	-8.1348	4.12635e-16	5.96229e-15
SLC7A6OS	1990.19	0.736931	0.0905989	8.13399	4.1539e-16	5.99908e-15
RP11-651L5.2	95.2802	-2.08447	0.256293	-8.13315	4.18276e-16	6.03773e-15
FCGR1A	560.724	1.8364	0.225844	8.13125	4.24882e-16	6.13001e-15
TRDC	369.862	-2.35138	0.289206	-8.13048	4.27591e-16	6.16601e-15
[truncated: 26,787 more rows]

## Sheet: D DE hiIL6 MLL.noGF v loIL6
Differetially regulated genes comparing high-IL6/R samples with MLL-rearrangements and no RAS/FLT3 point mutations to low_IL6/R pAML samples
Shown are DESeq2 Wald Test results. 'pvalue' indicates the nominal p-value of the test, and 'padj' is the FDR-adjusted p-value.
A positive log2FoldChange value indicates higher expression in high-IL6/R samples.
	baseMean	log2FoldChange	lfcSE	stat	pvalue	padj
IL6	70.8898	5.85734	0.255757	22.902	4.44009e-116	1.289e-111
GPR25	72.12	6.60415	0.430795	15.3302	4.8087e-53	6.98007e-49
IL6R	2744.88	2.308	0.158569	14.5552	5.41206e-48	5.23725e-44
KDM5B	19067.1	-1.50696	0.104428	-14.4307	3.31867e-47	2.40861e-43
TTC7B	1933.51	-2.05185	0.143343	-14.3143	1.78273e-46	1.03509e-42
CX3CR1	412.045	4.56598	0.323653	14.1076	3.40849e-45	1.6492e-41
ITGA9	4521.07	-3.60528	0.262179	-13.7512	5.00789e-43	2.07691e-39
POU4F1	2743.38	-7.10265	0.520873	-13.636	2.44463e-42	8.87126e-39
RP11-251M1.1	103.993	-5.14633	0.378201	-13.6074	3.61945e-42	1.16751e-38
ZBTB8A	735.138	-2.6986	0.198851	-13.571	5.95114e-42	1.72767e-38
FBXW4P1	1167.79	-2.21429	0.164014	-13.5006	1.55181e-41	4.0955e-38
RP1-27O5.3	679.403	-2.70139	0.200873	-13.4483	3.15226e-41	7.62611e-38
RP11-39E3.6	1470.55	-2.97451	0.224138	-13.2709	3.41422e-40	7.62448e-37
TRH	3662.64	-5.94996	0.450906	-13.1956	9.30236e-40	1.92898e-36
REEP3	1320	2.8435	0.221076	12.8621	7.35805e-38	1.42408e-34
JUP	10688.8	-2.59341	0.20411	-12.706	5.47841e-37	9.94023e-34
PCED1B-AS1	302.488	2.3373	0.186385	12.5402	4.49897e-36	7.68291e-33
CTD-2192J16.17	980.338	-2.03767	0.163212	-12.4848	9.0411e-36	1.45818e-32
HDHD1	239.823	2.05571	0.166228	12.3668	3.95196e-35	6.03838e-32
BRI3BP	2418.03	2.1572	0.174845	12.3377	5.67207e-35	8.23329e-32
ZNF8	2113.59	-1.3261	0.107729	-12.3097	8.03535e-35	1.11083e-31
BRE	2947.55	2.05721	0.167443	12.286	1.07691e-34	1.42109e-31
TFDP2	10060.6	-1.22668	0.0999134	-12.2774	1.198e-34	1.51213e-31
HPGDS	572.545	-4.89311	0.399474	-12.2489	1.70307e-34	2.06007e-31
AC004791.2	653.892	-6.14371	0.506467	-12.1305	7.27855e-34	8.45214e-31
BCR	16990.2	-1.52468	0.125764	-12.1234	7.94373e-34	8.86979e-31
TFPI	4389.36	-2.95723	0.244185	-12.1106	9.28329e-34	9.9816e-31
SHANK3	4397.09	-3.41267	0.282927	-12.062	1.67606e-33	1.73777e-30
AK2	6305.96	1.51347	0.125806	12.0302	2.46641e-33	2.46905e-30
TSPAN7	503.947	-4.11451	0.345435	-11.9111	1.03592e-32	1.00246e-29
[truncated: 29,001 more rows]

## Sheet: E DE hiIL6 NUP98.GF v NBM
Differetially regulated genes comparing high-IL6/R samples with NUP98-rearrangements and RAS/FLT3 point mutations to NBM
[truncated: 28,092 more rows]

[truncated: 9 more sheets: F DE hiIL6 NUP98.GF v loIL6, G DE hiIL6 Inv16.GF v NBM, H DE hiIL6 Inv16.GF v loIL6, I hiIL6 MLL.GF v NBM+loIL6, J hiIL6 MLL.noGF v NBM+loIL6, K all hiIL6 MLLr v NBM+loIL6, L hiIL6 NUP98.GF v NBM+loIL6, M hiIL6 Inv16.GF v NBM+loIL6, N Summary statistics]
