# Supplementary material for: Inflammatory bone marrow signaling in pediatric acute myeloid leukemia distinguishes patients with poor outcomes
Source: Nat Commun. 2022 Nov 23;13:7186. doi: 10.1038/s41467-022-34965-4 (PMC9684530; doi:10.1038/s41467-022-34965-4)
Supplement: Supplementary file 11 — Source Data [file 41467_2022_34965_MOESM11_ESM.xlsx]

## Sheet: CD34+ AML
Sam+le	CD34+IkBa+	CD34+pERK+	CD34+pNFKB+	CD34+pS6+	CD34+pSTAT1+	CD34+pSTAT3+	CD34+pSTAT5+
210928_A61406_Base_AML_Base_HS5.fcs	42.2	10.7	29.3	5.78	2.67	13.3	24.9
210928_A61406_Comp_AML_Base_HS5.fcs	42.6	20.6	33.3	23.3	2.31	17.1	38.5
210928_A61406_Comp_AML_Cond_HS5_Rux.fcs	51.5	4.14	34.9	23.7	0	7.1	13.6
210928_A61406_Comp_AML_Cond_HS5.fcs	43.4	20.1	36.5	23.5	1.97	17.9	34.1
210928_A61736_Base_AML_Base_HS5.fcs	59.4	18.4	54.8	59.8	35.8	43.3	18.9
210928_A61736_Comp_AML_Base_HS5.fcs	58.3	18.5	53.9	66	29.3	39.4	28.9
210928_A61736_Comp_AML_Cond_HS5_Rux.fcs	57.9	3.17	49.8	58.4	9.63	20	6.92
210928_A61736_Comp_AML_Cond_HS5.fcs	57.5	14.6	51.8	68.4	22.4	32.8	28
210928_A65827_Base_AML_Base_HS5.fcs	47.7	8.83	21.8	12.5	48.6	33.3	7.67
210928_A65827_Comp_AML_Base_HS5.fcs	39.9	6.34	22.9	33.3	50.2	31.6	10.7
210928_A65827_Comp_AML_Cond_HS5_Rux.fcs	42.4	5.47	23.3	32.5	20.6	14	7.75
210928_A65827_Comp_AML_Cond_HS5.fcs	41.6	6.44	23	37.1	47.7	32.9	11
210928_A65933_Base_AML_Base_HS5.fcs	76.6	5.89	50	1.75	3.5	12.4	7.8
210928_A65933_Comp_AML_Base_HS5.fcs	76.6	8.03	56.2	2.71	4.06	20.1	12.2
210928_A65933_Comp_AML_Cond_HS5_Rux.fcs	75.5	5.85	51.3	1.11	1.39	13.4	7.1
210928_A65933_Comp_AML_Cond_HS5.fcs	75.9	7.57	52.8	3.34	3.98	16.9	13
210928_A95655_Base_AML_Base_HS5.fcs	21.3	7.42	12.9	4.21	38.7	34.4	4.83
210928_A95655_Comp_AML_Base_HS5.fcs	18.2	9.19	13	14.2	15.2	33.1	12.3
210928_A95655_Comp_AML_Cond_HS5_Rux.fcs	20.6	4.15	11	10.9	6.21	13.1	5.43
210928_A95655_Comp_AML_Cond_HS5.fcs	21.4	8.64	12.7	17.8	17.7	34.3	14.3
210928_R002210_Base_AML_Base_HS5.fcs	2.92	3.65	4.38	0	0.36	9.85	19.7
210928_R002210_Comp_AML_Base_HS5.fcs	3.17	3.62	6.79	5.88	1.81	9.95	42.1
210928_R002210_Comp_AML_Cond_HS5_Rux.fcs	5.38	1.54	6.15	4.62	0.77	2.31	29.2
210928_R002210_Comp_AML_Cond_HS5.fcs	2.88	2.88	6.47	3.96	1.08	11.5	38.5
210928_R002211_Base_AML_Base_HS5.fcs	16.4	10.8	3.89	0.82	1.74	30.7	9.94
210928_R002211_Comp_AML_Base_HS5.fcs	13.6	10.7	6.94	9.66	3.27	32.8	32.4
210928_R002211_Comp_AML_Cond_HS5_Rux.fcs	11	4.5	7.5	13	1.5	10	13
210928_R002211_Comp_AML_Cond_HS5.fcs	14.8	9.12	7.12	10.3	3.13	30.5	31.3
210928_R002216_Base_AML_Base_HS5.fcs	21.5	1.67	7.88	1.91	2.63	20.3	45.8
210928_R002216_Comp_AML_Base_HS5.fcs	10.9	7.17	12	3.83	13.7	37	62.7
210928_R002216_Comp_AML_Cond_HS5_Rux.fcs	12.8	4.74	9.47	3.13	2.14	19.9	49.3
210928_R002216_Comp_AML_Cond_HS5.fcs	10.6	6.09	10.5	3.42	3.36	36	64.5
210928_R002265_Base_AML_Base_HS5.fcs	25.9	5.51	4.53	1.84	2.94	24.9	13.2
210928_R002265_Comp_AML_Base_HS5.fcs	16.2	4.84	6.05	17.4	4.84	26.4	43.3
210928_R002265_Comp_AML_Cond_HS5_Rux.fcs	17.7	4.08	5.6	13.3	3.15	16.3	17.6
210928_R002265_Comp_AML_Cond_HS5.fcs	13.3	4.48	4.95	13.8	2.16	24.1	37.6
210928_R002485_Base_AML_Base_HS5.fcs	31.5	3.94	9.58	2.24	12.9	33.7	19.8
210928_R002485_Comp_AML_Base_HS5.fcs	18.8	4.92	11.8	13	19.6	35.5	48.6
210928_R002485_Comp_AML_Cond_HS5_Rux.fcs	21.6	3.96	11.1	14.9	1.57	15.8	25.8
210928_R002485_Comp_AML_Cond_HS5.fcs	20.1	5.56	11.5	17.7	21.2	31.2	53.5

## Sheet: CD34- AML
Sample	CD34n.IkBap	CD34n.pERKp	CD34n.pNFKBp	CD34n.pS6p	CD34n.pSTAT1p	CD34n.pSTAT3p	CD34n.pSTAT5p
210928_A61406_Base_AML_Base_HS5.fcs	20.2	6.24	25.8	4.33	1.22	9.94	9.68
210928_A61406_Comp_AML_Base_HS5.fcs	21.4	14.6	24.7	11.1	1.01	11.3	19
210928_A61406_Comp_AML_Cond_HS5_Rux.fcs	28.7	3.84	36.8	11.2	0.31	7.67	8.97
210928_A61406_Comp_AML_Cond_HS5.fcs	24	15.6	27.2	12.4	2.17	14.2	21.8
210928_A61736_Base_AML_Base_HS5.fcs	31.6	10.7	32.4	35.1	20.9	28.5	12.6
210928_A61736_Comp_AML_Base_HS5.fcs	33.9	7.59	34.4	40.2	15.4	27.3	14.1
210928_A61736_Comp_AML_Cond_HS5_Rux.fcs	36.5	2.79	36.4	39.3	9.41	16.5	5.52
210928_A61736_Comp_AML_Cond_HS5.fcs	33.6	7.42	36	42.4	14.3	24.2	15.2
210928_A65827_Base_AML_Base_HS5.fcs	18.4	2.95	9.75	12.1	21.3	11.2	10.7
210928_A65827_Comp_AML_Base_HS5.fcs	18.9	4.31	11.7	15.1	19.3	11.3	19.2
210928_A65827_Comp_AML_Cond_HS5_Rux.fcs	18.9	3.17	12.1	17.2	9.66	7.22	10.5
210928_A65827_Comp_AML_Cond_HS5.fcs	18.1	4.95	13.3	18.3	18.6	9.72	18.3
210928_A65933_Base_AML_Base_HS5.fcs	63.9	5.27	41.6	0.3	1.73	9.91	3.89
210928_A65933_Comp_AML_Base_HS5.fcs	66.6	8	52.3	1.68	3.47	17.4	8.81
210928_A65933_Comp_AML_Cond_HS5_Rux.fcs	65	3.48	49.7	0.87	1	10.8	3.67
210928_A65933_Comp_AML_Cond_HS5.fcs	64.6	5.89	49.3	1.57	2.24	15.8	8.55
210928_A95655_Base_AML_Base_HS5.fcs	19.5	6.65	15.9	10.8	30.8	13.1	6.08
210928_A95655_Comp_AML_Base_HS5.fcs	19.7	5.59	13.1	19.1	11	11.9	14.2
210928_A95655_Comp_AML_Cond_HS5_Rux.fcs	21	3.74	14.8	17.8	7.24	8.04	8.89
210928_A95655_Comp_AML_Cond_HS5.fcs	19.8	5.54	14.4	22.3	13.3	12.1	14.3
210928_R002210_Base_AML_Base_HS5.fcs	0.66	1.67	4.36	0.31	0.7	3.87	16.6
210928_R002210_Comp_AML_Base_HS5.fcs	1.18	1.13	3.82	1.04	0.28	3.86	20.4
210928_R002210_Comp_AML_Cond_HS5_Rux.fcs	1.27	1.91	3.32	1.42	0.098	3.13	17.6
210928_R002210_Comp_AML_Cond_HS5.fcs	1.3	2.03	3.71	0.95	0.56	4.1	20.5
210928_R002211_Base_AML_Base_HS5.fcs	3.98	6.25	3.79	0.88	1.27	12.8	10.1
210928_R002211_Comp_AML_Base_HS5.fcs	3.66	5.94	4.61	2.22	1.08	12.5	14.7
210928_R002211_Comp_AML_Cond_HS5_Rux.fcs	4.74	2.71	3.8	2.32	0.35	5.63	6.42
210928_R002211_Comp_AML_Cond_HS5.fcs	5.6	5.13	6.3	2.93	0.8	11	15.9
210928_R002216_Base_AML_Base_HS5.fcs	6.8	2.93	6.83	2.08	1.23	8.37	28.2
210928_R002216_Comp_AML_Base_HS5.fcs	4.47	6.42	9.95	2.35	6.91	16.1	42
210928_R002216_Comp_AML_Cond_HS5_Rux.fcs	5.5	5.43	10	1.84	1.75	10.7	35.1
210928_R002216_Comp_AML_Cond_HS5.fcs	4.33	6.51	9.57	2.1	2.11	16.5	40.7
210928_R002265_Base_AML_Base_HS5.fcs	5.29	3.11	4.09	1.58	2.44	10.9	8.26
210928_R002265_Comp_AML_Base_HS5.fcs	5.69	4.63	5.99	3.42	3	12.3	13.9
210928_R002265_Comp_AML_Cond_HS5_Rux.fcs	6.29	4.15	6.07	3.21	3.89	9.88	9.35
210928_R002265_Comp_AML_Cond_HS5.fcs	6.39	4.73	7.01	3.43	1.81	11.4	13.6
210928_R002485_Base_AML_Base_HS5.fcs	6.33	3.01	8.66	2.07	9.88	12.7	16.3
210928_R002485_Comp_AML_Base_HS5.fcs	5.99	3.54	8.94	4.53	11	13.8	26.3
210928_R002485_Comp_AML_Cond_HS5_Rux.fcs	6.06	3.52	8.93	5.14	3.11	10.5	18.8
210928_R002485_Comp_AML_Cond_HS5.fcs	6.61	3.67	10.2	6.12	15.2	12.7	30

## Sheet: Key
Entries in the "Samples" column have the format:
YYMMDD_A/R#######_Resting_Media_Stimulation_Media
where 'YYMMDD' indicates the date (year, month, day)
'A/R#######' is the ssample identifier (A for AML, R for healthy normal bone marrow)
'Resting_Media_Stimulation_Media' indicate the culture conditions, as follows.
Resting_Media (culture media used in overnight rest): Base_AML (base AML media) = RPMI + 25% FBS + 2 mM L-glutamine + 10 U/mL Penicillin-Streptomycin Comp_AML (complete AML media) = Base AML Media with 100 ng/mL each SCF, G-CSF, GM-CSF, and IL-3) Stimulation_Media (culture media used in 30 minute stimulation assay): Base_HS5 (base HS-5 media) = DMEM + 10% FBS + 2 mM L-glutamine + 10 U/mL Penicill…
